# Supplementary material for: Using a Gene Network of Pyroptosis to Quantify the Responses to Immunotherapy and Prognosis for Neuroblastoma Patients
Source: Front Immunol. 2022 Mar 24;13:845757. doi: 10.3389/fimmu.2022.845757 (PMC8987018; doi:10.3389/fimmu.2022.845757)
Supplement: Supplementary file 2 [file Table_1.xlsx]

## Sheet: S1
Table S1 :ESTIMATE scores of 964 NB patients.
	StromalScore	ImmuneScore	ESTIMATEScore	TumorPurity
TARGET-30-PAPLSD	-224.117	224.754	0.637702	0.822456
TARGET-30-PAMBMJ	-335.643	-282.155	-617.799	0.870637
TARGET-30-PAPBGH	-715.907	-815.524	-1531.43	0.928594
TARGET-30-PALUYS	-657.334	110.431	-546.903	0.86547
TARGET-30-PASSRS	-708.741	-883.243	-1591.98	0.931856
TARGET-30-PATDXC	-175.94	623.457	447.517	0.783401
TARGET-30-PASUYG	-758.786	-611.096	-1369.88	0.919533
TARGET-30-PASWFB	-787.57	-876.349	-1663.92	0.935635
TARGET-30-PAPTFZ	-783.097	-768.726	-1551.82	0.9297
TARGET-30-PARFWB	-744.813	-33.0091	-777.822	0.88195
TARGET-30-PASSWW	-639.602	-410.405	-1050.01	0.900073
TARGET-30-PALVKK	348.323	574.172	922.495	0.7382
TARGET-30-PASMDM	-184.758	-11.1853	-195.943	0.838525
TARGET-30-PASWIJ	-123.803	539.385	415.582	0.786306
TARGET-30-PARHAM	-517.315	-568.306	-1085.62	0.902339
TARGET-30-PAPTCR	241.829	434.124	675.953	0.762124
TARGET-30-PAPUNH	-1137.76	-435.308	-1573.06	0.930844
TARGET-30-PANBJH	-601.702	-649.688	-1251.39	0.912559
TARGET-30-PAIVHE	-110.697	410.619	299.922	0.796681
TARGET-30-PASNPG	-11.1922	-287.093	-298.285	0.846616
TARGET-30-PANKFE	137.623	798.797	936.42	0.736819
TARGET-30-PAPCTS	-871.098	-970.864	-1841.96	0.944539
TARGET-30-PALZZV	-945.153	-912.867	-1858.02	0.94531
TARGET-30-PASNEF	-815.658	-255.492	-1071.15	0.901421
TARGET-30-PASXHE	-577.942	-1.383	-579.325	0.867845
TARGET-30-PAPTDH	-244.013	-24.9098	-268.923	0.844314
TARGET-30-PALKUC	517.27	-16.0695	501.201	0.778479
TARGET-30-PALWVJ	-299.367	-163.53	-462.896	0.859227
TARGET-30-PATFCY	-656.615	-581.261	-1237.88	0.911746
TARGET-30-PARAMT	-953.304	-486.21	-1439.51	0.923502
TARGET-30-PANWRR	-677.799	-809.581	-1487.38	0.926175
TARGET-30-PASXGP	-1044.65	-580.476	-1625.13	0.93361
TARGET-30-PAUDDK	-306.526	102.126	-204.4	0.839201
TARGET-30-PAPHPE	-733.491	-393.48	-1126.97	0.904939
TARGET-30-PATHKB	-761.351	-631.765	-1393.12	0.920869
TARGET-30-PASGAP	-40.0415	423.515	383.473	0.789209
TARGET-30-PASCTR	-607.212	-358.556	-965.767	0.894617
TARGET-30-PAMYCE	-142.583	187.69	45.1065	0.818726
TARGET-30-PATHVK	-528.299	-381.175	-909.474	0.890894
TARGET-30-PATINJ	-537.05	29.3683	-507.681	0.862572
TARGET-30-PATDWN	-932.15	-898.901	-1831.05	0.944012
TARGET-30-PAMNLH	-1119.54	-928.427	-2047.97	0.954036
TARGET-30-PASPBZ	-775.232	-754.095	-1529.33	0.928479
TARGET-30-PATESI	-890.23	-1009.93	-1900.16	0.94731
TARGET-30-PASVRU	-955.823	-1031.87	-1987.69	0.951347
TARGET-30-PANUKV	-860.784	-740.681	-1601.46	0.93236
TARGET-30-PATFXV	-679.971	-801.107	-1481.08	0.925826
TARGET-30-PAKYZS	-264.624	-191.968	-456.592	0.858753
TARGET-30-PATCFL	-487.893	-386.471	-874.364	0.888541
TARGET-30-PAPVRN	-453.155	136.193	-316.962	0.848072
TARGET-30-PANYGR	-689.684	-510.968	-1200.65	0.909488
TARGET-30-PARBAJ	-115.132	-197.359	-312.491	0.847724
TARGET-30-PAMEZH	-370.472	-128.882	-499.354	0.861953
TARGET-30-PASUCB	-832.446	-808.408	-1640.85	0.934434
TARGET-30-PARZHA	-708.339	-395.156	-1103.5	0.903467
TARGET-30-PAPVXS	-151.647	646.858	495.211	0.77903
TARGET-30-PALNVP	-787.133	-807.799	-1594.93	0.932012
TARGET-30-PASZKE	-627	-808.19	-1435.19	0.923259
TARGET-30-PAPBJE	-481.381	-476.734	-958.115	0.894114
TARGET-30-PASMJG	-81.9074	602.193	520.285	0.776717
TARGET-30-PASPER	-809.443	-175.044	-984.488	0.895841
TARGET-30-PAPVFD	-665.291	204.997	-460.294	0.859032
TARGET-30-PAMMXF	-950.991	-867.898	-1818.89	0.943421
TARGET-30-PAPUEB	-442.099	546.83	104.731	0.813669
TARGET-30-PANBSP	-1028.04	-947.342	-1975.38	0.950789
TARGET-30-PASTCN	-390.841	-53.2501	-444.091	0.857812
TARGET-30-PAPICY	-333.145	74.5465	-258.598	0.843501
TARGET-30-PARDIW	-504.204	580.573	76.369	0.816082
TARGET-30-PASHFA	-356.63	73.199	-283.431	0.845453
TARGET-30-PANZPV	-237.591	-108.227	-345.818	0.850308
TARGET-30-PASTKC	-47.1787	280.692	233.514	0.802535
TARGET-30-PASXRJ	-354.469	654.618	300.149	0.796661
TARGET-30-PASNZU	-802.716	-918.483	-1721.2	0.938569
TARGET-30-PALBFW	-359.044	58.039	-301.005	0.846828
TARGET-30-PAPEFE	-420.17	643.472	223.302	0.803428
TARGET-30-PATGJU	-147.061	-377.469	-524.53	0.86382
TARGET-30-PAITEG	456.83	1047.44	1504.27	0.677971
TARGET-30-PASXRG	-703.589	-451.165	-1154.75	0.906667
TARGET-30-PALETP	-420.003	214.121	-205.883	0.83932
TARGET-30-PAPKXS	-916.564	-279.944	-1196.51	0.909235
TARGET-30-PARFRE	-636.773	-627.616	-1264.39	0.913338
TARGET-30-PAPEAV	-636.342	-131.717	-768.059	0.881274
TARGET-30-PALTEG	-76.9595	495.158	418.199	0.786068
TARGET-30-PARACS	-505.566	115.114	-390.452	0.853738
TARGET-30-PAPVEB	-1093.6	-871.111	-1964.71	0.950303
TARGET-30-PATNKP	-1062.52	-851.94	-1914.47	0.94798
TARGET-30-PAPZYZ	569.144	60.1593	629.303	0.766539
TARGET-30-PASFIC	109.064	66.4221	175.486	0.807587
TARGET-30-PARNNC	59.165	520.907	580.072	0.77116
TARGET-30-PANXJL	513.723	1111.21	1624.93	0.664847
TARGET-30-PATYIL	-505.92	-306.595	-812.515	0.884339
TARGET-30-PAMVRA	-810.464	-345.584	-1156.05	0.906747
TARGET-30-PANZVU	-235.413	271.27	35.857	0.819504
TARGET-30-PANSBN	85.752	649.454	735.206	0.756464
TARGET-30-PASEGA	-619.794	-259.551	-879.345	0.888876
TARGET-30-PARZCJ	98.0401	654.589	752.629	0.754789
TARGET-30-PANNMS	-643.28	140.315	-502.965	0.862221
TARGET-30-PARJVP	-648.329	-615.95	-1264.28	0.913331
TARGET-30-PAPZYP	-60.8302	97.8554	37.0252	0.819406
TARGET-30-PASWVY	-804.03	345.836	-458.194	0.858874
TARGET-30-PASXIE	-1067.5	-1135.74	-2203.24	0.960619
TARGET-30-PATAYJ	-389.299	247.024	-142.276	0.834207
TARGET-30-PAITCI	-259.758	-18.6837	-278.441	0.845062
TARGET-30-PAKZRH	-427.936	-336.021	-763.956	0.880989
TARGET-30-PASJZC	-160.135	-191.531	-351.666	0.85076
TARGET-30-PATBMM	-530.497	-230.346	-760.843	0.880773
TARGET-30-PASNML	-840.041	-745.953	-1585.99	0.931536
TARGET-30-PASZPI	39.9501	651.08	691.031	0.760689
TARGET-30-PALXTB	-319.593	165.022	-154.571	0.835201
TARGET-30-PAPKWN	110.188	283.949	394.138	0.788247
TARGET-30-PARZIP	-784.446	-8.47456	-792.92	0.882993
TARGET-30-PANZRV	-552.201	-344.272	-896.473	0.890025
TARGET-30-PAIPGU	-286.376	510.535	224.159	0.803353
TARGET-30-PATEPF	-962.074	-333.6	-1295.67	0.915198
TARGET-30-PANGXK	75.2135	627.714	702.927	0.759554
TARGET-30-PAIXIF	72.1708	365.287	437.458	0.784318
TARGET-30-PAPUWY	-156.519	828.22	671.702	0.762528
TARGET-30-PASFGG	-83.1418	743.208	660.067	0.763631
TARGET-30-PASRFS	-425.528	649.974	224.446	0.803328
TARGET-30-PAPBZI	-766.911	-642.941	-1409.85	0.921824
TARGET-30-PATDXG	-1020.11	-904.818	-1924.92	0.948468
TARGET-30-PASUML	-419.33	-17.7491	-437.079	0.857282
TARGET-30-PASWYR	-794.242	-997.486	-1791.73	0.942092
TARGET-30-PATEKG	-58.5169	433.171	374.654	0.790003
TARGET-30-PAISNS	-537.256	-247.171	-784.427	0.882407
TARGET-30-PARYNK	-694.085	169.558	-524.526	0.86382
TARGET-30-PAPTLV	257.162	172.874	430.036	0.784993
TARGET-30-PALEVG	-362.887	-230.563	-593.451	0.868873
TARGET-30-PARDCK	-785.392	-321.147	-1106.54	0.903658
TARGET-30-PASSRN	-74.3683	-262.649	-337.018	0.849628
TARGET-30-PASYPX	-546.417	556.039	9.62149	0.821705
TARGET-30-PARGKK	-591.158	-167.161	-758.319	0.880597
TARGET-30-PAMZGT	-44.4708	8.91974	-35.5511	0.825466
TARGET-30-PAIFXV	-333.21	140.126	-193.083	0.838297
TARGET-30-PAPTAN	151.252	5.42585	156.678	0.809213
TARGET-30-PANUIF	-250.215	79.1191	-171.096	0.836533
TARGET-30-PANBMJ	-345.712	262.78	-82.932	0.829372
TARGET-30-PARBGP	-571.936	161.375	-410.561	0.855272
TARGET-30-PARVLK	-542.497	-532.088	-1074.59	0.90164
TARGET-30-PANRRW	-504.315	335.68	-168.636	0.836335
TARGET-30-PARACM	-6.68895	702.351	695.663	0.760247
TARGET-30-PANRHJ	-264.045	-192.912	-456.957	0.858781
TARGET-30-PASCFC	-722.017	-278.026	-1000.04	0.896853
TARGET-30-PAPUAR	-372.047	516.074	144.027	0.810302
TARGET-30-PALIIN	-559.021	416.972	-142.05	0.834189
TARGET-30-PATGLU	-419.868	93.6427	-326.225	0.848791
TARGET-30-PASMNT	-845.521	-272.518	-1118.04	0.90438
TARGET-30-PARSBI	-38.9784	799.083	760.104	0.754068
TARGET-30-PANLET	-622.156	146.942	-475.215	0.860151
TARGET-30-PANJLH	325.112	18.3102	343.422	0.792806
TARGET-30-PASGUT	-572.199	246.903	-325.296	0.848719
TARGET-30-PALCBW	233.948	366.211	600.159	0.76928
TARGET-30-PANRVJ	177.075	49.5664	226.641	0.803136
TARGET-30-PARKGJ	342.924	707.296	1050.22	0.725423
TARGET-30-PAMZMG	-822.129	-669.312	-1491.44	0.926399
GSM1205238	-453.369	584.689	131.32	0.811394
GSM1205239	-684.517	-192.109	-876.627	0.888693
GSM1205240	-735.3	-886.025	-1621.33	0.93341
GSM1205241	-312.011	-344.041	-656.052	0.873385
GSM1205242	9.14415	-614.758	-605.614	0.869755
GSM1205243	-776.759	-633.719	-1410.48	0.921859
GSM1205244	141.75	656.704	798.454	0.750359
GSM1205245	-983.54	-986.087	-1969.63	0.950527
GSM1205246	-693.505	-491.856	-1185.36	0.908553
GSM1205247	-914.336	-933.755	-1848.09	0.944834
GSM1205248	-120.673	367.807	247.135	0.80134
GSM1205249	-625.655	-290.063	-915.718	0.89131
GSM1205250	-93.768	-37.0876	-130.856	0.833282
GSM1205251	141.725	371.142	512.867	0.777403
GSM1205252	-955.737	-918.991	-1874.73	0.946107
GSM1205253	-295.167	-501.873	-797.041	0.883277
GSM1205254	-573.357	307.836	-265.521	0.844046
GSM1205255	-607.822	-111.951	-719.772	0.877902
GSM1205256	-300.795	-90.4569	-391.252	0.853799
GSM1205257	99.6488	1040.57	1140.22	0.716267
GSM1205258	-55.725	1211.49	1155.76	0.714673
GSM1205259	-127.116	60.5468	-66.5693	0.828028
GSM1205260	-430.134	89.6713	-340.462	0.849895
GSM1205261	86.5424	180.603	267.145	0.79958
GSM1205262	-267.295	-260.54	-527.836	0.864065
GSM1205263	-4.97048	998.761	993.79	0.7311
GSM1205264	10.5028	669.757	680.26	0.761714
GSM1205265	-597.557	-419.386	-1016.94	0.897948
GSM1205266	-546.041	12.3306	-533.711	0.864498
GSM1205267	-433.09	5.5189	-427.571	0.856563
GSM1205268	-336.772	-412.024	-748.796	0.879934
GSM1205269	-62.5029	936.5	873.997	0.742983
GSM1205270	-461.218	-773.957	-1235.18	0.911583
GSM1205271	-273.621	-473.68	-747.301	0.87983
GSM1205272	-188.514	750.165	561.651	0.772879
GSM1205273	351.469	748.011	1099.48	0.720427
GSM1205274	-224.115	-84.7787	-308.894	0.847444
GSM1205275	-258.049	486.173	228.124	0.803007
GSM1205276	-687.458	-254.542	-942	0.893052
GSM1205277	60.2454	794.854	855.099	0.744837
GSM1205278	-444.332	-291.445	-735.777	0.879025
GSM1205279	13.2447	380.151	393.396	0.788314
GSM1205280	-403.224	224.265	-178.959	0.837164
GSM1205281	-637.05	-594.254	-1231.3	0.911349
GSM1205282	-596.957	335.686	-261.27	0.843712
GSM1205283	-166.18	546.168	379.988	0.789523
GSM1205284	-492.412	85.5459	-406.866	0.85499
GSM1205285	-217.662	814.797	597.134	0.769563
GSM1205286	220.38	383.13	603.51	0.768965
GSM1205287	38.6938	545.298	583.991	0.770794
GSM1205288	-386.999	-206.877	-593.876	0.868904
GSM1205289	-300.885	-452.438	-753.324	0.88025
GSM1205290	-742.022	-909.74	-1651.76	0.935003
GSM1205291	-383.714	258.644	-125.07	0.832812
GSM1205292	-258.633	-204.601	-463.234	0.859252
GSM1205293	-593.329	-114.826	-708.155	0.877084
GSM1205294	-530.777	227.014	-303.763	0.847043
GSM1205295	-600.122	-283.834	-883.956	0.889186
GSM1205296	-426.464	83.901	-342.563	0.850057
GSM1205297	-74.5179	317.855	243.337	0.801674
GSM1205298	-615.883	140.276	-475.607	0.86018
GSM1205299	214.153	1131.79	1345.95	0.694871
GSM1205300	-189.312	-317.336	-506.647	0.862495
GSM1205301	-761.062	-449.706	-1210.77	0.910104
GSM1205302	95.0657	955.652	1050.72	0.725373
GSM1205303	-778.221	-309.306	-1087.53	0.90246
GSM1205304	-698.636	-266.551	-965.188	0.894579
GSM1205305	-19.0417	464.719	445.677	0.783569
GSM1205306	-515.135	-756.704	-1271.84	0.913782
GSM1205307	139.222	866.451	1005.67	0.729908
GSM1205308	-241.335	-351.633	-592.967	0.868838
GSM1205309	-642.65	-254.436	-897.086	0.890066
GSM1205310	-463.225	-53.3863	-516.612	0.863234
GSM1205311	-320.021	-306.871	-626.893	0.871292
GSM1205312	-662.148	-279.948	-942.096	0.893059
GSM1205313	-730.69	-386.704	-1117.39	0.904339
GSM1205314	-145.446	-244.75	-390.196	0.853719
GSM1205315	-621.093	-157.652	-778.745	0.882014
GSM1205316	-475.367	-356.421	-831.788	0.885657
GSM1205317	-724.73	-894.895	-1619.62	0.93332
GSM1205318	-208.835	-538.445	-747.28	0.879828
GSM1205319	-918.737	-619.487	-1538.22	0.928963
GSM1205320	-901.635	-853.818	-1755.45	0.940293
GSM1205321	-499.858	264.031	-235.826	0.841701
GSM1205322	373.64	665.453	1039.09	0.726546
GSM1205323	-464.506	136.026	-328.48	0.848966
GSM1205324	9.68121	93.3598	103.041	0.813813
GSM1205325	-664.138	-583.413	-1247.55	0.912328
GSM1205326	-684.082	-554.5	-1238.58	0.911789
GSM1205327	-480.461	-518.119	-998.58	0.896758
GSM1205328	556.985	1282.17	1839.16	0.641032
GSM1205329	67.106	894.752	961.858	0.73429
GSM1205330	181.259	1096.93	1278.19	0.701988
GSM1205331	-236.305	434.403	198.099	0.805626
GSM1205332	-321.211	443.466	122.255	0.812171
GSM1205333	-660.866	-233.294	-894.16	0.889871
GSM1205334	-289.761	148.775	-140.986	0.834103
GSM1205335	-715.587	-550.172	-1265.76	0.91342
GSM1205336	-400.23	-253.848	-654.078	0.873244
GSM1205337	-69.0914	37.2901	-31.8013	0.825155
GSM1205338	73.192	331.065	404.257	0.787332
GSM1205339	-256.784	630.046	373.262	0.790129
GSM1205340	-317.993	-268.535	-586.527	0.868369
GSM1205341	-295.062	-330.158	-625.22	0.871172
GSM1205342	41.1162	8.64031	49.7566	0.818333
GSM1205343	-16.107	29.7375	13.6304	0.82137
GSM1205344	-479.473	134.796	-344.677	0.85022
GSM1205345	-328.099	-474.469	-802.568	0.883657
GSM1205346	-600.313	328.033	-272.28	0.844578
GSM1205347	-377.681	-292.449	-670.13	0.87439
GSM1205348	-801.416	-455.199	-1256.62	0.912872
GSM1205349	-491.986	195.359	-296.627	0.846486
GSM1205350	-917.278	-985.532	-1902.81	0.947434
GSM1205351	-430.763	-170.027	-600.789	0.869406
GSM1205352	-373.111	277.853	-95.2573	0.830381
GSM1205353	-187.592	441.758	254.166	0.800723
GSM1205354	-641.664	-67.5866	-709.25	0.877162
GSM1205355	-148.261	-136.713	-284.974	0.845574
GSM1205356	-297.209	139.666	-157.543	0.835441
GSM1205357	-550.282	-115.267	-665.549	0.874063
GSM1205358	57.1774	722.944	780.121	0.752135
GSM1205359	-433.063	113.597	-319.465	0.848266
GSM1205360	-616.148	-102.573	-718.72	0.877828
GSM1205361	-216.744	186.825	-29.9191	0.824999
GSM1205362	-629.792	-270.045	-899.837	0.89025
GSM1205363	-79.9708	-303.736	-383.707	0.853222
GSM1205364	-605.647	458.473	-147.173	0.834603
GSM1205365	-254.621	-274.312	-528.933	0.864146
GSM1205366	-729.139	-585.681	-1314.82	0.916327
GSM1205367	-445.18	-107.461	-552.641	0.865892
GSM1205368	-141.399	162.512	21.1122	0.820743
GSM1205369	-514.451	-219.667	-734.118	0.878909
GSM1205370	238.041	1188.16	1426.2	0.686351
GSM1205371	-279.183	-123.665	-402.848	0.854684
GSM1205372	91.1183	450.548	541.667	0.774737
GSM1205373	69.6448	172.817	242.462	0.801751
GSM1205374	-224.533	-620.688	-845.221	0.88657
GSM1205375	-608.281	-791.651	-1399.93	0.921258
GSM1205376	-104.353	208.246	103.893	0.81374
GSM1205377	-581.189	-439.939	-1021.13	0.898218
GSM1205378	-373.615	460.498	86.8827	0.815189
GSM1205379	-492.613	153.584	-339.029	0.849784
GSM1205380	-734.056	-315.451	-1049.51	0.900041
GSM1205381	-6.93596	963.646	956.71	0.734802
GSM1205382	79.6031	714.157	793.76	0.750815
GSM1205383	-114.467	23.8998	-90.5674	0.829998
GSM1205384	-884.149	-456.075	-1340.22	0.917814
GSM1205385	-669.596	-209.446	-879.041	0.888856
GSM1205386	-807.784	-554.991	-1362.77	0.919123
GSM1205387	72.7759	-233.565	-160.789	0.835703
GSM1205388	-787.628	-817.934	-1605.56	0.932577
GSM1205389	-485.839	-258.377	-744.216	0.879615
GSM1205390	-666.171	-171.904	-838.074	0.886085
GSM1205391	-209.207	2.042	-207.165	0.839422
GSM1205392	-121.657	-194.793	-316.449	0.848032
GSM1205393	-652.008	-830.622	-1482.63	0.925912
GSM1205394	-356.544	889.938	533.394	0.775504
GSM1205395	-534.753	-455.475	-990.227	0.896215
GSM1205396	207.01	588.203	795.213	0.750674
GSM1205397	-537.787	-457.361	-995.148	0.896535
GSM1205398	-403.07	-177.604	-580.674	0.867943
GSM1205399	-53.1662	-102.572	-155.739	0.835295
GSM1205400	-480.123	-460.265	-940.388	0.892946
GSM1205401	-393.535	127.829	-265.706	0.844061
GSM1205402	-703.098	-421.433	-1124.53	0.904786
GSM1205403	-267.122	-235.618	-502.74	0.862205
GSM1205404	5.99269	746.018	752.01	0.754848
GSM1205405	-16.1054	489.998	473.892	0.780989
GSM1205406	-647.425	-538.581	-1186.01	0.908592
GSM1205407	-134.18	-280.634	-414.813	0.855595
GSM1205408	-569.953	-250.461	-820.413	0.88488
GSM1205409	-621.444	-374.346	-995.789	0.896577
GSM1205410	-362.772	-562.332	-925.104	0.891934
GSM1205411	-635.089	17.4502	-617.639	0.870625
GSM1205412	-635.135	-325.759	-960.894	0.894297
GSM1205413	-155.64	56.3544	-99.286	0.830711
GSM1205414	-376.76	-292.286	-669.046	0.874312
GSM1205415	-967.483	-314.166	-1281.65	0.914366
GSM1205416	-521.296	-164.572	-685.868	0.875508
GSM1205417	-474.476	-59.6464	-534.123	0.864529
GSM1205418	-412.288	32.5641	-379.724	0.852917
GSM1205419	-634.194	240.064	-394.13	0.854019
GSM1205420	-676.005	-366.373	-1042.38	0.899585
GSM1205421	-335.496	616.767	281.271	0.798333
GSM1205422	-292	-64.0466	-356.047	0.851098
GSM1205423	-139.129	276.012	136.882	0.810916
GSM1205424	-694.01	-631.123	-1325.13	0.916932
GSM1205425	-505.371	-223.849	-729.22	0.878565
GSM1205426	-532.261	-760.462	-1292.72	0.915023
GSM1205427	-594.87	-223.305	-818.175	0.884727
GSM1205428	-546.629	324.882	-221.747	0.840583
GSM1205429	-518.255	-272.394	-790.649	0.882836
GSM1205430	-134.001	573.098	439.096	0.784168
GSM1205431	-445.232	-360.414	-805.646	0.883868
GSM1205432	-614.222	-829.449	-1443.67	0.923736
GSM1205433	-693.811	-658.297	-1352.11	0.918505
GSM1205434	-1067.91	-1197.16	-2265.07	0.963101
GSM1205435	-82.3356	-67.2663	-149.602	0.8348
GSM1205436	-246.003	218.934	-27.0691	0.824763
GSM1205437	-425.209	-286.657	-711.866	0.877346
GSM1205438	95.3748	29.2676	124.642	0.811966
GSM1205439	-580.078	-740.193	-1320.27	0.916647
GSM1205440	-570.236	285.582	-284.654	0.845549
GSM1205441	-361.837	-444.958	-806.795	0.883947
GSM1205442	-448.325	-263.665	-711.99	0.877355
GSM1205443	-422.576	-100.513	-523.089	0.863714
GSM1205444	-210.979	248.187	37.2079	0.819391
GSM1205445	-390.08	-333.989	-724.069	0.878204
GSM1205446	-424.431	-168.865	-593.295	0.868862
GSM1205447	-724.191	-140.944	-865.135	0.887919
GSM1205448	-349.077	224.747	-124.33	0.832752
GSM1205449	-763.36	-52.8861	-816.246	0.884595
GSM1205450	-402.503	267.234	-135.27	0.83364
GSM1205451	-1011.03	-872.359	-1883.39	0.946519
GSM1205452	-439.443	-14.1599	-453.603	0.858528
GSM1205453	-517.017	-0.0833258	-517.1	0.86327
GSM1205454	-363.981	-43.1969	-407.178	0.855014
GSM1205455	-413.418	-483.754	-897.172	0.890072
GSM1205456	-287.425	-308.957	-596.381	0.869086
GSM1205457	161.112	553.196	714.308	0.758467
GSM1205458	-38.6336	158.88	120.246	0.812343
GSM1205459	-97.9368	253.492	155.555	0.809309
GSM1205460	-524.236	124.662	-399.574	0.854435
GSM1205461	-918.601	-519.1	-1437.7	0.9234
GSM1205462	-357.055	-127.167	-484.222	0.860824
GSM1205463	-352.442	-16.7632	-369.206	0.85211
GSM1205464	-577.543	-77.0873	-654.63	0.873283
GSM1205465	-802.692	-293.652	-1096.34	0.903016
GSM1205466	316.244	932.115	1248.36	0.7051
GSM1205467	-596.919	-114.039	-710.958	0.877282
GSM1205468	-1035.06	-833.432	-1868.5	0.945811
GSM1205469	-342.967	391.99	49.0232	0.818395
GSM1205470	-417.004	-101.828	-518.833	0.863399
GSM1205471	-328.407	-346.755	-675.162	0.874748
GSM1205472	32.2314	1976.54	2008.77	0.621726
GSM1205473	-310.483	-273.56	-584.044	0.868188
GSM1205474	-461.426	34.5904	-426.836	0.856507
GSM1205475	295.447	-34.2519	261.195	0.800104
GSM1205476	-590.997	-155.813	-746.81	0.879796
GSM1205477	-307.39	-115.173	-422.563	0.856183
GSM1205478	-932.324	-721.969	-1654.29	0.935135
GSM1205479	-875.745	-733.455	-1609.2	0.93277
GSM1205480	-563.701	-667.557	-1231.26	0.911347
GSM1205481	-261.689	189.233	-72.4565	0.828512
GSM1205482	629.737	1591.49	2221.23	0.597001
GSM1205483	-13.0311	476.183	463.152	0.781972
GSM1205484	97.6385	188.408	286.047	0.797911
GSM1205485	-239.252	781.723	542.471	0.774662
GSM1205486	-426.079	556.159	130.08	0.8115
GSM1205487	-610.99	-405.869	-1016.86	0.897943
GSM1205488	128.583	-13.037	115.546	0.812745
GSM1205489	-1006.42	-693.337	-1699.75	0.937478
GSM1205490	46.2529	177.03	223.283	0.80343
GSM1205491	-669.728	-191.584	-861.312	0.887661
GSM1205492	-156.534	-370.235	-526.768	0.863986
GSM1205493	-841.782	-1055.02	-1896.8	0.947152
GSM1205494	-528.599	-442.72	-971.32	0.894981
GSM1205495	-148.25	-290.336	-438.586	0.857396
GSM1205496	-1296.4	-1135.22	-2431.62	0.969392
GSM1205497	-376.526	-219.497	-596.023	0.86906
GSM1205498	-493.668	-721.944	-1215.61	0.910399
GSM1205499	-1004.47	-546.412	-1550.88	0.92965
GSM1205500	-536.295	-115.563	-651.858	0.873085
GSM1205501	240.498	79.9513	320.449	0.794856
GSM1205502	-209.886	-170.888	-380.774	0.852998
GSM1205503	-640.011	-597.372	-1237.38	0.911716
GSM1205504	-390.556	-844.712	-1235.27	0.911589
GSM1205505	-972.621	-890.46	-1863.08	0.945552
GSM1205506	277.836	67.8929	345.729	0.792599
GSM1205507	-854.018	-876.678	-1730.7	0.93905
GSM1205508	-332.14	-119.192	-451.332	0.858357
GSM1205509	-487.014	-319.282	-806.297	0.883913
GSM1205510	270.906	-53.2098	217.696	0.803918
GSM1205511	-2.4591	-232.914	-235.373	0.841665
GSM1205512	-74.6653	-197.858	-272.524	0.844597
GSM1205513	-249.746	118.267	-131.479	0.833332
GSM1205514	-457.913	-502.636	-960.548	0.894274
GSM1205515	-314.569	-805.874	-1120.44	0.90453
GSM1205516	-188.733	-72.6821	-261.415	0.843723
GSM1205517	-276.518	1019.61	743.095	0.755706
GSM1205518	-380.756	39.1881	-341.568	0.84998
GSM1205519	-326.359	143.881	-182.478	0.837447
GSM1205520	-202.581	-403.232	-605.814	0.86977
GSM1205521	-447.06	-362.434	-809.495	0.884132
GSM1205522	-196.938	270.699	73.7612	0.816303
GSM1205523	-348.378	-465.8	-814.178	0.884453
GSM1205524	-3.67828	-189.814	-193.492	0.838329
GSM1205525	-511.5	-64.0217	-575.521	0.867567
GSM1205526	-20.4555	446.233	425.778	0.78538
GSM1205527	-615.817	-581.741	-1197.56	0.909299
GSM1205528	-77.4077	-118.417	-195.824	0.838516
GSM1205529	-119.326	-162.96	-282.286	0.845364
GSM1205530	-38.549	57.4063	18.8573	0.820932
GSM1205531	-376.189	188.381	-187.808	0.837874
GSM1205532	-506.995	-351.101	-858.096	0.887443
GSM1205533	-66.3985	-41.3696	-107.768	0.831403
GSM1205534	-135.806	229.775	93.9695	0.814586
GSM1205535	-150.137	-49.8024	-199.939	0.838845
GSM1205536	-70.7705	472.437	401.666	0.787566
GSM1205537	-99.1077	-338.125	-437.232	0.857294
GSM1205538	238.417	893.569	1131.99	0.71711
GSM1205539	-240.627	601.575	360.947	0.791235
GSM1205540	155.01	462.918	617.928	0.76761
GSM1205541	-741.363	-755.045	-1496.41	0.926674
GSM1205542	-754.737	-539.704	-1294.44	0.915125
GSM1205543	-608.195	-445.993	-1054.19	0.900341
GSM1205544	-391.085	-319.645	-710.73	0.877266
GSM1205545	-340.515	-389.069	-729.585	0.878591
GSM1205546	-281.296	-508.854	-790.15	0.882802
GSM1205547	-295.299	20.8839	-274.415	0.844746
GSM1205548	-658.339	-473.311	-1131.65	0.905231
GSM1205549	18.7577	392.6	411.358	0.786689
GSM1205550	-653.002	-923.094	-1576.1	0.931007
GSM1205551	-475.081	-690.393	-1165.47	0.907329
GSM1205552	154.023	855.969	1009.99	0.729475
GSM1205553	-225.533	-152.302	-377.836	0.852773
GSM1205554	-600.897	-305.041	-905.938	0.890658
GSM1205555	-313.028	624.578	311.55	0.795648
GSM1205556	-530.454	899.139	368.686	0.79054
GSM1205557	-971.359	-922.666	-1894.02	0.947021
GSM1205558	-783.755	-918.176	-1701.93	0.93759
GSM1205559	-1073.24	-1001.93	-2075.17	0.955225
GSM1205560	-332.546	-222.71	-555.255	0.866084
GSM1205561	-724.418	-848.144	-1572.56	0.930817
GSM1205562	-98.6096	814.248	715.638	0.758339
GSM1205563	-650.756	-639.301	-1290.06	0.914865
GSM1205564	447.185	1548.93	1996.11	0.623181
GSM1205565	-1354.45	-1336.78	-2691.23	0.978042
GSM1205566	-1024.24	-780.933	-1805.17	0.942752
GSM1205567	260.623	528.416	789.039	0.751272
GSM1205568	-815.164	-954.369	-1769.53	0.940994
GSM1205569	-1063.38	-855.469	-1918.85	0.948185
GSM1205570	-77.6145	280.625	203.011	0.805198
GSM1205571	-689.395	33.5198	-655.876	0.873372
GSM1205572	-626.84	-21.4722	-648.312	0.872831
GSM1205573	-696.8	-651.111	-1347.91	0.918261
GSM1205574	-1147.09	-847.683	-1994.77	0.951667
GSM1205575	-1236.6	-1276.1	-2512.7	0.972245
GSM1205576	-265.224	-565.866	-831.091	0.885609
GSM1205577	-227.959	-23.7862	-251.745	0.84296
GSM1205578	-837.683	-1164.76	-2002.44	0.952012
GSM1205579	-1057.66	-969.41	-2027.07	0.953113
GSM1205580	-256.444	581.931	325.487	0.794407
GSM1205581	-635.483	-824.172	-1459.66	0.924633
GSM1205582	-185.857	123.919	-61.9381	0.827646
GSM1205583	-601.404	66.5262	-534.877	0.864585
GSM1205584	-578.778	-545.143	-1123.92	0.904748
GSM1205585	-499.026	144.222	-354.805	0.851002
GSM1205586	-837.263	-420.846	-1258.11	0.912962
GSM1205587	-1049.04	-670.782	-1719.83	0.9385
GSM1205588	-555.802	-189.996	-745.798	0.879725
GSM1205589	-456.478	18.8816	-437.596	0.857321
GSM1205590	52.7505	270.228	322.979	0.794631
GSM1205591	-564.067	-322.651	-886.719	0.889372
GSM1205592	-548.041	270.4	-277.641	0.844999
GSM1205593	-237.736	1349.39	1111.65	0.719187
GSM1205594	-84.0946	364.452	280.358	0.798414
GSM1205595	131.256	258.861	390.118	0.78861
GSM1205596	219.218	701.229	920.447	0.738402
GSM1205597	-906.461	-264.252	-1170.71	0.907652
GSM1205598	-526.136	-225.54	-751.676	0.880135
GSM1205599	152.66	1248.7	1401.36	0.688999
GSM1205600	195.023	-42.2611	152.762	0.80955
GSM1205601	-265.476	-53.5788	-319.055	0.848234
GSM1205602	-199.779	238.759	38.9792	0.819242
GSM1205603	-397.937	254.682	-143.255	0.834286
GSM1205604	-486.34	-406.853	-893.193	0.889806
GSM1205605	-594.344	-11.7347	-606.079	0.869789
GSM1205606	-320.391	1049.96	729.567	0.757005
GSM1205607	-573.055	-475.042	-1048.1	0.899951
GSM1205608	-546.604	493.782	-52.8213	0.826894
GSM1205609	-861.225	-786.621	-1647.85	0.934799
GSM1205610	-861.909	-664.523	-1526.43	0.928321
GSM1205611	-1360.62	-1117.71	-2478.34	0.971053
GSM1205612	-242.07	-352.045	-594.115	0.868921
GSM1205613	-171.19	435.732	264.542	0.799809
GSM1205614	-638.272	-103.218	-741.491	0.879424
GSM1205615	-914.168	-1002.17	-1916.33	0.948068
GSM1205616	-624.47	-220.627	-845.097	0.886562
GSM1205617	-680.606	20.6175	-659.989	0.873666
GSM1205618	-1291.25	-876.037	-2167.28	0.959138
GSM1205619	-931.661	-667.072	-1598.73	0.932215
GSM1205620	-695.903	-743.968	-1439.87	0.923523
GSM1205621	-961.686	-471.284	-1432.97	0.923134
GSM1205622	-148.039	294.691	146.652	0.810076
GSM1205623	583.997	751.658	1335.66	0.695956
GSM1205624	-367.033	58.0047	-309.028	0.847454
GSM1205625	-776.638	-378.339	-1154.98	0.90668
GSM1205626	-1121.95	-1094.86	-2216.81	0.96117
GSM1205627	-774.678	-597.795	-1372.47	0.919683
GSM1205628	-615.472	99.5891	-515.883	0.86318
GSM1205629	-1114.78	-759.932	-1874.71	0.946107
GSM1205630	-828.77	-79.0804	-907.85	0.890786
GSM1205631	307.089	1094.02	1401.11	0.689025
GSM1205632	-72.6739	-89.9873	-162.661	0.835854
GSM1205633	-241.738	45.4337	-196.304	0.838554
GSM1205634	-381.873	295.478	-86.3949	0.829656
GSM1205635	-318.832	-216.596	-535.428	0.864625
GSM1205636	-554.483	-474.771	-1029.25	0.898742
GSM1205637	-372.323	-428.914	-801.237	0.883565
GSM1205638	-716.573	-258.079	-974.652	0.895199
GSM1205639	415.872	53.8673	469.739	0.781369
GSM1205640	-812.22	-942.474	-1754.69	0.940255
GSM1205641	-202.911	707.511	504.6	0.778166
GSM1205642	-1037.05	-912.76	-1949.81	0.949619
GSM1205643	-272.966	201.463	-71.5025	0.828433
GSM1205644	-887.332	-930.702	-1818.03	0.94338
GSM1205645	-745.619	-616.642	-1362.26	0.919093
GSM1205646	163.288	66.9115	230.199	0.802825
GSM1205647	-923.24	-379.741	-1302.98	0.91563
GSM1205648	-112.803	975.498	862.695	0.744093
GSM1205649	-310.624	-115.459	-426.083	0.85645
GSM1205650	-716.513	-891.942	-1608.46	0.93273
GSM1205651	-1071.28	-1041.34	-2112.62	0.956837
GSM1205652	-187.533	211.181	23.648	0.82053
GSM1205653	-693.885	-30.9459	-724.831	0.878257
GSM1205654	195.317	1136.77	1332.09	0.696332
GSM1205655	-698.918	-258.466	-957.384	0.894066
GSM1205656	-317.028	63.5882	-253.44	0.843094
GSM1205657	-675.621	239.015	-436.605	0.857246
GSM1205658	-533.392	-317.34	-850.732	0.886944
GSM1205659	40.7644	821.626	862.391	0.744122
GSM1205660	19.4936	1674.47	1693.96	0.657243
GSM1205661	-576.201	-477.433	-1053.63	0.900305
GSM1205662	-610.311	-606.521	-1216.83	0.910473
GSM1205663	-940.377	-363.14	-1303.52	0.915661
GSM1205664	-39.6114	356.897	317.286	0.795138
GSM1205665	-146.478	-15.3561	-161.834	0.835787
GSM1205666	-279.606	46.4158	-233.19	0.841492
GSM1205667	-176.815	529.609	352.794	0.791966
GSM1205668	-762.011	-725.116	-1487.13	0.926161
GSM1205669	-958.205	-713.464	-1671.67	0.936036
GSM1205670	214.61	296.779	511.389	0.777539
GSM1205671	-900.863	-87.3386	-988.201	0.896083
GSM1205672	-613.349	-501.449	-1114.8	0.904177
GSM1205673	-824.131	-94.8255	-918.956	0.891525
GSM1205674	-1103.95	-1176.17	-2280.13	0.963693
GSM1205675	-797.994	-937.579	-1735.57	0.939295
GSM1205676	-526.647	-191.808	-718.455	0.87781
GSM1205677	-1291.73	-1091.29	-2383.02	0.967616
GSM1205678	-940.593	-639.056	-1579.65	0.931197
GSM1205679	-555.153	-200.409	-755.561	0.880406
GSM1205680	-951.131	-946.677	-1897.81	0.947199
GSM1205681	-609.071	273.415	-335.657	0.849523
GSM1205682	-975.275	-1021.86	-1997.13	0.951773
GSM1205683	-646.819	189.754	-457.065	0.858789
GSM1205684	-838.143	-561.193	-1399.34	0.921224
GSM1205685	-996.814	-168.75	-1165.56	0.907335
GSM1205686	-1348.24	-1215.74	-2563.98	0.973979
GSM1205687	-1070.74	-165.382	-1236.13	0.91164
GSM1205688	-81.3152	298.997	217.681	0.803919
GSM1205689	-970.635	-219.875	-1190.51	0.908868
GSM1205690	-80.1685	542.356	462.188	0.782061
GSM1205691	-69.1569	62.9088	-6.2481	0.823031
GSM1205692	-798.386	-730.677	-1529.06	0.928465
GSM1205693	-1096.29	-834.323	-1930.61	0.948732
GSM1205694	-1249.6	-836.099	-2085.7	0.955681
GSM1205695	-286.946	1222.22	935.276	0.736933
GSM1205696	-603.09	-558.199	-1161.29	0.907071
GSM1205697	98.3504	8.71281	107.063	0.81347
GSM1205698	-694.041	-319.249	-1013.29	0.897712
GSM1205699	-499.564	-329.188	-828.752	0.88545
GSM1205700	-436.36	191.764	-244.596	0.842395
GSM1205701	-658.195	-531.318	-1189.51	0.908807
GSM1205702	-1156.3	-1209.51	-2365.81	0.966975
GSM1205703	-119.306	-167.831	-287.138	0.845744
GSM1205704	-566.246	-408.94	-975.186	0.895234
GSM1205705	-352.999	-490.261	-843.26	0.886437
GSM1205706	-521.002	355.338	-165.664	0.836096
GSM1205707	-241.162	255.68	14.5174	0.821296
GSM1205708	-271.239	-175.909	-447.147	0.858042
GSM1205709	-733.641	-121.38	-855.02	0.887235
GSM1205710	-829.134	-138.056	-967.191	0.89471
GSM1205711	105.325	-120.193	-14.868	0.823749
GSM1205712	-847.854	-680.676	-1528.53	0.928436
GSM1205713	-685.571	25.2213	-660.35	0.873692
GSM1205714	-445.146	948.876	503.729	0.778246
GSM1205715	-348.752	-692.588	-1041.34	0.899518
GSM1205716	-444.874	-214.158	-659.032	0.873598
GSM1205717	-433.941	-455.755	-889.696	0.889571
GSM1205718	-683.309	-407.574	-1090.88	0.902672
GSM1205719	7.48527	679.012	686.498	0.761121
GSM1205720	-466.203	-408.531	-874.734	0.888566
GSM1205721	-372.522	-108.179	-480.702	0.860561
GSM1205722	28.421	702.119	730.54	0.756912
GSM1205723	-444.565	-720.945	-1165.51	0.907331
GSM1205724	-681.879	-790.291	-1472.17	0.925331
GSM1205725	-170.358	81.5565	-88.8018	0.829853
GSM1205726	-776.431	-874.91	-1651.34	0.934981
GSM1205727	-429.871	185.907	-243.964	0.842345
GSM1205728	-742.418	534.534	-207.884	0.839479
GSM1205729	-151.826	-96.9987	-248.825	0.84273
GSM1205730	-754.86	-500.175	-1255.04	0.912778
GSM1205731	-166.298	40.4534	-125.844	0.832875
GSM1205732	-177.575	276.795	99.2201	0.814139
GSM1205733	-428.63	-600.328	-1028.96	0.898723
GSM1205734	-121.728	161.856	40.1281	0.819145
GSM1205735	25.4649	600.977	626.442	0.766809
GSM414000	-222.711	115.921	-106.79	0.831323
GSM414001	-636.384	-495.292	-1131.68	0.905232
GSM414002	-725.928	-456.37	-1182.3	0.908365
GSM414003	-72.0481	966.747	894.699	0.740946
GSM414004	-740.493	-546.64	-1287.13	0.914692
GSM414005	177.316	336.471	513.787	0.777318
GSM414006	-37.866	463.309	425.443	0.78541
GSM414007	283.974	434.767	718.741	0.758042
GSM414008	-457.861	123.291	-334.57	0.849438
GSM414009	-393.292	-150.21	-543.502	0.86522
GSM414010	38.3216	-70.7692	-32.4476	0.825209
GSM414011	-186.496	233.431	46.9349	0.818571
GSM414012	-341.648	874.379	532.731	0.775565
GSM414013	-1023.28	-166.181	-1189.47	0.908804
GSM414014	-182.904	-335.309	-518.213	0.863353
GSM414015	-896.032	-340.473	-1236.51	0.911663
GSM414016	-314.683	-228.403	-543.086	0.865189
GSM414017	95.0053	232.189	327.194	0.794255
GSM414018	373.741	616.1	989.841	0.731495
GSM414019	-302.944	214.562	-88.3819	0.829819
GSM414020	-453.581	461.677	8.09626	0.821833
GSM414021	-443.518	-646.005	-1089.52	0.902586
GSM414022	-671.495	-145.295	-816.79	0.884632
GSM414023	-321.866	-179.609	-501.475	0.86211
GSM414024	-890.355	-942.357	-1832.71	0.944092
GSM414025	-688.718	-574.64	-1263.36	0.913276
GSM414026	-655.481	-632.181	-1287.66	0.914723
GSM414027	-110.457	-117.903	-228.36	0.841109
GSM414028	-106.907	-335.29	-442.196	0.857669
GSM414029	-427.554	-409.843	-837.397	0.886038
GSM414030	-552.404	74.7664	-477.638	0.860332
GSM414031	-937.786	-822.626	-1760.41	0.94054
GSM414032	-651.413	-783.739	-1435.15	0.923257
GSM414033	-325.809	932.314	606.505	0.768684
GSM414034	-885.316	-494.741	-1380.06	0.92012
GSM414035	-34.6946	753.283	718.588	0.758057
GSM414036	-598.448	-218.619	-817.067	0.884651
GSM414037	-410.547	-326.566	-737.113	0.879118
GSM414038	-525.954	-274.224	-800.179	0.883492
GSM414039	191.236	951.113	1142.35	0.716049
GSM414040	-828.422	-740.86	-1569.28	0.930641
GSM414041	-422.47	-148.171	-570.64	0.86721
GSM414042	-706.747	-451.141	-1157.89	0.906861
GSM414043	-486.392	-389.483	-875.874	0.888643
GSM414044	-312.17	404.026	91.8553	0.814766
GSM414045	-534.651	274.268	-260.382	0.843642
GSM414046	-571.406	279.385	-292.022	0.846126
GSM414047	-772.638	-771.66	-1544.3	0.929293
GSM414048	-436.515	-429.406	-865.921	0.887972
GSM414049	-240.62	421.359	180.739	0.807133
GSM414050	-437.369	-543.489	-980.858	0.895604
GSM414051	-201.386	270.41	69.0243	0.816705
GSM414052	-238.385	47.6057	-190.779	0.838112
GSM414053	-428.576	-526.323	-954.899	0.893903
GSM414054	-492.724	-175.925	-668.649	0.874284
GSM414055	-466.978	326.605	-140.373	0.834053
GSM414056	-723.457	-645.373	-1368.83	0.919473
GSM414057	291.934	-36.9358	254.998	0.800649
GSM414058	-226.849	-322.845	-549.694	0.865675
GSM414059	-866.601	-499.148	-1365.75	0.919295
GSM414060	-990.839	-992.648	-1983.49	0.951157
GSM414061	-140.118	24.7392	-115.379	0.832023
GSM414062	-694.522	-16.1609	-710.683	0.877263
GSM414063	-725.736	-292.005	-1017.74	0.898
GSM414064	-383.421	579.744	196.323	0.80578
GSM414065	-1162.54	-1181.92	-2344.46	0.966172
GSM414066	-220.765	328.321	107.556	0.813428
GSM414067	-538.729	316.393	-222.335	0.84063
GSM414068	109.6	171.503	281.103	0.798348
GSM414069	-686.652	278.179	-408.472	0.855113
GSM414070	200.447	242.268	442.715	0.783839
GSM414071	-417.958	-44.3536	-462.311	0.859183
GSM414072	-488.184	-388.04	-876.224	0.888666
GSM414073	-483.376	-487.796	-971.173	0.894971
GSM414074	-123.188	-13.6045	-136.793	0.833763
GSM414075	-604.723	351.508	-253.214	0.843076
GSM414076	-353.65	399.892	46.2411	0.81863
GSM414077	-54.7515	543.149	488.397	0.779657
GSM414078	-483.411	-434.769	-918.18	0.891474
GSM414079	-746.075	-169.603	-915.677	0.891307
GSM414080	5.05344	-65.9523	-60.8989	0.827561
GSM414081	-621.553	228.962	-392.59	0.853902
GSM414082	-650.861	-477.392	-1128.25	0.905019
GSM414083	-327.006	620.784	293.777	0.797226
GSM414084	-486.019	-727.911	-1213.93	0.910297
GSM414085	-4.20869	-198.773	-202.981	0.839088
GSM414086	-624.9	-688.113	-1313.01	0.916221
GSM414087	-817.798	-587.021	-1404.82	0.921537
NBC-183	-921.82	-262.082	-1183.9	0.908463
NBC-9	-1017.55	-988.328	-2005.88	0.952166
NBC-218	-483.647	-547.541	-1031.19	0.898866
NBC-101	-682.739	-641.095	-1323.83	0.916856
NBC-96	210.269	756.42	966.689	0.733808
NBC-23	-653.243	113.908	-539.335	0.864913
NBC-27	-979.656	-726.554	-1706.21	0.937808
NBC-8	-170.741	535.988	365.247	0.790849
NBC-187	-624.277	-520.931	-1145.21	0.906075
NBC-182	-689.154	-802.398	-1491.55	0.926406
NBC-32	207.055	331.323	538.378	0.775042
NBC-10	87.6521	1070.58	1158.23	0.71442
NBC-233	677.6	482.744	1160.34	0.714202
NBC-255	-1016.07	-786.566	-1802.63	0.942627
NBC-189	-539.807	-463.213	-1003.02	0.897047
NBC-131	-699.967	-212.796	-912.763	0.891113
NBC-204	-364.151	-266.992	-631.142	0.871598
NBC-109	-184.197	68.9612	-115.236	0.832012
NBC-107	-911.221	-656.994	-1568.22	0.930584
NBC-104	-365.162	-179.124	-544.286	0.865278
NBC-98	-452.64	248.702	-203.938	0.839164
NBC-148	-708.104	-859.044	-1567.15	0.930527
NBC-135	-890.324	-755.787	-1646.11	0.934709
NBC-210	-395.672	-511.783	-907.456	0.890759
NBC-160	-169.122	-150.709	-319.831	0.848295
NBC-78	-288.207	688.234	400.026	0.787714
NBC-263	-1066.06	-962.974	-2029.03	0.953199
NBC-199	-378.026	-385.797	-763.823	0.88098
NBC-258	-491.03	-260.58	-751.61	0.88013
NBC-240	-430.241	-238.284	-668.525	0.874275
NBC-97	-590.107	-681.597	-1271.7	0.913774
NBC-242	-977.626	-853.973	-1831.6	0.944038
NBC-249	-879.559	-737.984	-1617.54	0.93321
NBC-236	-533.655	182.544	-351.111	0.850717
NBC-136	-311.921	-365.482	-677.403	0.874907
NBC-246	-916.654	-184.33	-1100.98	0.903309
NBC-141	-448.927	-371.558	-820.485	0.884885
NBC-248	-197.608	641.307	443.699	0.783749
NBC-111	-680.529	259.067	-421.462	0.8561
NBC-114	-827.482	-714.766	-1542.25	0.929182
NBC-106	-679.388	-244.767	-924.154	0.891871
NBC-247	-230.94	-133.995	-364.935	0.851782
NBC-191	-930.262	-898.335	-1828.6	0.943893
NBC-30	-994.389	-914.054	-1908.44	0.947699
NBC-95	-475.697	52.8559	-422.841	0.856204
NBC-92	-304.705	822.627	517.922	0.776936
NBC-82	-683.266	76.3973	-606.868	0.869846
NBC-90	184.034	152.565	336.599	0.793416
NBC-103	-334.548	868.265	533.717	0.775474
NBC-113	-377.876	-419.998	-797.874	0.883334
NBC-215	-962.533	-509.869	-1472.4	0.925344
NBC-200	-4.72878	-152.692	-157.42	0.835431
NBC-115	-588.567	-271.556	-860.123	0.88758
NBC-223	-844.073	-316.666	-1160.74	0.907037
NBC-207	205.094	264.016	469.111	0.781427
NBC-146	-341.928	-315.983	-657.911	0.873518
NBC-149	-606.029	-441.384	-1047.41	0.899907
NBC-120	-605.482	-58.2843	-663.766	0.873936
NBC-122	-277.03	103.804	-173.226	0.836704
NBC-123	137.158	728.313	865.471	0.74382
NBC-124	-498.406	261.979	-236.427	0.841748
NBC-126	-802.872	-337.763	-1140.64	0.90579
NBC-128	-411.616	167.596	-244.02	0.84235
NBC-129	-765.234	-490.29	-1255.52	0.912807
NBC-31	-713.657	-93.9124	-807.57	0.884
NBC-133	-495.906	67.7811	-428.125	0.856605
NBC-134	-437.676	-353.524	-791.2	0.882874
NBC-188	60.8814	410.846	471.728	0.781187
NBC-139	-564.214	-525.288	-1089.5	0.902584
NBC-142	-398.537	596.894	198.357	0.805603
NBC-143	-403.427	-299.953	-703.38	0.876747
NBC-138	-196.157	627.512	431.355	0.784873
NBC-190	-914.344	-1004.11	-1918.46	0.948167
NBC-144	-743.623	-518.393	-1262.02	0.913196
NBC-125	-235.557	42.0096	-193.547	0.838334
NBC-112	-674.253	-951.248	-1625.5	0.933629
NBC-206	-821.73	-493.162	-1314.89	0.916331
NBC-105	-521.965	-310.895	-832.86	0.88573
NBC-108	-625.423	127.097	-498.326	0.861876
NBC-102	-701.04	-544.813	-1245.85	0.912226
NBC-130	-342.606	-397.654	-740.26	0.879338
NBC-100	-702.54	-589.479	-1292.02	0.914982
NBC-88	-485.868	-595.466	-1081.33	0.902068
NBC-259	-432.514	93.8139	-338.7	0.849758
NBC-265	-76.9158	-315.502	-392.418	0.853889
NBC-52	-284.634	-0.292771	-284.927	0.845571
NBC-270	-866.879	-453.165	-1320.04	0.916634
NBC-48	-34.7554	-7.79426	-42.5497	0.826046
NBC-51	-552.914	-169.861	-722.775	0.878113
NBC-49	-436.482	-8.95078	-445.433	0.857913
NBC-50	-578.378	285.12	-293.259	0.846223
NBC-16	-532.751	-399.074	-931.825	0.892379
NBC-231	-567.827	140.221	-427.606	0.856565
NBC-150	-828.733	-813.768	-1642.5	0.93452
NBC-225	95.0788	1981.93	2077.01	0.61385
NBC-227	-399.315	-59.3879	-458.703	0.858912
NBC-46	-573.764	-375.063	-948.826	0.893503
NBC-228	662.938	1578.21	2241.15	0.594653
NBC-151	-475.889	-374.802	-850.691	0.886941
NBC-43	-572.524	-213.09	-785.614	0.882489
NBC-193	-776.47	-478.821	-1255.29	0.912793
NBC-37	-480.337	-152.155	-632.492	0.871696
NBC-221	-224.593	248.676	24.0835	0.820494
NBC-47	-563.758	-512.759	-1076.52	0.901762
NBC-211	-607.379	-472.375	-1079.75	0.901968
NBC-45	-493.647	312.052	-181.595	0.837376
NBC-40	-325.892	338.532	12.6403	0.821453
NBC-219	10.5496	495.228	505.778	0.778057
NBC-11	-231.864	96.5031	-135.361	0.833647
NBC-257	-849.294	-565.368	-1414.66	0.922097
NBC-12	-516.21	-701.989	-1218.2	0.910556
NBC-64	-457.502	164.138	-293.365	0.846231
NBC-230	9.32068	152.379	161.7	0.808779
NBC-157	-724.061	-828.528	-1552.59	0.929742
NBC-42	-464.804	-21.3721	-486.176	0.86097
NBC-34	355.135	771.242	1126.38	0.717684
NBC-44	-552.239	-88.2152	-640.455	0.872268
NBC-39	-302.937	-747.621	-1050.56	0.900109
NBC-41	-574.038	-87.1418	-661.179	0.873751
NBC-226	-292.097	-253.686	-545.783	0.865388
NBC-35	-651.849	-235.885	-887.734	0.88944
NBC-36	-465.618	-703.068	-1168.69	0.907527
NBC-63	-727.686	-259.52	-987.207	0.896018
NBC-38	-628.289	-212.247	-840.536	0.886252
NBC-260	-729.3	-453.636	-1182.94	0.908404
NBC-3	-66.8543	989.506	922.652	0.738184
NBC-73	-638.855	8.39159	-630.463	0.87155
NBC-26	-509.264	-825.032	-1334.3	0.917468
NBC-70	510.754	1210.64	1721.39	0.654204
NBC-152	-592.43	-835.893	-1428.32	0.922871
NBC-59	-737.329	-748.761	-1486.09	0.926103
NBC-55	-158.921	286.387	127.465	0.811724
NBC-57	-256.147	0.0855045	-256.062	0.843301
NBC-53	-278.614	47.3072	-231.306	0.841342
NBC-54	-297.947	-446.534	-744.48	0.879633
NBC-153	-607.392	-524.702	-1132.09	0.905258
NBC-235	56.7568	843.899	900.656	0.740358
NBC-62	-956.575	-787.058	-1743.63	0.939701
NBC-156	-568.456	-265.753	-834.209	0.885821
NBC-61	-332.494	-265.51	-598.004	0.869204
NBC-56	-531.109	-67.5026	-598.612	0.869248
NBC-194	-133.703	101.61	-32.0929	0.82518
NBC-60	-645.535	-351.037	-996.571	0.896628
NBC-220	-482.981	-166.263	-649.244	0.872898
NBC-256	-97.9227	282.629	184.706	0.806789
NBC-164	-450.357	-255.269	-705.626	0.876906
NBC-155	-494.362	-170.977	-665.34	0.874048
NBC-67	28.9886	498.69	527.679	0.776033
NBC-154	-264.606	-214.797	-479.403	0.860464
NBC-66	76.477	196.235	272.712	0.799089
NBC-169	-182.072	246.243	64.1707	0.817116
NBC-79	-520.186	-512.122	-1032.31	0.898938
NBC-212	91.6628	73.4525	165.115	0.808484
NBC-195	-360.41	-554.313	-914.723	0.891244
NBC-168	-632.336	-705.894	-1338.23	0.917698
NBC-77	145.197	165.394	310.591	0.795734
NBC-273	-49.2788	124.212	74.9336	0.816204
NBC-166	-522.679	-484.86	-1007.54	0.89734
NBC-75	131.198	1029.33	1160.53	0.714184
NBC-237	-755.202	-341.396	-1096.6	0.903032
NBC-71	-681.895	-67.1827	-749.078	0.879954
NBC-158	-731.447	-641.42	-1372.87	0.919706
NBC-167	-178.186	563.785	385.599	0.789017
NBC-84	-460.978	65.0033	-395.974	0.85416
NBC-171	-373.659	239.825	-133.834	0.833523
NBC-80	-481.69	-593.967	-1075.66	0.901708
NBC-81	-388.575	971.476	582.902	0.770896
NBC-170	-741.6	-790.028	-1531.63	0.928605
NBC-197	311.903	754.684	1066.59	0.723768
NBC-93	-916.796	-480.627	-1397.42	0.921115
NBC-91	-370.7	217.077	-153.623	0.835125
NBC-94	-687.078	-526.733	-1213.81	0.910289
NBC-68	-372.565	-153.92	-526.485	0.863965
NBC-173	-684.77	125.868	-558.901	0.866351
NBC-86	-509.707	46.8323	-462.875	0.859225
NBC-87	-323.376	836.603	513.226	0.77737
NBC-172	-980.943	-981.03	-1961.97	0.950177
NBC-264	-323.519	-372.709	-696.228	0.876242
NBC-85	228	1068.83	1296.83	0.700037
NBC-83	-252.995	115.33	-137.665	0.833834
NBC-58	-606.772	269.72	-337.052	0.849631
NBC-69	-546.655	-265.577	-812.231	0.88432
NBC-4	-637.376	-212.934	-850.31	0.886916
NBC-17	144.012	105.797	249.809	0.801106
NBC-234	-259.095	-58.6313	-317.726	0.848131
NBC-72	191.493	1090.39	1281.89	0.701602
NBC-1	-219.889	233.527	13.6379	0.821369
NBC-5	-845.343	-330.277	-1175.62	0.907954
NBC-174	-709.055	-834.34	-1543.39	0.929244
NBC-177	-323.817	-62.4783	-386.296	0.85342
NBC-178	-409.099	-628.097	-1037.2	0.899252
NBC-180	-4.73075	713.104	708.373	0.759034
NBC-266	-408.1	-390.526	-798.627	0.883386
NBC-176	-645.974	-359.084	-1005.06	0.897179
NBC-175	-1079.4	-1099.91	-2179.31	0.959636
NBC-241	-623.841	-456.802	-1080.64	0.902024
NBC-25	-480.932	405.765	-75.1666	0.828735
NBC-18	-503.673	-322.841	-826.513	0.885297
NBC-201	-858.645	-373.875	-1232.52	0.911423
NBC-181	-950.383	-809.388	-1759.77	0.940508
NBC-202	-828.863	-679.659	-1508.52	0.927341
NBC-99	-696.459	-192.645	-889.104	0.889532
NBC-159	-1.835	-109.493	-111.328	0.831694
NBC-185	-299.52	-388.408	-687.929	0.875654
NBC-89	-393.35	126.939	-266.411	0.844117
NBC-229	-418.624	-178.596	-597.22	0.869147
NBC-118	-625.84	-315.735	-941.575	0.893024
NBC-20	-438.558	623.646	185.088	0.806755
NBC-251	79.6508	363.659	443.31	0.783784
NBC-21	205.188	941.822	1147.01	0.715571
NBC-252	77.3243	-42.0101	35.3142	0.81955
NBC-250	-423.849	-28.6399	-452.489	0.858445
NBC-269	-83.6475	685.252	601.605	0.769144
NBC-205	-45.3693	-191.366	-236.735	0.841773
NBC-239	-420.865	519.548	98.6828	0.814185
NBC-29	487.677	1102.79	1590.47	0.668616
NBC-243	182.659	576.736	759.396	0.754137
NBC-217	-245.446	-180.964	-426.411	0.856475
NBC-22	-859.143	-363.86	-1223	0.910847
NBC-145	-261.947	-238.382	-500.329	0.862025
NBC-24	-607.568	-671.882	-1279.45	0.914236
NBC-179	9.71847	-94.9316	-85.2131	0.829559
NBC-224	-670.467	-667.34	-1337.81	0.917673

## Sheet: S2
Table S2.Differentially expressed genes of pyroptosis group in neuroblastoma.
Pyroptosis group A VS Pyroptosis group B								Pyroptosis group A VS Pyroptosis group C								Pyroptosis group B VS Pyroptosis group C
id	logFC	AveExpr	t	P.Value	adj.P.Val	B		id	logFC	AveExpr	t	P.Value	adj.P.Val	B		id	logFC	AveExpr	t	P.Value	adj.P.Val	B
AIF1	-1.29957	11.4138	-27.5682	5.07154e-124	6.69646e-120	272.397		IL6	2.1013	7.51063	23.3843	2.82875e-96	3.73509e-92	208.646		LCP2	2.00748	8.83964	34.4119	2.86941e-170	1.98251e-166	378.719
SLAMF8	-1.35826	8.99885	-26.0763	4.98064e-114	3.28822e-110	249.496		IL1B	1.6372	7.72502	23.1061	1.81532e-94	1.19847e-90	204.512		CASP4	1.9715	10.0808	34.409	3.00289e-170	1.98251e-166	378.673
HCLS1	-1.36389	10.8483	-25.8706	1.16944e-112	5.14707e-109	246.354		MAP3K8	1.20618	7.85349	20.1727	7.5464e-76	3.32142e-72	161.933		CASP1	1.86324	8.86174	33.6729	2.76113e-165	1.21527e-161	367.276
LCP2	-1.10216	8.83964	-25.677	2.273e-111	7.50317e-108	243.401		CASP4	1.05824	10.0808	19.8972	3.77979e-74	1.24771e-70	158.046		AIF1	2.13558	11.4138	33.3336	5.40033e-163	1.78265e-159	362.015
ARHGDIB	-1.19373	11.9194	-25.514	2.75391e-110	7.27252e-107	240.918		SRGN	1.22902	9.62604	19.5569	4.61117e-72	1.21772e-68	153.276		IL10RA	1.74119	8.96775	33.1474	9.77927e-162	2.58251e-158	359.126
CASP1	-1.02504	8.86174	-25.1766	4.76545e-108	1.04872e-104	235.788		CH25H	1.16454	6.84818	19.259	3.00168e-70	6.24909e-67	149.129		HCLS1	2.36093	10.8483	32.9508	2.08454e-160	4.58737e-157	356.075
AOAH	-1.02346	7.97963	-24.9568	1.35764e-106	2.5609e-103	232.454		SOCS3	1.65661	9.25462	19.252	3.31291e-70	6.24909e-67	149.031		ICAM1	2.01229	8.52843	32.0882	1.42689e-154	2.69153e-151	342.676
LST1	-1.09123	8.88764	-24.8046	1.37391e-105	2.26764e-102	230.15		SP110	1.12929	8.10474	19.0726	4.03513e-69	6.65998e-66	146.548		LST1	1.86641	8.88764	31.2163	1.14135e-148	1.88379e-145	329.12
MPEG1	-1.16024	8.91614	-24.4405	3.45588e-103	5.07017e-100	224.648		SERTAD1	1.2583	9.63341	19.0116	9.42818e-69	1.38322e-65	145.706		HLA-DMA	2.17941	9.91986	31.2027	1.40919e-148	2.06744e-145	328.91
HLA-B	-1.32207	14.1617	-24.265	4.92537e-102	6.50346e-99	222.003		DUSP2	1.36868	8.47001	18.8874	5.27856e-68	6.96981e-65	143.995		CLEC2B	1.72828	8.34377	31.1488	3.26607e-148	4.31252e-145	328.072
HLA-DMB	-1.44438	10.5174	-24.2039	1.24034e-101	1.48886e-98	221.084		ICAM1	1.09887	8.52843	18.8771	6.09033e-68	7.31061e-65	143.853		TNFRSF14	1.94058	10.0007	31.1033	6.6431e-148	7.97413e-145	327.364
CYBB	-1.03911	8.61416	-24.1375	3.38437e-101	3.72394e-98	220.085		CCL2	1.77177	10.8939	18.8685	6.861e-68	7.54939e-65	143.735		MLKL	1.42954	7.90599	30.5856	2.12699e-144	2.3404e-141	319.314
CSF1R	-1.34751	11.7887	-23.9723	4.09801e-100	4.16231e-97	217.602		SELE	1.40089	6.78164	18.7596	3.08886e-67	3.13733e-64	142.241		MYO1F	1.45046	8.32932	30.246	4.23393e-142	4.30037e-139	314.035
SLCO2B1	-1.23033	9.52585	-23.4476	1.09491e-96	1.03266e-93	209.748		PLSCR1	1.11676	9.34001	18.4557	2.01865e-65	1.90388e-62	138.091		CCL2	3.04784	10.8939	30.1293	2.60997e-141	2.46158e-138	312.221
TNFRSF14	-1.07502	10.0007	-23.4171	1.72968e-96	1.52258e-93	209.293		FPR1	1.31276	7.82336	18.3879	5.11064e-65	4.49873e-62	137.168		SLC9A9	1.28791	7.58304	30.0354	1.12745e-140	9.9246e-138	310.761
NPC2	-1.09305	12.4281	-23.3698	3.51365e-96	2.89964e-93	208.588		NFKBIZ	1.16986	8.33801	18.1627	1.10174e-63	8.08191e-61	134.119		ZFP36L1	1.88021	10.2926	30.0243	1.33981e-140	1.10568e-137	310.589
IL18	-1.35258	8.11905	-23.1448	1.01892e-94	7.47434e-92	205.236		CCL8	1.21673	7.13583	18.0108	8.65167e-63	5.71183e-60	132.073		HLA-F	2.1984	11.8998	29.9758	2.85504e-140	2.21752e-137	309.835
HLA-F	-1.2485	11.8998	-23.1364	1.15409e-94	8.02031e-92	205.112		LILRB2	1.08063	8.22728	17.9476	2.03415e-62	1.16778e-59	131.224		ARHGDIB	1.90511	11.9194	29.9605	3.62067e-140	2.65597e-137	309.598
ITGB2	-1.14924	9.1694	-22.6531	1.54348e-91	9.70483e-89	197.947		ISG20	1.47892	9.63193	17.9312	2.53968e-62	1.39725e-59	131.004		SLC15A3	2.03905	9.39401	29.8606	1.71869e-139	1.1944e-136	308.044
HLA-DRA	-1.30825	10.9163	-22.5406	8.18506e-91	4.91253e-88	196.287		CD83	1.16852	9.48685	17.8906	4.38982e-62	2.31853e-59	130.461		CSF1R	2.2783	11.7887	29.8227	3.09979e-139	2.04648e-136	307.456
FUCA1	-1.43747	11.4511	-22.4584	2.76617e-90	1.46098e-87	195.074		EMP3	1.03887	8.86712	17.8166	1.19088e-61	6.04783e-59	129.47		TRIM22	2.16821	8.77	29.6904	2.43521e-138	1.53117e-135	305.401
HLA-C	-1.10961	13.538	-22.4218	4.75824e-90	2.41646e-87	194.535		GADD45B	1.65379	9.66437	17.7172	4.53436e-61	2.21747e-58	128.143		HLA-B	2.18886	14.1617	29.5598	1.86129e-137	1.11711e-134	303.372
VCAM1	-1.07887	8.44907	-22.3619	1.15427e-89	5.64482e-87	193.653		GPR183	1.51174	8.57726	17.6402	1.27375e-60	5.79951e-58	127.117		TLR2	1.70757	8.20461	29.3614	4.08792e-136	2.34682e-133	300.291
CD48	-1.48598	9.03579	-22.288	3.44087e-89	1.62262e-86	192.565		ZFP36L1	1.01787	10.2926	17.5102	7.24921e-60	2.99121e-57	125.391		TGFBR2	2.0793	9.93531	29.3371	5.96418e-136	3.2813e-133	299.914
VAMP8	-1.106	11.2659	-22.1783	1.73647e-88	7.6428e-86	190.954		THBD	1.4936	9.53297	17.4211	2.37746e-59	9.51274e-57	124.212		CYBB	1.71534	8.61416	29.3185	7.96838e-136	4.20858e-133	299.625
HLA-DMA	-1.13866	9.91986	-22.156	2.41453e-88	1.02843e-85	190.626		IER3	1.35834	10.0983	17.269	1.7914e-58	6.52598e-56	122.207		NPC2	1.85405	12.4281	29.1672	8.39267e-135	4.26219e-132	297.277
PLEK	-1.09982	8.62537	-22.0771	7.7168e-88	3.18414e-85	189.47		TRIM22	1.17053	8.77	17.2675	1.8287e-58	6.52598e-56	122.187		FLI1	1.72484	9.05034	29.1626	9.0172e-135	4.31761e-132	297.206
LCP1	-1.48208	11.0433	-21.9896	2.79575e-87	1.08574e-84	188.188		MNDA	1.00182	7.83312	17.1044	1.58005e-57	5.3495e-55	120.046		APOL3	1.89212	8.46428	29.1616	9.15579e-135	4.31761e-132	297.19
CD74	-1.43844	10.6867	-21.7219	1.42291e-85	5.36802e-83	184.277		CEBPB	1.13913	9.13661	17.0938	1.81743e-57	5.99934e-55	119.907		AOAH	1.62406	7.97963	29.1391	1.29897e-134	5.91434e-132	296.842
B2M	-1.03921	14.5489	-21.7048	1.82785e-85	6.70415e-83	184.028		SPHK1	1.14777	8.52246	16.903	2.22999e-56	7.01066e-54	117.418		VAV1	1.62727	7.84451	29.1308	1.47766e-134	6.50368e-132	296.713
APBB1IP	-1.06402	8.57015	-21.508	3.24694e-84	1.12823e-81	181.164		IFITM3	1.2786	12.3306	16.8183	6.75738e-56	2.07499e-53	116.318		PLEK	1.96936	8.62537	29.0874	2.90393e-134	1.23689e-131	296.039
SLC15A3	-1.07795	9.39401	-21.4542	7.1168e-84	2.40949e-81	180.383		PTGS2	1.08617	6.73914	16.7085	2.82976e-55	8.30315e-53	114.897		SRGN	1.96763	9.62604	29.0637	4.19727e-134	1.7319e-131	295.672
CD53	-1.26018	9.41266	-21.3373	3.90639e-83	1.2895e-80	178.689		HCST	1.19698	9.43474	16.6927	3.4756e-55	9.76423e-53	114.693		GBP2	1.7191	8.38401	29.0097	9.73121e-134	3.89366e-131	294.833
GIMAP8	-1.004	8.5373	-21.2861	8.23416e-83	2.6518e-80	177.947		IFITM1	1.46635	11.2253	16.688	3.69604e-55	1.01672e-52	114.631		HLA-DMB	2.33932	10.5174	28.8437	1.28584e-132	4.99361e-130	292.259
IRF8	-1.01041	8.12168	-21.2321	1.80461e-82	5.54142e-80	177.166		IFITM2	1.19966	11.297	16.6795	4.12899e-55	1.11264e-52	114.522		MPEG1	1.85834	8.91614	28.8033	2.40921e-132	8.96888e-130	291.633
FGL2	-1.196	9.23418	-21.0369	3.06245e-81	8.79055e-79	174.348		CD69	1.43399	7.62295	16.5295	2.89173e-54	7.34276e-52	112.59		IL1B	2.19855	7.72502	28.8024	2.44532e-132	8.96888e-130	291.618
HLA-DPB1	-1.37474	12.4073	-20.8918	2.49721e-80	6.59462e-78	172.259		KLF4	1.53424	7.69365	16.207	1.8362e-52	4.04087e-50	108.47		PYCARD	1.56331	9.33855	28.7694	4.0832e-132	1.45715e-129	291.107
TGFBR2	-1.07724	9.93531	-20.6564	7.42913e-79	1.88643e-76	168.883		HLA-DMA	1.04075	9.91986	16.0521	1.32762e-51	2.65604e-49	106.507		C1orf162	1.54108	9.33504	28.7185	9.00661e-132	3.12956e-129	290.318
HLA-DPA1	-1.37249	11.3885	-20.3901	3.3859e-77	8.27915e-75	165.082		THBS1	1.42485	8.94666	16.0295	1.76942e-51	3.41374e-49	106.222		SYK	1.73062	8.65149	28.7018	1.16799e-131	3.95438e-129	290.058
CTSS	-1.05482	9.04665	-20.2342	3.14044e-76	7.14936e-74	162.865		GBP1	1.16802	8.57045	16.0209	1.9745e-51	3.72447e-49	106.113		SP110	1.82975	8.10474	28.6855	1.50304e-131	4.96153e-129	289.807
GIMAP2	-1.1224	8.4027	-20.165	8.4208e-76	1.88455e-73	161.884		EGR2	1.39999	8.7248	15.955	4.56425e-51	8.25566e-49	105.282		TNFSF13B	1.72662	8.76697	28.6373	3.17861e-131	1.02367e-128	289.06
HLA-E	-1.12983	12.6785	-20.1538	9.87984e-76	2.13858e-73	161.725		DUSP5	1.1511	7.76077	15.888	1.06627e-50	1.87721e-48	104.44		CD53	2.29834	9.41266	28.6339	3.355e-131	1.03223e-128	289.006
BIRC3	-1.47603	8.53591	-20.1279	1.42835e-75	3.04191e-73	161.358		CEBPD	1.43662	11.2926	15.8251	2.36218e-50	4.05068e-48	103.65		GSDMD	1.45187	8.00271	28.6337	3.36155e-131	1.03223e-128	289.004
TAP1	-1.09184	10.3025	-19.6164	1.99598e-72	3.76499e-70	154.152		KLF2	1.30055	9.64953	15.7908	3.64179e-50	6.1649e-48	103.221		AHR	2.07219	9.04699	28.5779	8.00888e-131	2.40339e-128	288.138
IL32	-1.13686	9.21466	-19.6048	2.3497e-72	4.36979e-70	153.989		AHR	1.05874	9.04699	15.7298	7.84991e-50	1.29563e-47	102.459		GMFG	1.90082	10.9437	28.5365	1.52213e-130	4.46628e-128	287.498
KLRB1	-1.11299	7.95276	-19.1877	8.12338e-70	1.35774e-67	148.173		CXCL2	1.53752	8.09343	15.61	3.53426e-49	5.55552e-47	100.966		VAMP8	1.92851	11.2659	28.4547	5.42393e-130	1.55691e-127	286.23
GIMAP7	-1.30327	10.0838	-19.1062	2.52951e-69	3.97614e-67	147.043		FCGR2A	1.02568	8.03891	15.5932	4.3591e-49	6.77148e-47	100.758		ITGB2	1.96173	9.1694	28.452	5.65504e-130	1.5887e-127	286.189
AHR	-1.01345	9.04699	-18.9952	1.18441e-68	1.77716e-66	145.507		NNMT	1.54984	10.6288	15.4939	1.50773e-48	2.18769e-46	99.5267		FGL2	2.19303	9.23418	28.3827	1.66077e-129	4.56849e-127	285.114
TYROBP	-1.03371	11.9581	-18.937	2.65406e-68	3.80915e-66	144.704		ALOX5AP	1.06818	8.30511	15.4785	1.82843e-48	2.6242e-46	99.3354		LY86	1.71261	9.47847	28.3003	5.96376e-129	1.60705e-126	283.839
APOE	-1.02039	12.0075	-18.8585	7.87568e-68	1.11286e-65	143.622		IFI16	1.11589	10.3989	15.3969	5.04728e-48	7.01519e-46	98.328		TLR1	1.34713	7.69078	28.2486	1.33058e-128	3.5138e-126	283.039
CD2	-1.55213	9.18626	-18.8581	7.9225e-68	1.11286e-65	143.616		TGFBR2	1.00206	9.93531	15.231	3.94099e-47	5.05213e-45	96.2892		MNDA	1.78139	7.83312	28.2322	1.71587e-128	4.44243e-126	282.785
ADAMDEC1	-1.42376	9.03316	-18.726	4.91308e-67	6.61962e-65	141.801		MX2	1.27803	8.36433	15.1633	9.07359e-47	1.13026e-44	95.4619		CD74	2.53162	10.6867	28.1295	8.44412e-128	2.14416e-125	281.196
IL2RB	-1.05866	8.2763	-18.5957	2.9553e-66	3.78852e-64	140.015		JUNB	1.29867	11.2347	15.031	4.60798e-46	5.29076e-44	93.85		TAP1	2.12648	10.3025	28.1111	1.12379e-127	2.79972e-125	280.911
LEF1	-1.07119	8.48097	-18.5077	9.89892e-66	1.19913e-63	138.813		ZFP36	1.76421	11.6272	14.7808	9.71078e-45	9.49786e-43	90.8268		APBB1IP	1.88941	8.57015	28.1018	1.29918e-127	3.16231e-125	280.766
GZMA	-1.19156	7.9887	-18.4992	1.11274e-65	1.33569e-63	138.697		TAP1	1.03464	10.3025	14.7346	1.69941e-44	1.54751e-42	90.2718		HCST	2.17077	9.43474	28.1009	1.31723e-127	3.16231e-125	280.753
DENND2D	-1.05696	8.21889	-18.4371	2.60362e-65	3.09713e-63	137.851		F3	1.01053	7.05906	14.6099	7.64935e-44	6.64487e-42	88.7798		PREX1	1.58424	9.51796	28.0977	1.38323e-127	3.26145e-125	280.704
LGALS2	-1.71504	9.05684	-18.2124	5.59888e-64	6.3186e-62	134.799		RGS16	1.10713	9.836	14.5243	2.13711e-43	1.78597e-41	87.7609		HLA-DRA	2.21041	10.9163	28.0226	4.43826e-127	1.02812e-124	279.541
GPNMB	-1.03986	9.80612	-18.1455	1.39136e-63	1.51831e-61	133.893		ARHGAP9	1.10442	8.90215	14.3676	1.38878e-42	1.09916e-40	85.905		CMTM7	1.57266	8.8325	27.9474	1.42284e-126	3.23918e-124	278.379
C1QA	-1.08959	10.996	-18.0447	5.46674e-63	5.77463e-61	132.532		MX1	1.4436	8.83776	14.2047	9.58962e-42	7.19439e-40	83.9891		PSMB9	1.94339	9.92656	27.8534	6.11208e-126	1.36786e-123	276.926
DNASE1L3	-1.56574	8.84766	-18.0154	8.12196e-63	8.51129e-61	132.138		CXCL1	1.15103	7.14428	14.2014	9.97274e-42	7.43955e-40	83.9503		MAP3K8	1.79246	7.85349	27.8273	9.16644e-126	2.01723e-123	276.522
LTB	-1.90333	10.9865	-17.8384	8.8828e-62	8.81868e-60	129.759		NR4A2	1.47508	7.46711	14.1671	1.49474e-41	1.1026e-39	83.549		WIPF1	1.38502	8.22918	27.8259	9.3576e-126	2.02554e-123	276.501
RAC2	-1.17729	9.92973	-17.7005	5.6762e-61	5.43106e-59	127.914		CYTIP	1.20609	8.34219	14.1139	2.79858e-41	1.98669e-39	82.9272		TNFAIP2	1.96197	10.4621	27.8182	1.05444e-125	2.24561e-123	276.382
CAPG	-1.27672	11.243	-17.6075	1.97436e-60	1.8755e-58	126.674		AREG	1.05542	6.81658	14.0287	7.60829e-41	5.23229e-39	81.9357		EMP3	1.74472	8.86712	27.7751	2.05598e-125	4.30908e-123	275.716
C1S	-1.59832	11.828	-17.6017	2.13408e-60	2.01274e-58	126.597		CD53	1.03816	9.41266	13.9336	2.31478e-40	1.52822e-38	80.8326		HLA-E	2.11439	12.6785	27.7516	2.96245e-125	6.1119e-123	275.352
LYZ	-1.38177	9.30919	-17.5255	5.90769e-60	5.37966e-58	125.584		BIRC3	1.28815	8.53591	13.9239	2.59298e-40	1.69494e-38	80.7201		BIRC3	2.76417	8.53591	27.735	3.8309e-125	7.78203e-123	275.095
CD52	-1.61678	10.3852	-17.5192	6.42361e-60	5.80941e-58	125.501		ANXA1	1.14952	11.0883	13.8247	8.21973e-40	5.16825e-38	79.5764		CLIC2	1.21898	7.34287	27.7183	4.95795e-125	9.91891e-123	274.838
PLA2G7	-1.16212	9.24996	-17.3876	3.71006e-59	3.22287e-57	123.757		C1R	1.38977	10.6041	13.7922	1.19933e-39	7.39999e-38	79.2019		LY96	1.55472	8.44913	27.7088	5.74823e-125	1.13283e-122	274.691
PTGDS	-1.88708	10.3224	-17.3261	8.40459e-59	7.06842e-57	122.943		EMP1	1.36386	10.1579	13.7761	1.44464e-39	8.79031e-38	79.0174		IRF8	1.79074	8.12168	27.6875	7.98741e-125	1.55097e-122	274.362
CCL2	-1.27607	10.8939	-17.1441	9.35692e-58	7.57968e-56	120.547		IL33	1.07037	8.69851	13.7022	3.39586e-39	2.00174e-37	78.1702		TNFAIP3	1.77892	7.94369	27.6663	1.10996e-124	2.12405e-122	274.034
CCL19	-2.73973	11.0454	-17.1298	1.12977e-57	9.0409e-56	120.359		GZMB	1.29639	7.76808	13.6216	8.59535e-39	4.89194e-37	77.2497		SAMSN1	1.63891	7.86483	27.5821	4.08437e-124	7.70429e-122	272.735
ABCC3	-1.01335	8.18496	-17.1007	1.65816e-57	1.31104e-55	119.978		PLAUR	1.03838	7.98729	13.5713	1.53139e-38	8.64125e-37	76.6773		LGALS9	1.62576	10.0419	27.5006	1.44203e-123	2.68176e-121	271.477
CCL5	-1.0862	8.4331	-17.0924	1.84899e-57	1.45322e-55	119.869		FBLN2	1.09404	8.52934	13.5325	2.38706e-38	1.31877e-36	76.2374		SAT1	1.63178	12.6068	27.4954	1.5635e-123	2.86729e-121	271.396
A2M	-1.06952	13.368	-16.9652	9.86084e-57	7.48291e-55	118.205		SRPX	1.2147	8.32479	13.441	6.79124e-38	3.58686e-36	75.2012		CASP5	1.3407	8.29567	27.4748	2.15029e-123	3.88937e-121	271.078
SLAMF7	-1.12168	8.21552	-16.675	4.37492e-55	2.99308e-53	114.434		BST2	1.06604	10.5977	13.4213	8.49492e-38	4.41602e-36	74.9793		LAPTM5	1.74214	9.28708	27.4173	5.23419e-123	9.33949e-121	270.191
ARHGAP9	-1.01165	8.90215	-16.6032	1.1116e-54	7.33878e-53	113.506		NR4A3	1.06846	7.34047	13.308	3.07291e-37	1.53692e-35	73.7052		LILRB2	1.77398	8.22728	27.3491	1.50334e-122	2.63449e-120	269.139
NLRP3	-1.19566	8.17232	-16.5663	1.79523e-54	1.17932e-52	113.03		IFI44L	1.48528	8.42432	13.1626	1.58365e-36	7.65952e-35	72.0804		HAVCR2	1.37426	8.30353	27.3486	1.51637e-122	2.63449e-120	269.13
IL4I1	-1.27771	9.25268	-16.5536	2.11562e-54	1.36934e-52	112.867		CD74	1.09318	10.6867	13.0855	3.75852e-36	1.75984e-34	71.2241		DOCK8	1.49236	7.36666	27.318	2.43336e-122	4.17274e-120	268.659
C1R	-1.30321	10.6041	-16.316	4.53804e-53	2.78699e-51	109.819		OSM	1.02947	8.00744	13.0677	4.58695e-36	2.12513e-34	71.0268		INPP5D	1.43662	8.94888	27.3143	2.57595e-122	4.36062e-120	268.602
TIMD4	-1.28723	7.4591	-16.3011	5.49461e-53	3.3285e-51	109.628		S100A10	1.09972	10.5411	13.0062	9.1112e-36	4.12001e-34	70.3468		IL4R	1.89401	10.777	27.2817	4.26354e-122	7.12604e-120	268.099
CYTIP	-1.10419	8.34219	-16.3011	5.4954e-53	3.3285e-51	109.628		TM4SF1	1.01404	10.0167	12.9944	1.03879e-35	4.61438e-34	70.2169		LAT2	1.19269	8.26468	27.1129	5.78908e-121	9.55487e-119	265.498
TRPV2	-1.33445	10.7835	-16.1938	2.17555e-52	1.27106e-50	108.26		HLA-DPA1	1.10319	11.3885	12.9912	1.07649e-35	4.72224e-34	70.1816		ITGAX	1.61517	7.99923	27.102	6.85006e-121	1.11664e-118	265.33
TBC1D10C	-1.40266	9.24262	-16.1422	4.20789e-52	2.4157e-50	107.604		SERPING1	1.02411	8.89304	12.9014	2.91803e-35	1.2389e-33	69.1937		CD48	2.4542	9.03579	27.0849	8.92309e-121	1.43683e-118	265.066
ANXA1	-1.03125	11.0883	-15.6463	2.24082e-49	1.15578e-47	101.364		GBP5	1.00609	7.83668	12.845	5.44489e-35	2.27514e-33	68.5758		HLA-DPA1	2.47568	11.3885	27.0621	1.26889e-120	2.0186e-118	264.715
GPR171	-1.02845	7.84946	-15.6268	2.8625e-49	1.46498e-47	101.121		CD37	1.07252	7.80861	12.7559	1.45374e-34	5.8344e-33	67.603		RGS18	1.43034	7.84068	27.0342	1.95372e-120	3.07107e-118	264.285
GZMK	-1.10329	7.69655	-15.4995	1.40746e-48	6.93437e-47	99.538		PLEKHA4	1.10665	8.86319	12.695	2.83353e-34	1.12346e-32	66.942		VAMP5	1.61833	9.29872	26.9789	4.58791e-120	7.12692e-118	263.433
ITM2A	-1.03143	8.96909	-15.476	1.88689e-48	9.2619e-47	99.2466		SELL	1.1159	7.13897	12.6695	3.7466e-34	1.47233e-32	66.6653		STK10	1.38225	9.16759	26.9102	1.32479e-119	2.03402e-117	262.376
IL7R	-1.22502	8.10702	-15.3922	5.35242e-48	2.58877e-46	98.2105		SOD3	1.11914	10.2761	12.6145	6.83128e-34	2.62974e-32	66.0704		PLSCR1	1.75285	9.34001	26.8894	1.82417e-119	2.76854e-117	262.057
LAMA4	-1.03761	11.9432	-15.3032	1.61322e-47	7.5804e-46	97.114		NR4A1	1.24113	9.84535	12.4255	5.3082e-33	1.9046e-31	64.04		GPR65	1.21695	7.09254	26.8693	2.48706e-119	3.73172e-117	261.748
MMP9	-1.8828	11.9002	-15.2985	1.7101e-47	8.00714e-46	97.0561		TIMP1	1.10992	11.303	12.3466	1.24132e-32	4.39422e-31	63.1988		FERMT3	1.37256	8.09028	26.8429	3.74261e-119	5.55253e-117	261.34
CD69	-1.04881	7.62295	-15.2518	3.04574e-47	1.41108e-45	96.4825		HLA-DPB1	1.02032	12.4073	12.2908	2.25613e-32	7.79841e-31	62.6072		NFKBIA	1.45991	12.314	26.8196	5.3582e-119	7.86107e-117	260.982
CD3D	-1.20553	8.07072	-15.2413	3.46684e-47	1.60057e-45	96.3538		ANGPTL4	1.33412	8.53936	12.2506	3.47032e-32	1.17492e-30	62.1809		HLA-C	1.80135	13.538	26.7828	9.45032e-119	1.37123e-116	260.416
APOC1	-1.15339	11.4467	-15.0782	2.58282e-46	1.15998e-44	94.3582		SLFN11	1.00734	9.23274	12.2088	5.41776e-32	1.8249e-30	61.7399		HLA-DPB1	2.39507	12.4073	26.7811	9.69752e-119	1.39181e-116	260.391
ANXA2	-1.01261	12.1724	-14.9996	6.76125e-46	2.9367e-44	93.402		CFD	1.0184	9.74512	12.1499	1.01401e-31	3.3306e-30	61.1193		SLA	1.53512	8.83592	26.7669	1.20837e-118	1.71563e-116	260.171
NTRK1	-2.05452	10.5219	-14.9559	1.15329e-45	4.97647e-44	92.8714		ISG15	1.20778	11.4779	12.0408	3.21446e-31	1.01783e-29	59.9772		GPR183	2.46768	8.57726	26.729	2.16756e-118	3.04473e-116	259.589
ZAP70	-1.02246	7.95469	-14.9029	2.20077e-45	9.31378e-44	92.2294		FOSB	1.97444	9.08779	12.0376	3.32616e-31	1.05068e-29	59.9434		SLCO2B1	1.90107	9.52585	26.6583	6.44037e-118	8.95144e-116	258.503
LCK	-1.11283	8.06078	-14.8702	3.27761e-45	1.35666e-43	91.8336		PLAC8	1.03199	7.53245	12.0207	3.97568e-31	1.24396e-29	59.7668		MS4A6A	1.55675	8.832	26.6557	6.7051e-118	9.22231e-116	258.462
DUSP4	1.09859	8.73599	14.8352	5.01604e-45	2.05689e-43	91.4108		IFI44	1.13439	10.2709	11.9967	5.11841e-31	1.59395e-29	59.5168		ALOX5	1.95433	8.6828	26.6222	1.12386e-117	1.52984e-115	257.947
CD163L1	-1.02594	9.16829	-14.7794	9.87786e-45	3.95234e-43	90.7376		ADAMTS1	1.06247	8.38232	11.9566	7.7946e-31	2.4103e-29	59.1005		TYROBP	1.97262	11.9581	26.5898	1.8496e-117	2.49205e-115	257.45
KRT19	-2.4164	12.5378	-14.77	1.10654e-44	4.40083e-43	90.6248		IFI6	1.25763	9.73687	11.9455	8.75554e-31	2.70112e-29	58.9854		CD69	2.4828	7.62295	26.5658	2.67786e-117	3.57156e-115	257.081
PSAT1	1.00461	9.83228	14.7157	2.13348e-44	8.33445e-43	89.9725		MT2A	1.40047	11.0674	11.8905	1.55821e-30	4.71987e-29	58.4149		RELB	1.74618	10.3356	26.5557	3.12755e-117	4.12961e-115	256.927
CGNL1	-1.04032	8.9163	-14.522	2.19684e-43	7.90384e-42	87.656		F13A1	1.22773	7.94467	11.8905	1.55852e-30	4.71987e-29	58.4147		NCF4	1.28958	7.49694	26.4735	1.10916e-116	1.45003e-114	255.664
MDGA1	-1.26579	9.71025	-14.4979	2.93075e-43	1.04026e-41	87.3697		HSPA6	1.4588	8.51931	11.5017	8.62798e-29	2.31083e-27	54.443		IFIH1	1.86501	8.40625	26.4607	1.35014e-116	1.74776e-114	255.468
CD163	-1.08117	10.5484	-14.3483	1.74732e-42	5.96167e-41	85.5962		CFI	1.00203	8.12102	11.3716	3.23389e-28	8.24329e-27	53.136		PARVG	1.10973	7.22953	26.4392	1.88177e-116	2.41232e-114	255.137
MND1	1.01027	8.65904	14.2843	3.73924e-42	1.25312e-40	84.8405		CD86	1.48209	8.72496	11.363	3.52545e-28	8.93474e-27	53.0506		PSMB8	1.68862	8.94501	26.3806	4.63503e-116	5.88471e-114	254.238
ADRB2	-1.47109	8.79842	-14.284	3.75025e-42	1.25363e-40	84.8376		IFIT1	1.22481	9.06481	11.2669	9.28609e-28	2.28757e-26	52.0927		CTSC	1.73022	9.24872	26.3769	4.90683e-116	6.17046e-114	254.181
PTPRH	-1.37489	10.4184	-14.011	9.36287e-41	2.96468e-39	81.6421		POU2AF1	1.26362	7.34816	11.2399	1.21726e-27	2.97642e-26	51.825		TMC6	1.46588	7.82157	26.3384	8.86554e-116	1.10435e-113	253.591
CLEC4E	-1.03694	7.53721	-13.885	4.07983e-40	1.24699e-38	80.1805		FMOD	1.14091	10.3547	11.1919	1.96675e-27	4.74753e-26	51.3505		BIN2	1.65253	7.86842	26.3091	1.3927e-115	1.71862e-113	253.141
ACP5	-1.065	10.8617	-13.6369	7.2062e-39	2.1051e-37	77.3294		C1S	1.26886	11.828	11.0763	6.21463e-27	1.41724e-25	50.2128		MDFIC	1.28588	7.50467	26.2925	1.79694e-115	2.19692e-113	252.887
PRKCB	-1.0103	9.44396	-13.2965	3.49943e-37	9.20447e-36	73.4749		MAL	1.23992	8.37945	11.0028	1.28602e-26	2.85389e-25	49.4938		TNFRSF1A	1.49938	8.9671	26.2733	2.41531e-115	2.92585e-113	252.592
IL7	-1.66908	9.99607	-13.0493	5.6317e-36	1.41371e-34	70.7173		RGS1	1.19719	10.39	10.9442	2.2892e-26	4.97149e-25	48.9237		TMCO4	1.01954	7.36829	26.2663	2.68877e-115	3.22751e-113	252.485
HK2	1.1031	8.53442	12.9782	1.24366e-35	3.07515e-34	69.9312		CD163	1.02736	10.5484	10.8074	8.71535e-26	1.80939e-24	47.6022		HLA-A	1.63158	11.6697	26.2166	5.77316e-115	6.86746e-113	251.723
CCR7	-1.51247	9.33029	-12.9657	1.42987e-35	3.51583e-34	69.7927		C3	1.31455	8.98304	10.7073	2.30012e-25	4.6297e-24	46.6431		ARPC1B	1.59258	11.0684	26.2078	6.60396e-115	7.78559e-113	251.589
OSBPL3	-1.01138	8.95254	-12.9205	2.36068e-35	5.71934e-34	69.2952		ABCA8	1.04062	6.95707	10.6616	3.57198e-25	7.1138e-24	46.2081		RHBDF2	1.57097	8.84096	26.1634	1.3065e-114	1.52664e-112	250.908
RGS5	-1.44893	13.737	-12.7862	1.04077e-34	2.47165e-33	67.8231		MT1X	1.03202	9.61678	10.6422	4.30652e-25	8.49975e-24	46.0233		HLA-G	1.21193	10.156	26.1594	1.39057e-114	1.61062e-112	250.846
TWIST1	1.49465	8.53121	12.7457	1.62471e-34	3.81042e-33	67.3813		CYP1B1	1.22305	9.11474	10.6419	4.31875e-25	8.51115e-24	46.0205		GBP1	2.05271	8.57045	26.1355	2.00669e-114	2.30402e-112	250.48
NAV3	-1.02604	8.38158	-12.6891	3.02335e-34	6.9306e-33	66.7651		PTX3	1.06786	8.21889	10.6359	4.57396e-25	9.00069e-24	45.9638		B2M	1.6998	14.5489	26.1222	2.46158e-114	2.80196e-112	250.276
MAL	-1.13128	8.37945	-12.6645	3.95583e-34	8.97471e-33	66.4984		EFEMP1	1.38659	10.2199	10.4853	1.92872e-24	3.59194e-23	44.542		IL6R	1.6031	7.61249	26.1034	3.28357e-114	3.70566e-112	249.989
CACNA2D3	-1.1519	10.2737	-12.6065	7.4562e-34	1.66023e-32	65.8696		CXCL10	1.04763	7.49003	10.4792	2.04478e-24	3.79204e-23	44.4842		CSF2RA	1.25292	7.24015	25.9445	3.76432e-113	4.21221e-111	247.556
NGFR	-1.00923	8.56503	-12.5792	1.00385e-33	2.2277e-32	65.5746		LUM	1.50017	10.4247	10.4748	2.13212e-24	3.93741e-23	44.4429		CASP10	1.02219	7.35548	25.9434	3.83132e-113	4.25115e-111	247.539
C3	-1.2068	8.98304	-12.4007	6.93045e-33	1.47596e-31	63.6582		SERPINF1	1.22527	10.7929	10.3479	7.07312e-24	1.26378e-22	43.2584		SIPA1	1.31936	8.9499	25.9278	4.86487e-113	5.32486e-111	247.301
RGS1	-1.07357	10.39	-12.3812	8.55667e-33	1.81352e-31	63.4491		CXCL14	1.63005	8.16475	10.3034	1.07332e-23	1.88709e-22	42.8465		CARD6	1.32485	8.11221	25.9276	4.87964e-113	5.32486e-111	247.298
PMP22	-1.02172	12.2165	-12.3385	1.35392e-32	2.85577e-31	62.994		VSIG4	1.2266	8.8227	10.3004	1.10467e-23	1.93707e-22	42.818		IRF1	1.44872	8.12374	25.9028	7.14338e-113	7.73125e-111	246.918
PHGDH	1.11572	8.87961	12.102	1.68416e-31	3.26066e-30	60.4942		CD19	1.14642	7.86104	10.2862	1.26126e-23	2.19705e-22	42.6871		LAIR1	1.3143	7.97052	25.8906	8.60744e-113	9.24006e-111	246.732
SLC18A2	-1.08163	8.43922	-11.996	5.15463e-31	9.66787e-30	59.3851		PTGDS	1.38583	10.3224	10.0858	8.11806e-23	1.30086e-21	40.8486		VCAM1	1.69449	8.44907	25.8425	1.79851e-112	1.91512e-110	245.997
ANKFN1	-1.07149	8.00962	-11.9849	5.79296e-31	1.0819e-29	59.2694		EGR1	1.1281	11.9613	10.0669	9.66067e-23	1.5443e-21	40.6768		CD82	1.48342	8.78516	25.8415	1.82855e-112	1.93154e-110	245.98
ECEL1	-1.49609	10.2207	-11.9712	6.69138e-31	1.24266e-29	59.1265		SFRP4	1.41035	8.07874	9.84986	6.99786e-22	1.03587e-20	38.7224		KLHL6	1.53771	7.89658	25.8166	2.67596e-112	2.80423e-110	245.601
RGS9	-1.21635	9.08205	-11.8851	1.64833e-30	3.02286e-29	58.2327		DCN	1.50101	11.1522	9.778	1.33796e-21	1.92445e-20	38.0828		FGR	1.48951	7.7797	25.8033	3.27946e-112	3.40961e-110	245.398
PRPH	-1.30908	14.6977	-11.8601	2.14013e-30	3.88698e-29	57.9739		CRYAB	1.09866	9.79021	9.65874	3.88948e-21	5.36082e-20	37.03		SLAMF8	1.82492	8.99885	25.7789	4.77217e-112	4.92279e-110	245.024
GCGR	-1.53405	8.678	-11.7677	5.59397e-30	9.84836e-29	57.0215		FOS	1.44257	12.1704	9.65571	3.99592e-21	5.49606e-20	37.0034		TNFAIP8L2	1.46941	8.02036	25.7128	1.31288e-111	1.34382e-109	244.014
PKIB	-1.34759	9.78441	-11.7635	5.84199e-30	1.0244e-28	56.9785		MS4A1	1.02194	7.00876	9.58385	7.56133e-21	1.0095e-19	36.3743		SLC7A7	1.50523	8.81524	25.7065	1.44558e-111	1.46826e-109	243.918
AMIGO2	-1.56206	9.29694	-11.7195	9.2187e-30	1.58908e-28	56.5264		APOD	1.24189	7.10824	9.43931	2.6954e-20	3.41883e-19	35.1208		NMI	1.5316	9.00625	25.706	1.45798e-111	1.46956e-109	243.91
C1QTNF2	-1.01214	8.71687	-11.669	1.55227e-29	2.64126e-28	56.01		PMP2	1.0081	6.58056	9.36371	5.20793e-20	6.44475e-19	34.4715		ANXA11	1.38817	8.78026	25.6694	2.55053e-111	2.53212e-109	243.352
SV2B	-1.37021	9.90692	-11.5846	3.69455e-29	6.14393e-28	55.1506		TBC1D10C	1.0202	9.24262	9.30649	8.54907e-20	1.03372e-18	33.9829		ALOX5AP	1.90805	8.30511	25.665	2.7299e-111	2.68997e-109	243.284
SLC30A3	1.16168	8.90336	11.5738	4.12941e-29	6.85845e-28	55.0404		FBLN5	1.02403	9.07079	9.29407	9.51685e-20	1.14237e-18	33.8772		NCKAP1L	1.32872	7.54399	25.5964	7.80599e-111	7.63483e-109	242.237
ALDH1A1	-1.04711	9.01689	-11.5593	4.78937e-29	7.87532e-28	54.8934		EYA1	-1.30447	9.80134	-8.92401	2.2027e-18	2.33986e-17	30.7817		TNFSF10	1.54127	8.1325	25.5806	9.93676e-111	9.64742e-109	241.996
C7	-1.11814	9.1297	-11.516	7.45197e-29	1.21476e-27	54.4554		MARCO	1.0309	7.42209	8.86013	3.74868e-18	3.87305e-17	30.2581		GIMAP4	1.78046	9.51148	25.5741	1.09731e-110	1.05758e-108	241.897
ZFP36	-1.08925	11.6272	-11.5129	7.6977e-29	1.25019e-27	54.4232		CCR7	1.29512	9.33029	8.8005	6.14006e-18	6.24121e-17	29.7723		ARHGAP9	2.11607	8.90215	25.5534	1.5059e-110	1.44086e-108	241.581
EXO1	1.00475	9.30361	11.4701	1.1897e-28	1.90409e-27	53.9918		NXPH1	-1.13384	11.9396	-8.71564	1.23345e-17	1.22179e-16	29.0857		IFITM1	2.41868	11.2253	25.5513	1.55571e-110	1.47781e-108	241.549
RAB3B	-1.00213	8.91213	-11.3718	3.227e-28	5.00697e-27	53.0032		GPR22	-1.11167	8.24534	-8.47516	8.63498e-17	7.8904e-16	27.171		RASSF5	1.37227	7.33445	25.5482	1.63085e-110	1.53813e-108	241.502
ITGA8	-1.11513	7.98068	-11.2978	6.80676e-28	1.03544e-26	52.2638		CXCL9	1.20473	8.66343	8.46785	9.1547e-17	8.34797e-16	27.1135		EVI2A	1.55643	7.82402	25.5406	1.83316e-110	1.71667e-108	241.385
CRABP1	1.06651	7.5292	11.2385	1.23486e-27	1.85285e-26	51.6738		THBS4	1.32611	9.50289	8.44568	1.09274e-16	9.88933e-16	26.9394		RRAS	1.46477	9.99202	25.5082	3.00934e-110	2.7787e-108	240.891
CYB561	-1.04605	11.9234	-11.214	1.57763e-27	2.35378e-26	51.4312		INSM2	-1.10538	11.2018	-8.44479	1.10053e-16	9.95305e-16	26.9324		ARRDC2	1.55628	8.67052	25.4863	4.20193e-110	3.85294e-108	240.558
CXCL9	-1.25899	8.66343	-11.1639	2.6031e-27	3.84037e-26	50.9351		TCL1A	1.18469	8.49253	8.38675	1.74584e-16	1.55013e-15	26.4786		UNC93B1	1.23264	7.92951	25.4743	5.05165e-110	4.60013e-108	240.374
SCG2	-1.04216	13.3165	-10.9957	1.37885e-26	1.91646e-25	49.2841		COMP	1.1245	8.36847	8.05948	2.24022e-15	1.79489e-14	23.9706		IFITM3	2.08518	12.3306	25.46	6.28647e-110	5.68538e-108	240.156
DDC	-1.21013	12.6402	-10.9161	3.0139e-26	4.08998e-25	48.5098		DDC	-1.12511	12.6402	-8.04493	2.50449e-15	1.98853e-14	23.8611		DAB2	1.69482	9.57038	25.4548	6.80177e-110	6.10956e-108	240.078
MYCN	1.09185	10.5932	10.8463	5.96965e-26	7.85092e-25	47.8332		SLC18A1	-1.22878	9.88627	-7.76327	2.09483e-14	1.51979e-13	21.776		NFKBIZ	1.76414	8.33801	25.4241	1.08745e-109	9.7018e-108	239.61
CCL18	-1.2075	9.40807	-10.8247	7.36185e-26	9.60532e-25	47.6257		S100A8	1.04096	8.87124	7.71802	2.92908e-14	2.0951e-13	21.4472		TAGAP	1.37063	7.40176	25.3494	3.40463e-109	3.01709e-107	238.472
GFRA3	-1.06299	10.6843	-10.7911	1.02156e-25	1.32112e-24	47.3013		CRLF1	1.01833	8.75273	7.71657	2.96076e-14	2.11661e-13	21.4366		RCSD1	1.54053	8.2764	25.2934	8.01295e-109	7.05353e-107	237.618
HOXD10	1.20937	7.34453	10.616	5.54019e-25	6.75463e-24	45.6279		DBH	-1.19604	14.0967	-7.47103	1.77238e-13	1.1643e-12	19.682		PLCG2	1.50676	8.17348	25.2591	1.35252e-108	1.18269e-106	237.096
SYT13	-1.11518	11.6559	-10.5657	8.96775e-25	1.07353e-23	45.1513		NTRK1	-1.27819	10.5219	-7.37546	3.50924e-13	2.22984e-12	19.0128		ELF1	1.13891	8.00797	25.2278	2.18104e-108	1.89464e-106	236.62
NMU	1.19085	7.66448	10.3203	9.15994e-24	1.00622e-22	42.8521		CCL21	1.05278	9.05224	7.15513	1.64649e-12	9.7621e-12	17.4993		GLIPR1	1.24058	8.10514	25.2209	2.4221e-108	2.09028e-106	236.515
DBH	-1.30355	14.0967	-10.2724	1.43546e-23	1.54473e-22	42.4078		OGN	1.0271	8.20045	7.01037	4.44698e-12	2.50503e-11	16.5273		CTSS	1.7842	9.04665	25.1831	4.30966e-108	3.69511e-106	235.94
PRSS12	1.0455	7.66799	10.1927	3.01764e-23	3.16732e-22	41.6729		TFAP2B	-1.20058	11.9908	-6.48548	1.40675e-10	6.68875e-10	13.1546		GIMAP2	1.90469	8.4027	25.1786	4.61658e-108	3.93273e-106	235.872
NCAN	1.18488	8.15265	9.93232	3.31112e-22	3.22182e-21	39.3045		CCL19	1.09847	11.0454	5.44404	6.5989e-08	2.25031e-07	7.18175		GBP4	1.61484	8.6438	25.1621	5.94284e-108	5.03008e-106	235.62
NXPH1	-1.01182	11.9396	-9.81213	9.83926e-22	9.20749e-21	38.228										PRKCH	1.24721	8.08861	25.1253	1.04093e-107	8.75445e-106	235.061
DCN	-1.18438	11.1522	-9.73346	1.99544e-21	1.83157e-20	37.5293										NCF2	1.58999	8.38435	25.102	1.48461e-107	1.24068e-105	234.707
LUM	-1.08538	10.4247	-9.56079	9.27026e-21	8.16574e-20	36.0119										CYTIP	2.31028	8.34219	25.0956	1.63748e-107	1.35983e-105	234.609
IRX5	1.00839	8.22559	9.55854	9.45691e-21	8.31906e-20	35.9922										GIMAP6	1.6116	8.80127	25.0847	1.93427e-107	1.59626e-105	234.443
CCL21	-1.09067	9.05224	-9.35154	5.78817e-20	4.79166e-19	34.2031										CCND2	1.52199	8.13607	25.0728	2.31705e-107	1.90027e-105	234.263
CUX2	1.01673	8.41793	8.94266	1.8849e-18	1.35705e-17	30.7656										IFITM2	1.94269	11.297	25.0723	2.33698e-107	1.90478e-105	234.254
FOS	-1.02814	12.1704	-8.68174	1.62719e-17	1.08787e-16	28.6403										EHD4	1.263	9.12917	25.0659	2.57478e-107	2.08573e-105	234.158
GAL	1.16588	12.3437	8.10015	1.63906e-15	9.26859e-15	24.098										SERTAD1	1.78675	9.63341	25.0592	2.85243e-107	2.29655e-105	234.056
TFAP2B	-1.04759	11.9908	-7.13925	1.83767e-12	8.10096e-12	17.2019										EVI2B	1.49808	7.63961	25.0083	6.19329e-107	4.95613e-105	233.283
NPY	-1.10912	14.7139	-6.81738	1.62722e-11	6.59075e-11	15.0664										SERPINB1	1.39352	9.16888	24.9809	9.39363e-107	7.47189e-105	232.867
DLK1	1.00808	9.72524	5.97545	3.21874e-09	1.06357e-08	9.90779										ITGAM	1.21169	7.67014	24.9582	1.32828e-106	1.05021e-104	232.522
																THBD	2.30145	9.53297	24.9177	2.45854e-106	1.9323e-104	231.908
																KLF2	2.20991	9.64953	24.9068	2.90575e-106	2.27027e-104	231.741
																BATF	1.77918	8.52282	24.8454	7.38792e-106	5.73824e-104	230.811
																HCK	1.45486	8.38174	24.8226	1.04595e-105	8.07646e-104	230.464
																C1R	2.69297	10.6041	24.8079	1.30691e-105	1.00328e-103	230.242
																C1QA	2.02509	10.996	24.6766	9.6099e-105	7.33463e-103	228.252
																ARHGAP25	1.25612	8.28628	24.64	1.67641e-104	1.27214e-102	227.697
																CD38	1.60157	7.68022	24.6199	2.27486e-104	1.71641e-102	227.393
																ABI3	1.07912	8.56334	24.5472	6.85578e-104	5.1434e-102	226.293
																FCN1	1.68609	7.88285	24.5143	1.12941e-103	8.42529e-102	225.795
																FCGRT	1.38115	11.4661	24.4963	1.48287e-103	1.09999e-101	225.523
																ETS1	1.36984	8.26852	24.4871	1.70386e-103	1.25686e-101	225.385
																ISG20	2.17274	9.63193	24.4534	2.84095e-103	2.084e-101	224.875
																GIMAP1	1.70706	8.3561	24.4283	4.15523e-103	3.03125e-101	224.496
																ARHGAP30	1.39763	7.70107	24.4115	5.35915e-103	3.88803e-101	224.242
																TCIRG1	1.55148	10.0159	24.3642	1.0982e-102	7.92382e-101	223.527
																ANXA1	2.18077	11.0883	24.3454	1.45867e-102	1.04676e-100	223.244
																CLEC10A	1.63283	7.68858	24.3081	2.56612e-102	1.83152e-100	222.681
																SAMD9L	1.8191	8.30153	24.2875	3.50654e-102	2.48927e-100	222.369
																GIMAP8	1.55197	8.5373	24.2105	1.12229e-101	7.88226e-100	221.209
																LATS2	1.56074	8.27364	24.2018	1.28187e-101	8.95548e-100	221.077
																LILRB1	1.02931	6.9927	24.1847	1.65793e-101	1.15217e-99	220.82
																RHOG	1.13151	9.17162	24.0645	1.01929e-100	7.04642e-99	219.009
																IER3	2.03871	10.0983	24.0592	1.10421e-100	7.59374e-99	218.929
																RNASE6	1.58616	8.58518	24.0252	1.84358e-100	1.26128e-98	218.418
																PTAFR	1.2707	8.01823	24.0244	1.86612e-100	1.27012e-98	218.406
																TRADD	1.36415	9.86178	23.9671	4.43014e-100	2.98447e-98	217.544
																LCP1	2.19066	11.0433	23.9155	9.65592e-100	6.47192e-98	216.767
																MICB	1.05189	7.13475	23.8149	4.39329e-99	2.92975e-97	215.256
																B4GALT1	1.20981	9.46762	23.7858	6.81187e-99	4.5198e-97	214.819
																BST2	2.0324	10.5977	23.7518	1.13539e-98	7.49585e-97	214.309
																CPVL	1.75536	8.76857	23.741	1.33591e-98	8.7758e-97	214.147
																IL13RA1	1.38094	9.44103	23.7316	1.53916e-98	1.00609e-96	214.006
																ARHGEF6	1.01181	7.23016	23.7104	2.11519e-98	1.37581e-96	213.689
																ADAM28	1.21033	6.87962	23.7063	2.25149e-98	1.45729e-96	213.627
																PARP14	1.29053	7.69399	23.6774	3.47501e-98	2.23825e-96	213.194
																C1orf54	1.48844	11.0296	23.6579	4.66145e-98	2.98785e-96	212.901
																ACSL5	1.00275	7.09123	23.6498	5.263e-98	3.35713e-96	212.78
																PLEKHO2	1.05497	9.95203	23.6383	6.2545e-98	3.9704e-96	212.608
																CD33	1.28622	7.70822	23.6237	7.79757e-98	4.92627e-96	212.388
																CYBA	1.24721	9	23.5903	1.28629e-97	8.08767e-96	211.889
																NOTCH2	1.71322	9.60828	23.3742	3.29092e-96	2.04006e-94	208.656
																SOCS3	2.16382	9.25462	23.3423	5.31145e-96	3.27721e-94	208.179
																IL2RB	1.80508	8.2763	23.3298	6.39722e-96	3.92879e-94	207.994
																CCRL2	1.12123	7.40406	23.3223	7.16131e-96	4.37768e-94	207.881
																TGFB1	1.32316	8.21887	23.3074	8.9465e-96	5.44376e-94	207.659
																FXYD5	1.60201	8.72177	23.2981	1.02888e-95	6.23181e-94	207.52
																NFATC1	1.46619	8.21763	23.2929	1.11137e-95	6.70069e-94	207.443
																CD40	1.11022	7.89766	23.2878	1.19952e-95	7.19928e-94	207.367
																IL16	1.28256	7.29433	23.2818	1.31255e-95	7.84207e-94	207.277
																IL33	1.95866	8.69851	23.2746	1.46261e-95	8.69924e-94	207.169
																STK17B	1.3738	8.36178	23.2648	1.69368e-95	1.00284e-93	207.023
																RASSF4	1.60176	9.65229	23.2579	1.87655e-95	1.10616e-93	206.921
																TNFRSF1B	1.22017	7.77792	23.235	2.64353e-95	1.55134e-93	206.579
																C1S	2.86718	11.828	23.2329	2.72947e-95	1.59469e-93	206.547
																IL18RAP	1.16996	7.17447	23.1889	5.26673e-95	3.06352e-93	205.892
																ADA	1.52814	9.6556	23.1834	5.72012e-95	3.31265e-93	205.809
																ITPR3	1.61001	7.88198	23.1724	6.74038e-95	3.88646e-93	205.646
																DAPP1	1.26115	7.32019	23.1476	9.76935e-95	5.60846e-93	205.276
																LSP1	1.70162	8.82	23.1096	1.72319e-94	9.8073e-93	204.71
																DEF6	1.56884	8.3974	23.1008	1.96549e-94	1.11383e-92	204.579
																CYBRD1	1.75343	9.20143	23.0992	2.01286e-94	1.1358e-92	204.555
																EBI3	1.22459	7.79966	23.0478	4.33531e-94	2.43589e-92	203.79
																TLR4	1.15406	7.72528	23.0364	5.14141e-94	2.87658e-92	203.62
																LY75	1.39883	7.19679	23.0013	8.67507e-94	4.83315e-92	203.098
																BTK	1.1275	7.14624	22.9485	1.90684e-93	1.05789e-91	202.313
																CIITA	1.22469	7.43129	22.9301	2.50786e-93	1.38551e-91	202.04
																CCR5	1.57773	8.19526	22.9092	3.42514e-93	1.8844e-91	201.729
																MBOAT1	1.06124	6.92029	22.865	6.61142e-93	3.62229e-91	201.073
																LEF1	1.79755	8.48097	22.8521	8.0171e-93	4.37429e-91	200.881
																EGR2	2.15996	8.7248	22.8499	8.27496e-93	4.4964e-91	200.85
																TRAF1	1.15659	8.3571	22.8298	1.1163e-92	6.04082e-91	200.551
																PTPRE	1.45521	8.6014	22.8231	1.23385e-92	6.64967e-91	200.451
																LRRC25	1.07316	7.54078	22.8095	1.5091e-92	8.10005e-91	200.25
																FAM78A	1.49594	8.01878	22.807	1.56706e-92	8.37712e-91	200.213
																EFHD2	1.22081	9.86738	22.7789	2.38198e-92	1.26821e-90	199.795
																IFI16	1.77814	10.3989	22.7742	2.55139e-92	1.35295e-90	199.727
																P2RY14	1.67908	8.10303	22.7173	5.95183e-92	3.14352e-90	198.882
																PSTPIP1	1.44901	7.93799	22.711	6.52826e-92	3.43423e-90	198.79
																SELPLG	1.49029	8.70018	22.7078	6.85297e-92	3.59074e-90	198.742
																MVP	1.35386	10.7992	22.6779	1.06802e-91	5.57398e-90	198.299
																DOCK2	1.04596	7.04775	22.6713	1.17731e-91	6.12014e-90	198.202
																LRP10	1.18543	8.73403	22.633	2.07861e-91	1.07211e-89	197.635
																CIB1	1.31364	10.0397	22.6055	3.12999e-91	1.60811e-89	197.227
																TEP1	1.04139	7.6283	22.6032	3.23647e-91	1.65637e-89	197.194
																BACE2	1.49088	8.95237	22.5667	5.56055e-91	2.83481e-89	196.654
																RAB20	1.25425	7.9183	22.5387	8.42841e-91	4.24766e-89	196.24
																RAC2	2.03554	9.92973	22.5185	1.1364e-90	5.70533e-89	195.942
																IQGAP1	1.04276	9.64827	22.4986	1.52637e-90	7.63417e-89	195.648
																GBP5	1.89517	7.83668	22.4602	2.6941e-90	1.34238e-88	195.081
																SKAP2	1.2101	8.04435	22.4164	5.15522e-90	2.54942e-88	194.434
																C1QC	1.67019	9.49593	22.4025	6.33273e-90	3.12005e-88	194.229
																FPR1	1.72249	7.82336	22.396	6.97352e-90	3.42299e-88	194.133
																CD83	1.57306	9.48685	22.3564	1.25214e-89	6.12343e-88	193.549
																MAN1C1	1.32663	7.96222	22.3538	1.30067e-89	6.33728e-88	193.511
																PLAU	1.75966	10.2034	22.283	3.70577e-89	1.7858e-87	192.468
																P2RY8	1.52484	8.19423	22.2696	4.51801e-89	2.1693e-87	192.27
																GZMA	1.94686	7.9887	22.2398	7.01257e-89	3.35485e-87	191.832
																TMEM71	1.59127	7.12866	22.2394	7.0554e-89	3.36316e-87	191.826
																NPL	1.31653	8.89509	22.2305	8.04652e-89	3.80811e-87	191.695
																MEF2C	1.4212	8.95587	22.206	1.15393e-88	5.44159e-87	191.335
																CCR1	1.3513	8.03248	22.1958	1.34106e-88	6.30155e-87	191.185
																ZFP36	2.85346	11.6272	22.1915	1.43053e-88	6.69814e-87	191.121
																IL6	2.14706	7.51063	22.1794	1.71e-88	7.9784e-87	190.943
																CD2	2.48048	9.18626	22.175	1.82412e-88	8.48089e-87	190.879
																MS4A4A	1.8489	9.69447	22.1742	1.84503e-88	8.54799e-87	190.867
																DENND2D	1.72741	8.21889	22.1712	1.92914e-88	8.90641e-87	190.823
																GIMAP7	2.05496	10.0838	22.1667	2.06186e-88	9.48597e-87	190.756
																STAT6	1.84786	10.1464	22.141	3.00945e-88	1.37975e-86	190.379
																HLA-DOA	1.40979	8.60654	22.1244	3.8448e-88	1.75663e-86	190.135
																C1QB	1.9421	11.896	22.1209	4.04601e-88	1.84219e-86	190.084
																PTGDS	3.27291	10.3224	22.1107	4.70819e-88	2.13632e-86	189.933
																CCL8	1.6088	7.13583	22.1058	5.05534e-88	2.28599e-86	189.862
																MFNG	1.57544	8.80392	22.0691	8.67925e-88	3.91129e-86	189.324
																IL1R1	1.37125	7.48908	22.059	1.00759e-87	4.52524e-86	189.175
																SGK1	1.81546	10.724	22.0551	1.06662e-87	4.7741e-86	189.118
																ITM2A	1.99665	8.96909	22.0434	1.26808e-87	5.65668e-86	188.946
																RASSF2	1.26266	10.4428	22.0312	1.51583e-87	6.73907e-86	188.768
																GADD45B	2.21486	9.66437	22.0257	1.64497e-87	7.28866e-86	188.686
																S100A4	1.77232	10.4748	22.0177	1.84936e-87	8.16689e-86	188.569
																DPEP2	1.16889	7.07274	22.0013	2.35539e-87	1.03324e-85	188.328
																GSN	1.72817	11.8467	21.997	2.50728e-87	1.09623e-85	188.266
																PAPLN	1.54703	8.00555	21.9725	3.59588e-87	1.56699e-85	187.906
																S1PR1	1.43256	8.65835	21.9702	3.72229e-87	1.61675e-85	187.872
																LGALS3	1.61927	11.1186	21.9541	4.71238e-87	2.04008e-85	187.637
																CH25H	1.42909	6.84818	21.9384	5.93379e-87	2.56045e-85	187.407
																IL18	1.74205	8.11905	21.9336	6.36863e-87	2.73913e-85	187.337
																SASH1	1.48391	9.57859	21.9238	7.36161e-87	3.14572e-85	187.192
																CCL5	1.89312	8.4331	21.9194	7.85037e-87	3.34375e-85	187.128
																IL21R	1.32325	7.23651	21.8363	2.65731e-86	1.12459e-84	185.912
																FGD3	1.44571	8.12853	21.8075	4.05568e-86	1.70545e-84	185.491
																RTP4	1.43105	7.90462	21.7869	5.48379e-86	2.29866e-84	185.19
																CD37	1.97336	7.80861	21.7861	5.55561e-86	2.3214e-84	185.177
																PTPN6	1.43394	8.1408	21.7847	5.66484e-86	2.35958e-84	185.158
																ITGB7	1.53318	8.44781	21.778	6.2548e-86	2.59712e-84	185.059
																ITGAL	1.22617	7.45962	21.7281	1.29912e-85	5.3605e-84	184.33
																SELP	1.35413	7.01667	21.7252	1.35608e-85	5.57808e-84	184.288
																PLEKHF2	1.31154	8.86689	21.7137	1.60399e-85	6.57734e-84	184.12
																CEBPD	2.12188	11.2926	21.6966	2.06161e-85	8.42773e-84	183.87
																RHOH	1.92404	7.78795	21.662	3.42017e-85	1.38953e-83	183.365
																DHX58	1.50268	9.26892	21.6013	8.30966e-85	3.34514e-83	182.48
																SOD3	2.06447	10.2761	21.6005	8.40748e-85	3.37424e-83	182.469
																TFEC	1.01159	6.83827	21.559	1.5404e-84	6.16348e-83	181.865
																TACC1	1.07525	10.095	21.5365	2.14154e-84	8.54288e-83	181.537
																GYPC	1.25296	8.70399	21.5318	2.29228e-84	9.11663e-83	181.469
																SELE	1.72725	6.78164	21.4706	5.60019e-84	2.22057e-82	180.578
																IL32	1.69169	9.21466	21.4652	6.05688e-84	2.39446e-82	180.5
																NKG7	1.62145	8.09156	21.4509	7.464e-84	2.93318e-82	180.292
																NR1H3	1.33326	11.0614	21.421	1.15519e-83	4.52616e-82	179.856
																S100A11	1.44622	9.8129	21.3855	1.93765e-83	7.56945e-82	179.341
																COTL1	1.41209	10.3066	21.338	3.86687e-83	1.50614e-81	178.652
																C3AR1	1.3262	8.57301	21.3211	4.94429e-83	1.92013e-81	178.407
																ARHGAP4	1.31908	11.242	21.3126	5.59752e-83	2.16744e-81	178.283
																NNMT	2.29529	10.6288	21.3	6.71899e-83	2.59408e-81	178.101
																GGT5	1.71002	8.87964	21.2978	6.94036e-83	2.67174e-81	178.069
																ELF4	1.05468	7.82754	21.2949	7.24435e-83	2.78065e-81	178.026
																APOE	1.56358	12.0075	21.2628	1.15541e-82	4.42202e-81	177.561
																RGS16	1.74543	9.836	21.2553	1.28719e-82	4.91215e-81	177.453
																SLC1A3	1.34553	7.92288	21.2491	1.40866e-82	5.36021e-81	177.363
																CSTA	1.49303	7.63851	21.214	2.3469e-82	8.8792e-81	176.855
																FOLR2	1.56066	9.44129	21.204	2.71405e-82	1.02389e-80	176.71
																ITPKB	1.23975	8.46113	21.1693	4.48982e-82	1.68899e-80	176.208
																EPSTI1	1.32507	7.27861	21.1619	5.00234e-82	1.87644e-80	176.1
																IFIT2	1.49637	8.67957	21.1524	5.74127e-82	2.14753e-80	175.963
																TNFAIP8	1.15701	8.04192	21.14	6.86781e-82	2.56165e-80	175.784
																VNN2	1.21189	7.52506	21.1329	7.61332e-82	2.82377e-80	175.681
																MCOLN2	1.03407	6.77504	21.0897	1.42398e-81	5.26673e-80	175.057
																S100A10	1.92048	10.5411	21.0836	1.55675e-81	5.74172e-80	174.968
																TRIM56	1.29796	8.36642	21.0432	2.79506e-81	1.02802e-79	174.385
																CNN2	1.49773	8.38023	21.0031	4.99106e-81	1.83061e-79	173.807
																LAMP3	1.63745	7.57144	20.9977	5.40211e-81	1.97588e-79	173.728
																CD300A	1.23314	8.29052	20.9921	5.8526e-81	2.13475e-79	173.648
																RUNX3	1.45215	7.84708	20.9842	6.56491e-81	2.38796e-79	173.534
																OSTF1	1.22207	9.91406	20.9318	1.39992e-80	5.05043e-79	172.779
																GZMK	2.02346	7.69655	20.9161	1.75611e-80	6.31815e-79	172.553
																CD52	2.61636	10.3852	20.8602	3.93726e-80	1.4127e-78	171.748
																IRF7	1.34434	9.31825	20.7934	1.03264e-79	3.67521e-78	170.787
																ICAM3	1.36341	8.59889	20.787	1.13224e-79	4.00806e-78	170.695
																CD96	1.21377	6.92693	20.7669	1.51211e-79	5.32425e-78	170.407
																LYN	1.18369	8.4403	20.7562	1.76412e-79	6.19508e-78	170.253
																ICOS	1.14448	6.79719	20.7502	1.92574e-79	6.74469e-78	170.166
																LILRB3	1.33094	8.15867	20.7043	3.72751e-79	1.29521e-77	169.508
																EMP1	2.20739	10.1579	20.6967	4.15614e-79	1.43763e-77	169.399
																BTN3A2	1.61736	9.01133	20.6625	6.80148e-79	2.34482e-77	168.908
																DUSP2	1.61194	8.47001	20.6484	8.32699e-79	2.86327e-77	168.706
																TMC8	1.55574	7.97586	20.6452	8.72397e-79	2.99198e-77	168.66
																STAB1	1.30407	8.69034	20.6146	1.35446e-78	4.62126e-77	168.222
																IGFBP4	1.53706	9.77187	20.6111	1.42463e-78	4.84813e-77	168.171
																CD163	2.10853	10.5484	20.5895	1.94276e-78	6.59439e-77	167.862
																PLA2G4A	1.2542	7.4592	20.5556	3.15915e-78	1.06957e-76	167.377
																GPR171	1.8371	7.84946	20.5388	4.0201e-78	1.35758e-76	167.137
																CD72	1.24033	7.19878	20.5379	4.0741e-78	1.37231e-76	167.124
																CXCL2	2.17887	8.09343	20.5344	4.28095e-78	1.43831e-76	167.075
																TBC1D10C	2.42285	9.24262	20.5162	5.56385e-78	1.85987e-76	166.813
																MICALL2	1.64486	9.91688	20.5156	5.60801e-78	1.8699e-76	166.805
																SUSD3	1.8068	8.69696	20.4992	7.10036e-78	2.36154e-76	166.57
																LITAF	1.10739	9.20579	20.4981	7.21313e-78	2.39302e-76	166.555
																APOBEC3G	1.11936	7.58999	20.4107	2.52188e-77	8.30397e-76	165.307
																PRCP	1.03645	11.792	20.4043	2.76263e-77	9.07408e-76	165.216
																TMEM63A	1.00449	7.47998	20.3965	3.08917e-77	1.01214e-75	165.105
																S100A16	1.41517	9.15453	20.3711	4.44694e-77	1.4534e-75	164.742
																PARP9	1.48108	8.29486	20.2723	1.8227e-76	5.89874e-75	163.336
																CST3	1.22807	10.4989	20.2712	1.85285e-76	5.98168e-75	163.319
																LGALS2	2.59226	9.05684	20.2548	2.33966e-76	7.53483e-75	163.087
																IL3RA	1.22573	9.18989	20.2417	2.82214e-76	9.06654e-75	162.9
																ENG	1.25987	9.36248	20.216	4.07433e-76	1.30576e-74	162.534
																AHNAK	1.42231	9.51674	20.1867	6.18157e-76	1.97631e-74	162.118
																KLRB1	1.5911	7.95276	20.183	6.51531e-76	2.07798e-74	162.066
																CD14	1.61237	9.84362	20.1614	8.86965e-76	2.82205e-74	161.758
																KLF4	2.05557	7.69365	20.1563	9.5356e-76	3.02664e-74	161.686
																IL7R	2.18008	8.10702	20.1552	9.68795e-76	3.06762e-74	161.671
																SPHK1	1.47337	8.52246	20.1414	1.1789e-75	3.72396e-74	161.475
																PLAC8	1.86182	7.53245	20.1307	1.37325e-75	4.32752e-74	161.323
																GBP3	1.58101	8.25283	20.1262	1.46432e-75	4.59261e-74	161.259
																SLAMF7	1.8378	8.21552	20.1027	2.04543e-75	6.38786e-74	160.926
																CD6	1.44409	7.85674	20.1026	2.0464e-75	6.38786e-74	160.925
																CXCL12	1.7577	8.97419	20.0879	2.52501e-75	7.84477e-74	160.716
																FCER1G	1.08995	8.72216	19.9951	9.43287e-75	2.91008e-73	159.402
																CCL4	1.73589	9.55741	19.9884	1.03778e-74	3.19372e-73	159.307
																JUNB	1.85987	11.2347	19.9821	1.1356e-74	3.47898e-73	159.217
																DENND1C	1.33387	7.62378	19.959	1.57605e-74	4.81715e-73	158.891
																ITK	1.55149	7.16453	19.9292	2.40331e-74	7.32872e-73	158.47
																PECAM1	1.27388	9.97059	19.9216	2.67488e-74	8.11933e-73	158.363
																PLEKHA4	1.86948	8.86319	19.9073	3.27943e-74	9.93155e-73	158.16
																IL4I1	2.0874	9.25268	19.8987	3.70485e-74	1.11942e-72	158.039
																IFI35	1.24403	8.34439	19.8968	3.80247e-74	1.14369e-72	158.013
																PTPN7	1.06732	7.09828	19.8629	6.14842e-74	1.84508e-72	157.534
																SH3TC1	1.06198	7.71243	19.8127	1.25041e-73	3.71855e-72	156.827
																PHF11	1.18604	8.93784	19.8083	1.33185e-73	3.95186e-72	156.764
																MGLL	1.2713	9.28621	19.8041	1.41215e-73	4.18073e-72	156.705
																CXCR3	1.68422	8.24063	19.7953	1.60019e-73	4.72684e-72	156.581
																APOL6	1.20659	7.4888	19.7948	1.61211e-73	4.75141e-72	156.573
																SLFN5	1.10748	7.49584	19.7828	1.9082e-73	5.59908e-72	156.405
																BTN3A3	1.22401	7.77671	19.7759	2.10486e-73	6.16243e-72	156.307
																NLRC5	1.15672	7.83599	19.744	3.30143e-73	9.62298e-72	155.859
																IGSF6	1.3433	8.36857	19.7083	5.46372e-73	1.58208e-71	155.357
																FOXO1	1.56637	9.60289	19.6788	8.28772e-73	2.39058e-71	154.942
																ACSS1	1.07183	8.08699	19.6788	8.29208e-73	2.39058e-71	154.941
																LPXN	1.09926	8.53282	19.6759	8.63237e-73	2.48326e-71	154.901
																TM4SF1	1.6521	10.0167	19.6519	1.21091e-72	3.47584e-71	154.564
																CFP	1.30463	8.66271	19.643	1.3724e-72	3.92234e-71	154.439
																BTG2	1.46646	10.7241	19.6355	1.52685e-72	4.35432e-71	154.333
																MAP3K6	1.22401	9.13358	19.6352	1.53256e-72	4.36119e-71	154.329
																ZAP70	1.83075	7.95469	19.6341	1.55675e-72	4.4205e-71	154.313
																PLSCR4	1.6278	8.43749	19.6196	1.90783e-72	5.4058e-71	154.111
																PTGER4	1.53961	8.34756	19.6127	2.10401e-72	5.93618e-71	154.013
																A2M	1.67892	13.368	19.5957	2.67296e-72	7.52533e-71	153.775
																ADCY4	1.4355	9.03452	19.5482	5.21656e-72	1.46552e-70	153.108
																IKZF1	1.09523	7.09283	19.5424	5.65928e-72	1.58652e-70	153.027
																MAL	2.37121	8.37945	19.5319	6.5562e-72	1.83407e-70	152.881
																GZMB	2.00172	7.76808	19.5236	7.36264e-72	2.05531e-70	152.765
																XAF1	1.69917	8.97417	19.4964	1.07958e-71	3.00732e-70	152.384
																ABI3BP	1.23535	7.05134	19.4725	1.51004e-71	4.18877e-70	152.049
																CD3D	2.09275	8.07072	19.468	1.60932e-71	4.4548e-70	151.986
																HNMT	1.02394	7.86413	19.4105	3.60252e-71	9.95141e-70	151.183
																TRAF3IP3	1.71158	7.91617	19.3926	4.62879e-71	1.27596e-69	150.933
																LCK	1.96756	8.06078	19.3453	8.98457e-71	2.46637e-69	150.272
																DHRS3	1.56808	9.73994	19.2937	1.84802e-70	5.06251e-69	149.553
																RGS1	2.27076	10.39	19.269	2.61126e-70	7.12378e-69	149.209
																LYZ	2.06466	9.30919	19.2682	2.64097e-70	7.18997e-69	149.197
																CASP7	1.16817	8.63896	19.2665	2.70538e-70	7.35018e-69	149.173
																JDP2	1.24478	9.78915	19.2377	4.04412e-70	1.09648e-68	148.773
																SECTM1	1.12076	7.82046	19.2346	4.2231e-70	1.14266e-68	148.73
																CEBPB	1.38026	9.13661	19.2262	4.74499e-70	1.28124e-68	148.614
																KCTD12	1.23947	8.97665	19.2246	4.8524e-70	1.30757e-68	148.591
																SKAP1	1.65716	8.03205	19.1982	7.01412e-70	1.88624e-68	148.224
																CTSK	1.52241	11.0431	19.1789	9.18369e-70	2.46466e-68	147.956
																APOL1	1.17937	8.48524	19.134	1.71759e-69	4.5909e-68	147.332
																DDX58	1.14709	8.20628	19.1308	1.79647e-69	4.79204e-68	147.287
																BLVRB	1.17805	9.14541	19.1199	2.09014e-69	5.55296e-68	147.136
																STK17A	1.08486	8.66836	19.1122	2.32532e-69	6.15302e-68	147.03
																PYGL	1.34595	8.12205	19.1075	2.48477e-69	6.56177e-68	146.964
																C3	2.52135	8.98304	19.0635	4.58129e-69	1.20741e-67	146.354
																THBS1	1.82249	8.94666	19.032	7.09724e-69	1.86306e-67	145.918
																EDNRB	1.31868	8.12373	19.0058	1.02233e-68	2.67304e-67	145.554
																GPNMB	1.4769	9.80612	18.9627	1.85756e-68	4.84726e-67	144.959
																DGKA	1.04746	7.68565	18.9454	2.36285e-68	6.15365e-67	144.719
																CFD	1.71031	9.74512	18.9407	2.52028e-68	6.55074e-67	144.655
																CD247	1.72848	7.97913	18.8723	6.50125e-68	1.68319e-66	143.711
																SERPINB9	1.3046	8.01577	18.8657	7.13263e-68	1.84304e-66	143.619
																LMO2	1.24314	9.54957	18.8402	1.01439e-67	2.61602e-66	143.268
																ABCA6	1.42153	7.38913	18.8397	1.02182e-67	2.63004e-66	143.26
																MAFB	1.33776	11.113	18.8343	1.10027e-67	2.82644e-66	143.187
																FAM20A	1.23329	7.44213	18.8171	1.39714e-67	3.58209e-66	142.949
																SELL	1.78508	7.13897	18.8132	1.47424e-67	3.76515e-66	142.895
																EMCN	1.28906	8.8309	18.7915	1.98788e-67	5.06717e-66	142.597
																SP140	1.32377	7.56599	18.7813	2.29e-67	5.82604e-66	142.456
																CFH	1.61729	8.1282	18.7808	2.30693e-67	5.85782e-66	142.449
																FCGR2B	1.12027	7.06512	18.7227	5.14284e-67	1.29839e-65	141.65
																OASL	1.24751	7.33388	18.6919	7.86418e-67	1.97788e-65	141.227
																MMP19	1.29822	8.34737	18.6888	8.20452e-67	2.05955e-65	141.185
																IGFBP7	1.36804	14.824	18.6474	1.45181e-66	3.63063e-65	140.616
																MICA	1.1091	7.53543	18.6202	2.10993e-66	5.26646e-65	140.244
																DNASE1L3	2.19931	8.84766	18.6195	2.13099e-66	5.30898e-65	140.234
																ZFP36L2	1.28185	11.9807	18.6157	2.24362e-66	5.57905e-65	140.183
																CD1C	1.26859	7.04631	18.5875	3.30723e-66	8.2084e-65	139.796
																NR3C1	1.03644	9.2983	18.5842	3.46114e-66	8.57428e-65	139.751
																NEK6	1.04932	8.31334	18.5685	4.29688e-66	1.06247e-64	139.535
																GRN	1.08873	13.4519	18.5626	4.66095e-66	1.14819e-64	139.454
																HSH2D	1.18478	7.12011	18.5031	1.05486e-65	2.59374e-64	138.64
																FUCA1	1.60936	11.4511	18.5008	1.08746e-65	2.66893e-64	138.61
																VDR	1.3432	7.75748	18.438	2.57361e-65	6.30464e-64	137.752
																PHLDB2	1.12516	8.02865	18.4232	3.15154e-65	7.7061e-64	137.55
																SMOC2	1.69171	10.8596	18.4115	3.69795e-65	9.02545e-64	137.391
																EMP2	1.31675	9.51671	18.408	3.87953e-65	9.45116e-64	137.343
																LAP3	1.0394	10.9442	18.3742	6.15688e-65	1.49166e-63	136.883
																DUSP5	1.43172	7.76077	18.3436	9.36103e-65	2.25965e-63	136.465
																PBXIP1	1.04533	8.46723	18.2689	2.59273e-64	6.23577e-63	135.45
																PTGS2	1.27869	6.73914	18.2588	2.97839e-64	7.1503e-63	135.312
																IL27RA	1.14359	8.28453	18.2039	6.2875e-64	1.50672e-62	134.568
																AIM2	1.04804	7.02385	18.1854	8.08882e-64	1.93487e-62	134.317
																TNS3	1.15941	8.84681	18.1645	1.07397e-63	2.56433e-62	134.035
																BLNK	1.10524	6.74945	18.1362	1.57891e-63	3.76316e-62	133.651
																ARHGAP18	1.0119	8.17996	18.1259	1.81657e-63	4.31402e-62	133.511
																PLA2G7	1.64555	9.24996	18.1158	2.08288e-63	4.93759e-62	133.375
																EPB41L2	1.25044	8.80167	18.0626	4.28685e-63	1.0144e-61	132.656
																CCL13	1.12236	6.81102	18.059	4.50151e-63	1.06329e-61	132.607
																LTB	2.61509	10.9865	18.0338	6.33822e-63	1.4865e-61	132.266
																PSD4	1.03698	6.94511	18.0113	8.58637e-63	2.00663e-61	131.964
																GAS7	1.28037	7.2067	17.9951	1.06944e-62	2.49485e-61	131.745
																STOM	1.0277	9.55292	17.9863	1.20563e-62	2.80762e-61	131.625
																PDPN	1.27645	6.94772	17.9044	3.64281e-62	8.45337e-61	130.524
																HHEX	1.11993	7.64665	17.8999	3.87171e-62	8.96878e-61	130.463
																YAP1	1.04486	7.55722	17.8989	3.92856e-62	9.08455e-61	130.449
																MAF	1.06805	8.75436	17.8845	4.76704e-62	1.10042e-60	130.256
																RARRES2	1.90546	9.50245	17.8386	8.84834e-62	2.03543e-60	129.64
																SIRPG	1.33339	7.22526	17.8292	1.00555e-61	2.30908e-60	129.513
																SH2D1A	1.06047	6.82964	17.8155	1.20877e-61	2.76614e-60	129.329
																HLA-DQB1	1.67397	8.7077	17.794	1.61406e-61	3.6872e-60	129.041
																PROCR	1.28461	8.64035	17.791	1.68177e-61	3.83526e-60	129
																FCGR2A	1.26045	8.03891	17.7877	1.75737e-61	4.00075e-60	128.956
																PDLIM1	1.20244	8.71074	17.7694	2.24895e-61	5.10226e-60	128.711
																NR2F2	1.49128	10.4683	17.7603	2.54159e-61	5.7563e-60	128.589
																COL8A2	1.27894	7.39311	17.7495	2.93684e-61	6.59491e-60	128.445
																CD27	1.45021	8.17691	17.7285	3.89518e-61	8.73207e-60	128.164
																LAMB2	1.52401	10.9798	17.7252	4.06993e-61	9.10836e-60	128.12
																CCR7	2.80759	9.33029	17.7092	5.04713e-61	1.12762e-59	127.906
																GLI3	1.10133	8.04624	17.7017	5.5799e-61	1.24454e-59	127.806
																CTSZ	1.6249	9.63267	17.6926	6.30876e-61	1.40474e-59	127.683
																CPXM2	1.62532	8.46771	17.6817	7.29964e-61	1.62263e-59	127.538
																CCL19	3.8382	11.0454	17.6575	1.00982e-60	2.24096e-59	127.215
																HEPH	1.1937	8.0418	17.6525	1.08027e-60	2.39327e-59	127.148
																MX1	1.93156	8.83776	17.6425	1.23486e-60	2.73117e-59	127.014
																SH3BGRL3	1.08129	11.1593	17.5911	2.45617e-60	5.39622e-59	126.329
																CFI	1.66802	8.12102	17.5715	3.19449e-60	7.00665e-59	126.068
																VEGFC	1.10271	8.64531	17.5406	4.82556e-60	1.05666e-58	125.657
																FMO2	1.06596	6.91523	17.5038	7.88692e-60	1.72415e-58	125.167
																TRAT1	1.10077	6.71525	17.4387	1.87948e-59	4.06831e-58	124.302
																CXCL10	1.87729	7.49003	17.4307	2.09074e-59	4.51819e-58	124.196
																RBP5	1.26334	7.87988	17.4066	2.88151e-59	6.20677e-58	123.877
																SPARCL1	1.50994	9.93266	17.371	4.62599e-59	9.93196e-58	123.405
																RASGRP1	1.04974	7.17181	17.351	6.03836e-59	1.29223e-57	123.14
																ASPA	1.15084	6.66862	17.3467	6.3932e-59	1.36595e-57	123.083
																TGFBR3	1.03886	7.14637	17.3445	6.58074e-59	1.40375e-57	123.054
																SIGLEC1	1.00735	7.11029	17.3035	1.13451e-58	2.40836e-57	122.512
																FILIP1L	1.34147	9.11784	17.2932	1.30036e-58	2.75601e-57	122.376
																RARRES1	1.39307	8.48741	17.2872	1.40765e-58	2.97386e-57	122.297
																CX3CR1	1.31983	7.15918	17.2784	1.58288e-58	3.33338e-57	122.18
																CXCL1	1.50604	7.14428	17.2484	2.35391e-58	4.9335e-57	121.785
																F3	1.28137	7.05906	17.1964	4.68695e-58	9.7767e-57	121.099
																SLC2A3	1.28196	7.7139	17.1732	6.37284e-58	1.32307e-56	120.793
																SPRY1	1.49157	8.70197	17.1604	7.53783e-58	1.56247e-56	120.626
																KANK3	1.01801	8.2487	17.1549	8.10981e-58	1.67689e-56	120.553
																CD3G	1.54146	7.47171	17.1549	8.11523e-58	1.67689e-56	120.552
																WIPI1	1.16588	8.76454	17.1317	1.10228e-57	2.26706e-56	120.247
																RHOJ	1.01471	7.88441	17.1287	1.14683e-57	2.35501e-56	120.208
																MYH9	1.06943	10.7837	17.0665	2.60192e-57	5.31822e-56	119.392
																AQP1	1.53834	11.1971	17.049	3.2769e-57	6.65664e-56	119.162
																MX2	1.54714	8.36433	17.0393	3.72586e-57	7.55703e-56	119.034
																CAPG	1.67868	11.243	17.0345	3.96772e-57	8.03524e-56	118.972
																LMCD1	1.18295	10.1871	17.0329	4.05136e-57	8.19206e-56	118.951
																ISLR	1.63792	9.98735	17.0123	5.31011e-57	1.07209e-55	118.682
																IGF1	1.21526	7.81828	16.9961	6.56938e-57	1.32229e-55	118.47
																FMOD	1.8647	10.3547	16.9798	8.14525e-57	1.6345e-55	118.256
																GNLY	1.14103	7.31766	16.9402	1.3687e-56	2.72584e-55	117.739
																KCNE4	1.33772	8.14333	16.9391	1.38874e-56	2.76158e-55	117.724
																GPR18	1.23092	6.67518	16.9384	1.40143e-56	2.78263e-55	117.715
																GPR34	1.11596	7.84353	16.8287	5.8965e-56	1.15687e-54	116.284
																SH3BGRL	1.19416	10.4918	16.7978	8.83572e-56	1.73096e-54	115.882
																ARID5B	1.09181	8.48853	16.7925	9.45878e-56	1.84754e-54	115.814
																KLHL23	-1.02928	10.4696	-16.7691	1.28464e-55	2.50553e-54	115.509
																LUM	2.58554	10.4247	16.7581	1.48331e-55	2.88448e-54	115.366
																SRPX	1.629	8.32479	16.732	2.08393e-55	4.04649e-54	115.027
																TNC	1.50287	9.20604	16.7092	2.80242e-55	5.42568e-54	114.732
																TIMD4	1.79299	7.4591	16.707	2.88607e-55	5.57945e-54	114.703
																SLCO2A1	1.40923	8.42686	16.7032	3.03288e-55	5.85152e-54	114.654
																IL2RG	1.26429	7.61122	16.703	3.04022e-55	5.85175e-54	114.651
																ADAMDEC1	1.72216	9.03316	16.6664	4.89641e-55	9.39712e-54	114.177
																IFI44L	2.02415	8.42432	16.6512	5.96517e-55	1.14316e-53	113.98
																CCDC80	1.76155	8.93436	16.6491	6.12976e-55	1.17301e-53	113.953
																PLTP	1.16123	9.54398	16.634	7.46061e-55	1.42355e-53	113.757
																IFI44	1.68722	10.2709	16.563	1.87325e-54	3.5487e-53	112.841
																STAT1	1.27736	9.95065	16.5291	2.90605e-54	5.49736e-53	112.403
																RAB31	1.28399	9.70915	16.5204	3.25282e-54	6.14452e-53	112.291
																MYC	1.43133	9.49639	16.5111	3.66902e-54	6.91482e-53	112.171
																NR4A2	1.84873	7.46711	16.4819	5.35047e-54	1.00352e-52	111.796
																CCL11	1.23937	6.77629	16.4187	1.20973e-53	2.2466e-52	110.983
																ICAM2	1.22738	10.5623	16.4158	1.25585e-53	2.32896e-52	110.946
																LXN	1.47625	9.53641	16.4068	1.40972e-53	2.61065e-52	110.831
																GLT8D2	1.00948	7.68548	16.3825	1.92948e-53	3.55821e-52	110.519
																AXL	1.11549	8.94204	16.3697	2.27562e-53	4.18487e-52	110.354
																FBLN2	1.42567	8.52934	16.3693	2.28545e-53	4.19708e-52	110.35
																ALDH1A1	2.01109	9.01689	16.3354	3.53906e-53	6.46331e-52	109.915
																OAS2	1.00972	7.31998	16.3021	5.42851e-53	9.87302e-52	109.489
																KLF6	1.05122	10.3146	16.2819	7.02912e-53	1.27665e-51	109.231
																CD93	1.09989	8.65226	16.2742	7.76115e-53	1.40574e-51	109.133
																CD99	1.19504	10.9831	16.2563	9.76912e-53	1.76459e-51	108.904
																FBLN5	1.9283	9.07079	16.2457	1.11975e-52	2.01708e-51	108.768
																DCN	2.6854	11.1522	16.2383	1.23001e-52	2.21269e-51	108.674
																TIMP1	1.57089	11.303	16.2207	1.54243e-52	2.76715e-51	108.449
																RRBP1	1.18504	9.33673	16.1892	2.30838e-52	4.13007e-51	108.048
																MS4A7	1.5242	9.36098	16.1888	2.32022e-52	4.14563e-51	108.043
																PPIC	1.3631	9.17058	16.1564	3.51197e-52	6.2496e-51	107.63
																SLFN11	1.43579	9.23274	16.1531	3.66295e-52	6.5095e-51	107.588
																CORO1A	1.20993	9.67608	16.1168	5.8178e-52	1.0325e-50	107.127
																SSPN	1.10882	9.12732	16.1125	6.14792e-52	1.08963e-50	107.072
																USP18	1.32485	8.30279	16.1119	6.19247e-52	1.09605e-50	107.065
																CRISPLD2	1.13457	7.25128	16.1027	6.96779e-52	1.23163e-50	106.948
																CXCL9	2.46373	8.66343	16.0747	9.96151e-52	1.75142e-50	106.592
																LTBR	1.05082	8.22894	16.0537	1.30063e-51	2.27162e-50	106.326
																TFPI	1.14991	8.24517	16.0427	1.49734e-51	2.60486e-50	106.186
																TRIP6	1.10656	9.36579	16.0367	1.61447e-51	2.80124e-50	106.111
																LMNA	1.0834	11.4412	16.0352	1.64723e-51	2.85434e-50	106.091
																RHBDF1	1.19133	8.33956	16.0278	1.80896e-51	3.13048e-50	105.998
																DUSP1	1.43268	10.8092	15.9818	3.24637e-51	5.58867e-50	105.416
																NOSTRIN	1.11144	8.62741	15.9632	4.11252e-51	7.06135e-50	105.18
																POU2AF1	1.93324	7.34816	15.9624	4.15315e-51	7.12184e-50	105.171
																PLAUR	1.31423	7.98729	15.9442	5.23236e-51	8.96085e-50	104.941
																C2	1.12941	8.77265	15.9302	6.24395e-51	1.06794e-49	104.765
																C7	2.09273	9.1297	15.8592	1.53598e-50	2.61692e-49	103.869
																ISG15	1.71288	11.4779	15.8512	1.69892e-50	2.8908e-49	103.768
																LIPA	1.07169	11.5315	15.7953	3.44112e-50	5.81775e-49	103.066
																OSM	1.33937	8.00744	15.7816	4.09065e-50	6.90702e-49	102.894
																SERPING1	1.34818	8.89304	15.7654	5.01346e-50	8.4436e-49	102.691
																CTSB	1.00796	12.0072	15.7483	6.21857e-50	1.04333e-48	102.477
																SLC40A1	1.12462	9.98985	15.7318	7.66088e-50	1.28206e-48	102.269
																PLXND1	1.01615	9.91364	15.6818	1.43514e-49	2.3866e-48	101.644
																SLC22A3	1.07429	7.1164	15.6762	1.53968e-49	2.554e-48	101.574
																PDK4	1.41928	8.53373	15.5974	4.13689e-49	6.79397e-48	100.591
																S100A13	1.27836	10.5531	15.5238	1.03862e-48	1.69098e-47	99.6746
																EFEMP1	2.21069	10.2199	15.5177	1.12075e-48	1.82247e-47	99.5988
																IER2	1.07418	13.3757	15.4445	2.79186e-48	4.46833e-47	98.6905
																PSAP	1.03308	12.4127	15.4402	2.94535e-48	4.70828e-47	98.6372
																TMEM47	1.09397	8.26444	15.4241	3.59674e-48	5.73567e-47	98.4384
																TGFBI	1.50035	12.4332	15.4128	4.14067e-48	6.58715e-47	98.2982
																FOS	2.47071	12.1704	15.351	8.9272e-48	1.40999e-46	97.5337
																GNG11	1.21098	10.5862	15.3131	1.42805e-47	2.25011e-46	97.0662
																MEOX2	1.18104	6.72361	15.2962	1.75987e-47	2.76965e-46	96.8582
																NGFR	1.66785	8.56503	15.2959	1.76626e-47	2.77639e-46	96.8546
																FCER1A	1.18401	6.80722	15.2724	2.36111e-47	3.70262e-46	96.5658
																ABCC3	1.22986	8.18496	15.271	2.40203e-47	3.76232e-46	96.5487
																ABCA8	1.60445	6.95707	15.2589	2.78923e-47	4.35847e-46	96.4
																NFIA	1.0918	8.70441	15.2421	3.43292e-47	5.35162e-46	96.1933
																AOC3	1.25643	9.28812	15.232	3.88954e-47	6.0563e-46	96.0691
																CD79B	1.28568	7.31921	15.2282	4.07847e-47	6.34301e-46	96.0219
																EGFL7	1.17352	9.90305	15.2253	4.22422e-47	6.56195e-46	95.9869
																SYTL1	1.17885	7.79199	15.1929	6.30199e-47	9.7666e-46	95.5888
																LGMN	1.05577	9.40908	15.1792	7.46229e-47	1.15377e-45	95.4207
																CLEC14A	1.08432	9.52597	15.1639	9.01076e-47	1.38993e-45	95.233
																COL14A1	1.4088	7.90828	15.1498	1.07214e-46	1.64994e-45	95.0601
																MT2A	1.92204	11.0674	15.1481	1.09449e-46	1.68237e-45	95.0396
																HLA-DOB	1.06976	7.24124	15.1464	1.11742e-46	1.71563e-45	95.0189
																MYLK	1.21668	10.4403	15.1284	1.39453e-46	2.13612e-45	94.7985
																CAV1	1.23188	9.83857	15.1129	1.68759e-46	2.57905e-45	94.6087
																VIM	1.16517	14.7633	15.0429	3.98115e-46	6.0422e-45	93.7547
																BANK1	1.19691	6.7626	15.0094	5.99974e-46	9.08492e-45	93.3466
																CARD10	1.13267	9.0975	15.0036	6.44236e-46	9.74398e-45	93.2758
																COL6A2	1.29707	10.1202	14.9793	8.66808e-46	1.30357e-44	92.9805
																CXCL11	1.03588	6.46176	14.9545	1.17397e-45	1.7575e-44	92.6787
																ST3GAL1	1.05993	10.0307	14.9123	1.96284e-45	2.92192e-44	92.1673
																NUPR1	1.31001	10.0002	14.9051	2.14503e-45	3.18953e-44	92.079
																OAS1	1.1936	7.56202	14.8832	2.79831e-45	4.14225e-44	91.8145
																F13A1	1.65385	7.94467	14.8682	3.35856e-45	4.95491e-44	91.6329
																CLDN5	1.22745	10.3493	14.8612	3.65957e-45	5.38696e-44	91.5475
																OLFML2B	1.16459	9.41824	14.8247	5.69792e-45	8.35021e-44	91.107
																IFI6	1.6789	9.73687	14.8029	7.42249e-45	1.08655e-43	90.8439
																SAMD9	1.03835	7.83118	14.7202	2.02208e-44	2.93725e-43	89.8469
																COL6A3	1.17298	9.74068	14.6994	2.59998e-44	3.77254e-43	89.5968
																EGR1	1.77447	11.9613	14.6989	2.61504e-44	3.79023e-43	89.5911
																CLEC4E	1.49106	7.53721	14.6907	2.88769e-44	4.18082e-43	89.4924
																TCF7	1.15315	8.30487	14.6545	4.46808e-44	6.44771e-43	89.0582
																HES1	1.15739	8.60134	14.6446	5.03123e-44	7.25244e-43	88.9401
																SELENBP1	1.03582	7.98166	14.6296	6.03367e-44	8.6785e-43	88.7593
																OAS3	1.05109	8.03029	14.5423	1.7231e-43	2.45965e-42	87.7155
																PRSS23	1.13098	9.12323	14.5282	2.03935e-43	2.90795e-42	87.5479
																CRYAB	1.77863	9.79021	14.5147	2.39637e-43	3.406e-42	87.3874
																MOXD1	1.50176	7.93437	14.4945	3.05365e-43	4.33087e-42	87.1463
																FAM111A	1.01639	9.53778	14.4903	3.20961e-43	4.54718e-42	87.0968
																FOSB	2.55692	9.08779	14.4704	4.0741e-43	5.75342e-42	86.8595
																CXCL13	1.48005	6.77383	14.4579	4.72857e-43	6.6634e-42	86.7113
																PLS3	1.10169	9.35186	14.439	5.92638e-43	8.32467e-42	86.4867
																CD19	1.73018	7.86104	14.4103	8.35618e-43	1.16757e-41	86.145
																IFIT3	1.24786	7.95647	14.3833	1.15276e-42	1.6056e-41	85.825
																ITGB4	1.19086	7.77852	14.3613	1.49724e-42	2.07664e-41	85.5649
																EPS8	1.0492	9.59999	14.3502	1.7096e-42	2.36125e-41	85.433
																FXYD1	1.09443	7.00728	14.3233	2.35216e-42	3.22848e-41	85.1156
																TCL1A	2.17467	8.49253	14.2905	3.47243e-42	4.74146e-41	84.7282
																LGI4	1.4941	8.37372	14.2889	3.54089e-42	4.82995e-41	84.7088
																COPZ2	1.01236	7.78265	14.2877	3.58938e-42	4.89103e-41	84.6953
																LGALS1	1.2401	13.4978	14.2872	3.61008e-42	4.91418e-41	84.6896
																GZMH	1.09084	7.50952	14.2867	3.63288e-42	4.94011e-41	84.6833
																SIT1	1.04959	7.15694	14.236	6.62121e-42	8.93931e-41	84.0863
																COL15A1	1.35793	9.01966	14.2271	7.36195e-42	9.92924e-41	83.9808
																RSAD2	1.04627	7.10972	14.2171	8.28403e-42	1.11501e-40	83.8635
																VWF	1.11345	10.1921	14.1659	1.51646e-41	2.0287e-40	83.2622
																TIMP3	1.3781	10.6865	14.1359	2.15958e-41	2.8745e-40	82.9106
																CETP	1.25426	8.09383	14.1319	2.26325e-41	3.00341e-40	82.864
																FSTL1	1.12496	12.0472	14.112	2.86106e-41	3.7702e-40	82.6309
																NLRP3	1.37649	8.17232	14.0329	7.24366e-41	9.45112e-40	81.7071
																CD8B	1.07307	7.23154	14.0079	9.70793e-41	1.26165e-39	81.4159
																SLC10A4	-1.04565	11.2473	-13.8706	4.82459e-40	6.17884e-39	79.8216
																PON2	1.20934	9.29533	13.8513	6.03449e-40	7.69849e-39	79.5991
																NR4A1	1.4867	9.84535	13.8161	9.08123e-40	1.15075e-38	79.1927
																MYL9	1.17499	9.06132	13.8112	9.62067e-40	1.21794e-38	79.1354
																S100A6	1.36415	13.4592	13.7627	1.68784e-39	2.12048e-38	78.5765
																CD8A	1.05473	9.45512	13.7581	1.77998e-39	2.23251e-38	78.5236
																ZNF683	1.04725	7.54635	13.7444	2.08567e-39	2.61035e-38	78.3661
																FBN1	1.03318	8.98712	13.7268	2.55477e-39	3.19141e-38	78.1644
																CEBPA	1.10544	9.84188	13.7265	2.56441e-39	3.20042e-38	78.1606
																AREG	1.11192	6.81658	13.7194	2.78338e-39	3.47042e-38	78.0792
																ACP5	1.45516	10.8617	13.7098	3.10864e-39	3.87231e-38	77.9693
																GNG4	-1.05632	11.9809	-13.644	6.63852e-39	8.19972e-38	77.215
																KCNQ2	-1.25887	10.5016	-13.641	6.87025e-39	8.47802e-38	77.1809
																MS4A1	1.56585	7.00876	13.6311	7.69946e-39	9.48355e-38	77.0676
																IFIT1	1.59479	9.06481	13.6178	8.97847e-39	1.10281e-37	76.9148
																NR4A3	1.17698	7.34047	13.608	1.00462e-38	1.23166e-37	76.8031
																CRIP1	1.18751	10.0081	13.5958	1.1562e-38	1.41618e-37	76.6634
																HTRA3	1.13345	8.43388	13.5783	1.41253e-38	1.72535e-37	76.4644
																LAMA4	1.251	11.9432	13.5757	1.45476e-38	1.77529e-37	76.4351
																ANXA2	1.24354	12.1724	13.5537	1.87378e-38	2.27822e-37	76.1835
																CCL21	2.14344	9.05224	13.5226	2.67332e-38	3.24435e-37	75.8302
																MT1X	1.41202	9.61678	13.5161	2.88094e-38	3.48991e-37	75.7559
																HLA-DQA1	1.63612	8.31041	13.4797	4.36511e-38	5.27328e-37	75.3428
																MGP	1.63499	11.7791	13.4628	5.29381e-38	6.36608e-37	75.1511
																CFB	1.24395	7.58165	13.4559	5.73039e-38	6.88481e-37	75.0723
																TNXB	1.18308	8.82982	13.4257	8.08043e-38	9.66431e-37	74.7307
																KLHL13	-1.2876	10.302	-13.4227	8.36275e-38	9.99292e-37	74.6966
																LAMA2	1.30406	8.05364	13.4051	1.0213e-37	1.21927e-36	74.4979
																SFRP4	2.06259	8.07874	13.3716	1.49466e-37	1.77958e-36	74.1194
																FCRL5	1.02329	6.98243	13.3365	2.2251e-37	2.63737e-36	73.7239
																PRELP	1.10123	8.03515	13.3058	3.15227e-37	3.72628e-36	73.3777
																CDH11	1.08513	9.70273	13.2693	4.76024e-37	5.60697e-36	72.9681
																ITGA7	1.05149	10.9448	13.262	5.16776e-37	6.08156e-36	72.8864
																APOC1	1.37803	11.4467	13.2553	5.57269e-37	6.54643e-36	72.8114
																HMOX1	1.69751	11.9684	13.2325	7.2131e-37	8.44342e-36	72.555
																CCL18	1.99557	9.40807	13.163	1.57568e-36	1.82182e-35	71.7785
																ID1	1.04853	9.55177	13.1616	1.601e-36	1.84949e-35	71.7626
																TMEM97	-1.14412	9.95469	-13.144	1.95056e-36	2.24544e-35	71.5664
																MMP9	2.19713	11.9002	13.1359	2.13752e-36	2.45211e-35	71.4754
																CXCL14	2.23585	8.16475	13.1188	2.58948e-36	2.9603e-35	71.2848
																AEBP1	1.07504	11.2065	13.1022	3.11855e-36	3.55284e-35	71.1001
																CCNB1IP1	-1.03202	11.5101	-13.0582	5.09935e-36	5.77956e-35	70.6114
																CD44	1.0375	9.31164	13.0518	5.47348e-36	6.19827e-35	70.5411
																APOD	1.8444	7.10824	13.0131	8.43243e-36	9.4598e-35	70.1116
																CFHR3	1.2191	7.7997	12.9503	1.69673e-35	1.88741e-34	69.4169
																SPARC	1.17601	14.525	12.8959	3.09978e-35	3.43946e-34	68.8181
																TNFRSF12A	1.24912	8.84017	12.8625	4.48931e-35	4.96456e-34	68.4501
																S100A9	1.18857	7.84441	12.8234	6.91247e-35	7.60602e-34	68.0213
																MEGF6	1.13546	8.14257	12.8049	8.47768e-35	9.29728e-34	67.8185
																CD79A	1.2766	9.30615	12.7878	1.02308e-34	1.1192e-33	67.6318
																GATM	1.16534	9.10371	12.7361	1.80597e-34	1.96426e-33	67.0673
																S100B	1.8269	8.46969	12.7221	2.10693e-34	2.28594e-33	66.9141
																CDH19	1.66185	7.11283	12.7176	2.21213e-34	2.39614e-33	66.8657
																FHL2	1.19857	10.5144	12.7147	2.28358e-34	2.46949e-33	66.8342
																MT1E	1.26722	8.57949	12.6627	4.0374e-34	4.34473e-33	66.2681
																RNASE1	1.04213	9.41825	12.6619	4.0735e-34	4.38001e-33	66.2592
																TAGLN	1.22521	11.0392	12.6452	4.88634e-34	5.24143e-33	66.0785
																DUSP6	1.07664	10.8151	12.6334	5.56054e-34	5.95953e-33	65.9501
																ADAMTS1	1.20669	8.38232	12.6053	7.55008e-34	8.07217e-33	65.6463
																ATF3	1.25908	9.34213	12.5352	1.61863e-33	1.70297e-32	64.8888
																IGFBP6	1.13142	7.90944	12.5103	2.12151e-33	2.22674e-32	64.6201
																LRRC32	1.07785	9.88344	12.4325	4.92209e-33	5.08539e-32	63.7843
																MXRA8	1.18829	9.83886	12.4031	6.75618e-33	6.95313e-32	63.4697
																HTRA1	1.14317	11.7182	12.3919	7.62438e-33	7.82225e-32	63.3497
																METRNL	1.28823	10.5861	12.3423	1.2999e-32	1.32437e-31	62.8199
																NDRG2	1.03635	10.0477	12.282	2.47908e-32	2.5045e-31	62.1788
																CD86	1.72536	8.72496	12.2791	2.55801e-32	2.58029e-31	62.1476
																ATP1A2	1.52919	7.42115	12.273	2.73095e-32	2.75264e-31	62.0827
																FMO3	1.13578	7.29185	12.2639	3.00877e-32	3.02113e-31	61.9865
																MND1	-1.17589	8.65904	-12.2333	4.17136e-32	4.16002e-31	61.6621
																NID2	1.21967	9.64158	12.2077	5.47875e-32	5.4515e-31	61.3914
																COL16A1	1.28312	11.7827	12.1307	1.24284e-31	1.22193e-30	60.5781
																S100A8	1.75876	8.87124	12.1045	1.64033e-31	1.60794e-30	60.3026
																PMP2	1.40262	6.58056	12.0935	1.84234e-31	1.80194e-30	60.1873
																NETO2	-1.03665	9.77061	-12.0454	3.06358e-31	2.97438e-30	59.6824
																COL12A1	1.20782	9.19473	12.0309	3.56778e-31	3.45374e-30	59.5312
																FAM83D	-1.21338	8.53219	-12.0271	3.71528e-31	3.59389e-30	59.491
																CYP1B1	1.48862	9.11474	12.0234	3.86399e-31	3.73501e-30	59.452
																ANGPTL4	1.40885	8.53936	12.0086	4.51563e-31	4.34897e-30	59.2973
																CENPH	-1.09001	9.29768	-11.9391	9.36573e-31	8.95475e-30	58.5731
																BAG3	1.03265	8.44709	11.872	1.89028e-30	1.78535e-29	57.8761
																EMILIN2	1.00155	9.44126	11.835	2.77889e-30	2.60046e-29	57.4937
																ALDH1A3	1.01092	7.91495	11.7952	4.2059e-30	3.91365e-29	57.0823
																ITGA6	1.03879	9.29784	11.7821	4.81559e-30	4.46838e-29	56.948
																OGN	1.85627	8.20045	11.7608	6.01198e-30	5.56287e-29	56.7278
																COL18A1	1.00142	10.9929	11.7584	6.16378e-30	5.69934e-29	56.703
																IGLL1	1.00683	8.79101	11.758	6.18725e-30	5.71704e-29	56.6992
																PLAT	1.40375	10.0497	11.718	9.35802e-30	8.57483e-29	56.2887
																MATN2	1.21436	8.94702	11.6673	1.57887e-29	1.43478e-28	55.7696
																PI16	1.26119	7.45057	11.6531	1.82841e-29	1.65472e-28	55.624
																DPT	1.3542	8.60323	11.6021	3.08724e-29	2.77684e-28	55.1042
																MT1M	1.10014	7.13785	11.5478	5.3853e-29	4.79161e-28	54.5521
																RAB37	1.17354	7.74518	11.4692	1.20159e-28	1.0528e-27	53.7559
																THBS2	1.21929	9.55295	11.4395	1.62444e-28	1.41672e-27	53.4568
																MIA	1.26533	8.48653	11.4333	1.73018e-28	1.50794e-27	53.3942
																PTPRZ1	1.0568	6.8014	11.4221	1.93884e-28	1.68646e-27	53.2813
																CCNB1	-1.14507	10.1861	-11.3962	2.52029e-28	2.18216e-27	53.0211
																MYOT	1.2331	6.95265	11.3249	5.17929e-28	4.43497e-27	52.3066
																KLF9	1.1383	10.4888	11.3148	5.73651e-28	4.89941e-27	52.2052
																PHF21B	-1.18647	10.0128	-11.3126	5.86262e-28	5.00388e-27	52.1837
																MAD2L1	-1.24739	9.88485	-11.303	6.45617e-28	5.49982e-27	52.088
																KIF11	-1.05007	8.80999	-11.2432	1.17751e-27	9.92206e-27	51.492
																ELL2	1.01401	8.44022	11.2322	1.31487e-27	1.10443e-26	51.3825
																MARCO	1.40652	7.42209	11.2211	1.47001e-27	1.2316e-26	51.2719
																FAP	1.17669	8.68758	11.2201	1.48419e-27	1.2419e-26	51.2624
																TTK	-1.10511	8.70874	-11.2174	1.52534e-27	1.27553e-26	51.2353
																COL5A2	1.08232	10.0118	11.1836	2.13714e-27	1.78149e-26	50.9008
																IGFBP5	1.12093	9.72407	11.1696	2.45865e-27	2.04433e-26	50.7619
																CHEK1	-1.0811	8.63502	-11.165	2.57466e-27	2.13945e-26	50.7161
																CENPA	-1.09526	8.48477	-11.1591	2.72849e-27	2.26443e-26	50.6586
																MXRA5	1.03586	8.05185	11.1432	3.1988e-27	2.64477e-26	50.5009
																TRPV2	1.24675	10.7835	11.1323	3.56625e-27	2.94313e-26	50.393
																COL1A2	1.27912	11.4425	11.0923	5.30643e-27	4.35735e-26	49.999
																VSIG4	1.41736	8.8227	11.0483	8.20051e-27	6.70047e-26	49.5674
																PSAT1	-1.02139	9.83228	-11.0087	1.21353e-26	9.83037e-26	49.1788
																ERBB3	1.00811	7.07352	10.9609	1.94272e-26	1.56322e-25	48.7123
																COL3A1	1.38398	12.1694	10.9471	2.22356e-26	1.78263e-25	48.5784
																HS6ST2	-1.30976	9.05953	-10.9407	2.36831e-26	1.89522e-25	48.5159
																COL9A3	1.21894	8.51387	10.9388	2.41368e-26	1.93036e-25	48.4971
																GPIHBP1	1.05085	8.93053	10.8774	4.40528e-26	3.47683e-25	47.9006
																CGNL1	1.05811	8.9163	10.8679	4.83063e-26	3.80798e-25	47.8093
																TMEM176B	1.12213	11.0416	10.8414	6.2608e-26	4.92362e-25	47.5522
																MT1F	1.00285	8.53701	10.725	1.93827e-25	1.48883e-24	46.4321
																KIF20A	-1.17571	9.20008	-10.7085	2.27425e-25	1.7388e-24	46.2737
																ECHDC2	1.00487	9.20739	10.7016	2.42979e-25	1.85237e-24	46.2081
																KIF26A	-1.07895	10.6598	-10.6944	2.60493e-25	1.98131e-24	46.1392
																BUB1B	-1.09308	9.255	-10.6431	4.26933e-25	3.21576e-24	45.6496
																CXCR4	1.00475	12.4471	10.6133	5.68089e-25	4.23549e-24	45.3665
																CD36	1.01712	8.63194	10.5698	8.62237e-25	6.36388e-24	44.9531
																SPC25	-1.11421	8.70179	-10.497	1.72601e-24	1.25913e-23	44.2655
																EXO1	-1.24865	9.30361	-10.4883	1.8743e-24	1.36505e-23	44.1838
																CNN1	1.08345	9.60568	10.4385	3.00683e-24	2.17427e-23	43.7156
																KIF15	-1.1374	9.45165	-10.395	4.53523e-24	3.2457e-23	43.3085
																ADH1C	1.13108	7.61072	10.3865	4.91575e-24	3.51421e-23	43.2287
																MT1G	1.08297	8.99194	10.375	5.47608e-24	3.90844e-23	43.1217
																MYCN	-1.41937	10.5932	-10.3746	5.50175e-24	3.92464e-23	43.1171
																MT1H	1.02627	9.41981	10.3451	7.25817e-24	5.14975e-23	42.8427
																SERPINE1	1.05912	8.17066	10.307	1.03804e-23	7.29055e-23	42.4883
																MFAP5	1.30117	7.54622	10.2374	1.99091e-23	1.38139e-22	41.8433
																MKI67	-1.00579	8.21367	-10.2051	2.68791e-23	1.85236e-22	41.5461
																CKAP2L	-1.07242	8.86264	-10.2034	2.73098e-23	1.88106e-22	41.5304
																SERPINF1	1.2969	10.7929	10.167	3.83186e-23	2.62291e-22	41.195
																COX7A1	1.19723	10.2343	10.1226	5.77787e-23	3.90435e-22	40.7884
																CAMKV	-1.06881	9.69594	-10.1133	6.29477e-23	4.24712e-22	40.7035
																GPM6B	1.18244	8.38019	10.0952	7.44542e-23	5.01067e-22	40.5373
																DLGAP5	-1.11182	9.02245	-9.97089	2.32938e-22	1.51738e-21	39.4083
																TPX2	-1.05898	9.87071	-9.95467	2.70099e-22	1.75339e-21	39.2618
																CENPF	-1.20476	10.434	-9.93548	3.21721e-22	2.08031e-21	39.0887
																IGSF9	-1.12949	9.47547	-9.89985	4.44831e-22	2.85262e-21	38.768
																SERPINA1	1.1702	7.98333	9.85434	6.7203e-22	4.25791e-21	38.3597
																NUF2	-1.1879	10.5642	-9.81147	9.89821e-22	6.22658e-21	37.9765
																SPOCK2	1.10381	9.91049	9.79731	1.12455e-21	7.04059e-21	37.8502
																CDT1	-1.04357	10.4466	-9.72707	2.11303e-21	1.30437e-20	37.2262
																ASPM	-1.11564	9.40147	-9.70439	2.58832e-21	1.59255e-20	37.0255
																PBK	-1.22688	10.2251	-9.68735	3.01382e-21	1.84661e-20	36.8749
																TMEM176A	1.07672	10.4696	9.68614	3.04657e-21	1.86495e-20	36.8642
																COL8A1	1.34883	8.8393	9.6654	3.66548e-21	2.23449e-20	36.6813
																ADRA2A	1.04078	8.29842	9.65972	3.85562e-21	2.34823e-20	36.6312
																LPL	1.09354	9.0429	9.58634	7.39596e-21	4.41683e-20	35.9869
																SULF1	1.11312	10.0365	9.55939	9.38565e-21	5.56231e-20	35.7513
																COL5A1	1.00814	9.33167	9.51343	1.4073e-20	8.24038e-20	35.3507
																OSBPL3	1.00641	8.95254	9.46018	2.24569e-20	1.29882e-19	34.8886
																GINS2	-1.08267	10.324	-9.45939	2.2612e-20	1.30722e-19	34.8818
																DLL3	-1.02336	8.04565	-9.42195	3.13675e-20	1.79142e-19	34.5582
																INHBA	1.1147	9.37042	9.37628	4.669e-20	2.6301e-19	34.165
																SHC3	-1.0052	7.37321	-9.36294	5.2427e-20	2.94072e-19	34.0504
																SNX10	1.19807	9.83206	9.29466	9.46867e-20	5.23333e-19	33.4661
																NCAPH	-1.00544	9.32401	-9.27357	1.13567e-19	6.2455e-19	33.2864
																PRSS12	-1.29089	7.66799	-9.26009	1.27549e-19	6.99983e-19	33.1716
																UBE2C	-1.24025	11.5631	-9.13157	3.83033e-19	2.05676e-18	32.085
																KIFC1	-1.03722	10.0976	-8.8041	5.9605e-18	2.98228e-17	29.3743
																COMP	1.31007	8.36847	8.7159	1.23079e-17	6.0369e-17	28.6586
																FNDC1	1.03291	8.22935	8.70705	1.32321e-17	6.46622e-17	28.5871
																CUX2	-1.33302	8.41793	-8.62692	2.54225e-17	1.22154e-16	27.9428
																NCAPG	-1.03544	9.84699	-8.62318	2.62056e-17	1.25642e-16	27.9128
																TYMS	-1.00723	11.6667	-8.61859	2.72003e-17	1.3027e-16	27.8761
																DTL	-1.01527	9.75768	-8.50897	6.58602e-17	3.08266e-16	27.0037
																THBS4	1.42731	9.50289	8.43804	1.1614e-16	5.35258e-16	26.4443
																MYH11	1.10975	9.5682	8.42718	1.26633e-16	5.81787e-16	26.359
																EYA1	-1.31126	9.80134	-8.32691	2.8018e-16	1.2622e-15	25.576
																GAL	-1.62462	12.3437	-8.30516	3.32497e-16	1.48823e-15	25.4073
																HSPA6	1.13456	8.51931	8.30347	3.36955e-16	1.50768e-15	25.3941
																TOP2A	-1.14542	11.0979	-8.24319	5.40454e-16	2.37792e-15	24.9285
																INSM1	-1.1824	9.44264	-7.89674	7.71794e-15	3.13659e-14	22.3097
																KRT19	1.69012	12.5378	7.60131	6.90016e-14	2.63095e-13	20.1547
																SV2B	1.18496	9.90692	7.37152	3.60875e-13	1.3163e-12	18.529
																DIRAS1	-1.0358	10.3414	-7.30381	5.8272e-13	2.08969e-12	18.0584
																NMU	-1.12423	7.66448	-7.16884	1.49729e-12	5.23853e-12	17.1321
																SFRP2	1.01916	7.27706	7.16112	1.57962e-12	5.51634e-12	17.0796
																DLK1	-1.62368	9.72524	-7.08162	2.73296e-12	9.42194e-12	16.5418
																AMIGO2	1.13507	9.29694	6.26605	5.55998e-10	1.61456e-09	11.3405
																GCGR	1.0604	8.678	5.98522	3.03778e-09	8.33904e-09	9.68495

## Sheet: S3
Table-S3. Good prognosis pyroptosis genes (GPPGs) and Bad prognosis pyroptosis genes (BPPGs)
SYMBOL	ENTREZID	Pyroptosis_signature_group
AIF1	199	good prognosis pyroptosis genes (GPPGs)
SLAMF8	56833	good prognosis pyroptosis genes (GPPGs)
HCLS1	3059	good prognosis pyroptosis genes (GPPGs)
LCP2	3937	good prognosis pyroptosis genes (GPPGs)
ARHGDIB	397	good prognosis pyroptosis genes (GPPGs)
CASP1	834	good prognosis pyroptosis genes (GPPGs)
AOAH	313	good prognosis pyroptosis genes (GPPGs)
LST1	7940	good prognosis pyroptosis genes (GPPGs)
MPEG1	219972	good prognosis pyroptosis genes (GPPGs)
HLA-B	3106	good prognosis pyroptosis genes (GPPGs)
HLA-DMB	3109	good prognosis pyroptosis genes (GPPGs)
CSF1R	1436	good prognosis pyroptosis genes (GPPGs)
SLCO2B1	11309	good prognosis pyroptosis genes (GPPGs)
TNFRSF14	8764	good prognosis pyroptosis genes (GPPGs)
NPC2	10577	good prognosis pyroptosis genes (GPPGs)
HLA-F	3134	good prognosis pyroptosis genes (GPPGs)
HLA-DRA	3122	good prognosis pyroptosis genes (GPPGs)
FUCA1	2517	good prognosis pyroptosis genes (GPPGs)
HLA-C	3107	good prognosis pyroptosis genes (GPPGs)
VCAM1	7412	good prognosis pyroptosis genes (GPPGs)
CD48	962	good prognosis pyroptosis genes (GPPGs)
VAMP8	8673	good prognosis pyroptosis genes (GPPGs)
HLA-DMA	3108	good prognosis pyroptosis genes (GPPGs)
LCP1	3936	good prognosis pyroptosis genes (GPPGs)
CD74	972	good prognosis pyroptosis genes (GPPGs)
B2M	567	good prognosis pyroptosis genes (GPPGs)
APBB1IP	54518	good prognosis pyroptosis genes (GPPGs)
SLC15A3	51296	good prognosis pyroptosis genes (GPPGs)
CD53	963	good prognosis pyroptosis genes (GPPGs)
GIMAP8	155038	good prognosis pyroptosis genes (GPPGs)
IRF8	3394	good prognosis pyroptosis genes (GPPGs)
FGL2	10875	good prognosis pyroptosis genes (GPPGs)
HLA-DPB1	3115	good prognosis pyroptosis genes (GPPGs)
TGFBR2	7048	good prognosis pyroptosis genes (GPPGs)
HLA-DPA1	3113	good prognosis pyroptosis genes (GPPGs)
GIMAP2	26157	good prognosis pyroptosis genes (GPPGs)
HLA-E	3133	good prognosis pyroptosis genes (GPPGs)
BIRC3	330	good prognosis pyroptosis genes (GPPGs)
TAP1	6890	good prognosis pyroptosis genes (GPPGs)
IL32	9235	good prognosis pyroptosis genes (GPPGs)
KLRB1	3820	good prognosis pyroptosis genes (GPPGs)
GIMAP7	168537	good prognosis pyroptosis genes (GPPGs)
AHR	196	good prognosis pyroptosis genes (GPPGs)
APOE	348	good prognosis pyroptosis genes (GPPGs)
CD2	914	good prognosis pyroptosis genes (GPPGs)
LEF1	51176	good prognosis pyroptosis genes (GPPGs)
GZMA	3001	good prognosis pyroptosis genes (GPPGs)
DENND2D	79961	good prognosis pyroptosis genes (GPPGs)
LGALS2	3957	good prognosis pyroptosis genes (GPPGs)
C1QA	712	good prognosis pyroptosis genes (GPPGs)
DNASE1L3	1776	good prognosis pyroptosis genes (GPPGs)
LTB	4050	good prognosis pyroptosis genes (GPPGs)
RAC2	5880	good prognosis pyroptosis genes (GPPGs)
C1S	716	good prognosis pyroptosis genes (GPPGs)
PTGDS	5730	good prognosis pyroptosis genes (GPPGs)
CCL2	6347	good prognosis pyroptosis genes (GPPGs)
ABCC3	8714	good prognosis pyroptosis genes (GPPGs)
CCL5	6352	good prognosis pyroptosis genes (GPPGs)
A2M	2	good prognosis pyroptosis genes (GPPGs)
ARHGAP9	64333	good prognosis pyroptosis genes (GPPGs)
NLRP3	114548	good prognosis pyroptosis genes (GPPGs)
C1R	715	good prognosis pyroptosis genes (GPPGs)
CYTIP	9595	good prognosis pyroptosis genes (GPPGs)
TRPV2	51393	good prognosis pyroptosis genes (GPPGs)
ANXA1	301	good prognosis pyroptosis genes (GPPGs)
GPR171	29909	good prognosis pyroptosis genes (GPPGs)
GZMK	3003	good prognosis pyroptosis genes (GPPGs)
ITM2A	9452	good prognosis pyroptosis genes (GPPGs)
IL7R	3575	good prognosis pyroptosis genes (GPPGs)
CD69	969	good prognosis pyroptosis genes (GPPGs)
CD3D	915	good prognosis pyroptosis genes (GPPGs)
NTRK1	4914	good prognosis pyroptosis genes (GPPGs)
ZAP70	7535	good prognosis pyroptosis genes (GPPGs)
LCK	3932	good prognosis pyroptosis genes (GPPGs)
CD163L1	283316	good prognosis pyroptosis genes (GPPGs)
KRT19	3880	good prognosis pyroptosis genes (GPPGs)
CGNL1	84952	good prognosis pyroptosis genes (GPPGs)
MDGA1	266727	good prognosis pyroptosis genes (GPPGs)
ADRB2	154	good prognosis pyroptosis genes (GPPGs)
PTPRH	5794	good prognosis pyroptosis genes (GPPGs)
OSBPL3	26031	good prognosis pyroptosis genes (GPPGs)
RGS5	8490	good prognosis pyroptosis genes (GPPGs)
NAV3	89795	good prognosis pyroptosis genes (GPPGs)
MAL	4118	good prognosis pyroptosis genes (GPPGs)
CACNA2D3	55799	good prognosis pyroptosis genes (GPPGs)
PMP22	5376	good prognosis pyroptosis genes (GPPGs)
SLC18A2	6571	good prognosis pyroptosis genes (GPPGs)
ANKFN1	162282	good prognosis pyroptosis genes (GPPGs)
RGS9	8787	good prognosis pyroptosis genes (GPPGs)
PRPH	5630	good prognosis pyroptosis genes (GPPGs)
GCGR	2642	good prognosis pyroptosis genes (GPPGs)
AMIGO2	347902	good prognosis pyroptosis genes (GPPGs)
C1QTNF2	114898	good prognosis pyroptosis genes (GPPGs)
ALDH1A1	216	good prognosis pyroptosis genes (GPPGs)
ZFP36	7538	good prognosis pyroptosis genes (GPPGs)
RAB3B	5865	good prognosis pyroptosis genes (GPPGs)
CYB561	1534	good prognosis pyroptosis genes (GPPGs)
SCG2	7857	good prognosis pyroptosis genes (GPPGs)
DDC	1644	good prognosis pyroptosis genes (GPPGs)
SYT13	57586	good prognosis pyroptosis genes (GPPGs)
DBH	1621	good prognosis pyroptosis genes (GPPGs)
DCN	1634	good prognosis pyroptosis genes (GPPGs)
LUM	4060	good prognosis pyroptosis genes (GPPGs)
MAP3K8	1326	good prognosis pyroptosis genes (GPPGs)
CASP4	837	good prognosis pyroptosis genes (GPPGs)
SRGN	5552	good prognosis pyroptosis genes (GPPGs)
CH25H	9023	good prognosis pyroptosis genes (GPPGs)
SOCS3	9021	good prognosis pyroptosis genes (GPPGs)
SP110	3431	good prognosis pyroptosis genes (GPPGs)
SERTAD1	29950	good prognosis pyroptosis genes (GPPGs)
ICAM1	3383	good prognosis pyroptosis genes (GPPGs)
PLSCR1	5359	good prognosis pyroptosis genes (GPPGs)
NFKBIZ	64332	good prognosis pyroptosis genes (GPPGs)
LILRB2	10288	good prognosis pyroptosis genes (GPPGs)
ISG20	3669	good prognosis pyroptosis genes (GPPGs)
EMP3	2014	good prognosis pyroptosis genes (GPPGs)
GADD45B	4616	good prognosis pyroptosis genes (GPPGs)
ZFP36L1	677	good prognosis pyroptosis genes (GPPGs)
THBD	7056	good prognosis pyroptosis genes (GPPGs)
TRIM22	10346	good prognosis pyroptosis genes (GPPGs)
MNDA	4332	good prognosis pyroptosis genes (GPPGs)
SPHK1	8877	good prognosis pyroptosis genes (GPPGs)
IFITM3	10410	good prognosis pyroptosis genes (GPPGs)
HCST	10870	good prognosis pyroptosis genes (GPPGs)
IFITM1	8519	good prognosis pyroptosis genes (GPPGs)
IFITM2	10581	good prognosis pyroptosis genes (GPPGs)
KLF4	9314	good prognosis pyroptosis genes (GPPGs)
GBP1	2633	good prognosis pyroptosis genes (GPPGs)
CEBPD	1052	good prognosis pyroptosis genes (GPPGs)
KLF2	10365	good prognosis pyroptosis genes (GPPGs)
NNMT	4837	good prognosis pyroptosis genes (GPPGs)
IFI16	3428	good prognosis pyroptosis genes (GPPGs)
JUNB	3726	good prognosis pyroptosis genes (GPPGs)
IL33	90865	good prognosis pyroptosis genes (GPPGs)
FBLN2	2199	good prognosis pyroptosis genes (GPPGs)
SRPX	8406	good prognosis pyroptosis genes (GPPGs)
S100A10	6281	good prognosis pyroptosis genes (GPPGs)
SERPING1	710	good prognosis pyroptosis genes (GPPGs)
PLEKHA4	57664	good prognosis pyroptosis genes (GPPGs)
SOD3	6649	good prognosis pyroptosis genes (GPPGs)
CFD	1675	good prognosis pyroptosis genes (GPPGs)
MT2A	4502	good prognosis pyroptosis genes (GPPGs)
FMOD	2331	good prognosis pyroptosis genes (GPPGs)
ABCA8	10351	good prognosis pyroptosis genes (GPPGs)
FBLN5	10516	good prognosis pyroptosis genes (GPPGs)
IL10RA	3587	good prognosis pyroptosis genes (GPPGs)
CLEC2B	9976	good prognosis pyroptosis genes (GPPGs)
MLKL	197259	good prognosis pyroptosis genes (GPPGs)
MYO1F	4542	good prognosis pyroptosis genes (GPPGs)
SLC9A9	285195	good prognosis pyroptosis genes (GPPGs)
FLI1	2313	good prognosis pyroptosis genes (GPPGs)
APOL3	80833	good prognosis pyroptosis genes (GPPGs)
VAV1	7409	good prognosis pyroptosis genes (GPPGs)
GBP2	2634	good prognosis pyroptosis genes (GPPGs)
PYCARD	29108	good prognosis pyroptosis genes (GPPGs)
C1orf162	128346	good prognosis pyroptosis genes (GPPGs)
SYK	6850	good prognosis pyroptosis genes (GPPGs)
TNFSF13B	10673	good prognosis pyroptosis genes (GPPGs)
GSDMD	79792	good prognosis pyroptosis genes (GPPGs)
GMFG	9535	good prognosis pyroptosis genes (GPPGs)
LY86	9450	good prognosis pyroptosis genes (GPPGs)
TLR1	7096	good prognosis pyroptosis genes (GPPGs)
PREX1	57580	good prognosis pyroptosis genes (GPPGs)
CMTM7	112616	good prognosis pyroptosis genes (GPPGs)
PSMB9	5698	good prognosis pyroptosis genes (GPPGs)
WIPF1	7456	good prognosis pyroptosis genes (GPPGs)
TNFAIP2	7127	good prognosis pyroptosis genes (GPPGs)
CLIC2	1193	good prognosis pyroptosis genes (GPPGs)
LY96	23643	good prognosis pyroptosis genes (GPPGs)
TNFAIP3	7128	good prognosis pyroptosis genes (GPPGs)
LGALS9	3965	good prognosis pyroptosis genes (GPPGs)
CASP5	838	good prognosis pyroptosis genes (GPPGs)
LAPTM5	7805	good prognosis pyroptosis genes (GPPGs)
DOCK8	81704	good prognosis pyroptosis genes (GPPGs)
INPP5D	3635	good prognosis pyroptosis genes (GPPGs)
IL4R	3566	good prognosis pyroptosis genes (GPPGs)
LAT2	7462	good prognosis pyroptosis genes (GPPGs)
ITGAX	3687	good prognosis pyroptosis genes (GPPGs)
VAMP5	10791	good prognosis pyroptosis genes (GPPGs)
STK10	6793	good prognosis pyroptosis genes (GPPGs)
GPR65	8477	good prognosis pyroptosis genes (GPPGs)
MS4A6A	64231	good prognosis pyroptosis genes (GPPGs)
NCF4	4689	good prognosis pyroptosis genes (GPPGs)
IFIH1	64135	good prognosis pyroptosis genes (GPPGs)
PARVG	64098	good prognosis pyroptosis genes (GPPGs)
PSMB8	5696	good prognosis pyroptosis genes (GPPGs)
CTSC	1075	good prognosis pyroptosis genes (GPPGs)
TMC6	11322	good prognosis pyroptosis genes (GPPGs)
BIN2	51411	good prognosis pyroptosis genes (GPPGs)
MDFIC	29969	good prognosis pyroptosis genes (GPPGs)
TNFRSF1A	7132	good prognosis pyroptosis genes (GPPGs)
TMCO4	255104	good prognosis pyroptosis genes (GPPGs)
HLA-A	3105	good prognosis pyroptosis genes (GPPGs)
ARPC1B	10095	good prognosis pyroptosis genes (GPPGs)
RHBDF2	79651	good prognosis pyroptosis genes (GPPGs)
HLA-G	3135	good prognosis pyroptosis genes (GPPGs)
IL6R	3570	good prognosis pyroptosis genes (GPPGs)
CSF2RA	1438	good prognosis pyroptosis genes (GPPGs)
CASP10	843	good prognosis pyroptosis genes (GPPGs)
SIPA1	6494	good prognosis pyroptosis genes (GPPGs)
CARD6	84674	good prognosis pyroptosis genes (GPPGs)
LAIR1	3903	good prognosis pyroptosis genes (GPPGs)
TNFAIP8L2	79626	good prognosis pyroptosis genes (GPPGs)
NMI	9111	good prognosis pyroptosis genes (GPPGs)
ANXA11	311	good prognosis pyroptosis genes (GPPGs)
NCKAP1L	3071	good prognosis pyroptosis genes (GPPGs)
TNFSF10	8743	good prognosis pyroptosis genes (GPPGs)
GIMAP4	55303	good prognosis pyroptosis genes (GPPGs)
RASSF5	83593	good prognosis pyroptosis genes (GPPGs)
EVI2A	2123	good prognosis pyroptosis genes (GPPGs)
RRAS	6237	good prognosis pyroptosis genes (GPPGs)
ARRDC2	27106	good prognosis pyroptosis genes (GPPGs)
DAB2	1601	good prognosis pyroptosis genes (GPPGs)
TAGAP	117289	good prognosis pyroptosis genes (GPPGs)
RCSD1	92241	good prognosis pyroptosis genes (GPPGs)
PLCG2	5336	good prognosis pyroptosis genes (GPPGs)
ELF1	1997	good prognosis pyroptosis genes (GPPGs)
GLIPR1	11010	good prognosis pyroptosis genes (GPPGs)
GBP4	115361	good prognosis pyroptosis genes (GPPGs)
PRKCH	5583	good prognosis pyroptosis genes (GPPGs)
GIMAP6	474344	good prognosis pyroptosis genes (GPPGs)
CCND2	894	good prognosis pyroptosis genes (GPPGs)
EHD4	30844	good prognosis pyroptosis genes (GPPGs)
EVI2B	2124	good prognosis pyroptosis genes (GPPGs)
SERPINB1	1992	good prognosis pyroptosis genes (GPPGs)
ABI3	51225	good prognosis pyroptosis genes (GPPGs)
FCGRT	2217	good prognosis pyroptosis genes (GPPGs)
ETS1	2113	good prognosis pyroptosis genes (GPPGs)
GIMAP1	170575	good prognosis pyroptosis genes (GPPGs)
TCIRG1	10312	good prognosis pyroptosis genes (GPPGs)
CLEC10A	10462	good prognosis pyroptosis genes (GPPGs)
LATS2	26524	good prognosis pyroptosis genes (GPPGs)
RHOG	391	good prognosis pyroptosis genes (GPPGs)
RNASE6	6039	good prognosis pyroptosis genes (GPPGs)
TRADD	8717	good prognosis pyroptosis genes (GPPGs)
MICB	4277	good prognosis pyroptosis genes (GPPGs)
B4GALT1	2683	good prognosis pyroptosis genes (GPPGs)
CPVL	54504	good prognosis pyroptosis genes (GPPGs)
IL13RA1	3597	good prognosis pyroptosis genes (GPPGs)
PARP14	54625	good prognosis pyroptosis genes (GPPGs)
C1orf54	79630	good prognosis pyroptosis genes (GPPGs)
ACSL5	51703	good prognosis pyroptosis genes (GPPGs)
PLEKHO2	80301	good prognosis pyroptosis genes (GPPGs)
CD33	945	good prognosis pyroptosis genes (GPPGs)
NOTCH2	4853	good prognosis pyroptosis genes (GPPGs)
FXYD5	53827	good prognosis pyroptosis genes (GPPGs)
IL16	3603	good prognosis pyroptosis genes (GPPGs)
STK17B	9262	good prognosis pyroptosis genes (GPPGs)
RASSF4	83937	good prognosis pyroptosis genes (GPPGs)
IL18RAP	8807	good prognosis pyroptosis genes (GPPGs)
ITPR3	3710	good prognosis pyroptosis genes (GPPGs)
LSP1	4046	good prognosis pyroptosis genes (GPPGs)
CYBRD1	79901	good prognosis pyroptosis genes (GPPGs)
CIITA	4261	good prognosis pyroptosis genes (GPPGs)
MBOAT1	154141	good prognosis pyroptosis genes (GPPGs)
P2RY14	9934	good prognosis pyroptosis genes (GPPGs)
MVP	9961	good prognosis pyroptosis genes (GPPGs)
LRP10	26020	good prognosis pyroptosis genes (GPPGs)
CIB1	10519	good prognosis pyroptosis genes (GPPGs)
TEP1	7011	good prognosis pyroptosis genes (GPPGs)
BACE2	25825	good prognosis pyroptosis genes (GPPGs)
MAN1C1	57134	good prognosis pyroptosis genes (GPPGs)
P2RY8	286530	good prognosis pyroptosis genes (GPPGs)
TMEM71	137835	good prognosis pyroptosis genes (GPPGs)
MEF2C	4208	good prognosis pyroptosis genes (GPPGs)
HLA-DOA	3111	good prognosis pyroptosis genes (GPPGs)
MFNG	4242	good prognosis pyroptosis genes (GPPGs)
IL1R1	3554	good prognosis pyroptosis genes (GPPGs)
GSN	2934	good prognosis pyroptosis genes (GPPGs)
PAPLN	89932	good prognosis pyroptosis genes (GPPGs)
S1PR1	1901	good prognosis pyroptosis genes (GPPGs)
SASH1	23328	good prognosis pyroptosis genes (GPPGs)
FGD3	89846	good prognosis pyroptosis genes (GPPGs)
RTP4	64108	good prognosis pyroptosis genes (GPPGs)
SELP	6403	good prognosis pyroptosis genes (GPPGs)
PLEKHF2	79666	good prognosis pyroptosis genes (GPPGs)
RHOH	399	good prognosis pyroptosis genes (GPPGs)
DHX58	79132	good prognosis pyroptosis genes (GPPGs)
TACC1	6867	good prognosis pyroptosis genes (GPPGs)
GYPC	2995	good prognosis pyroptosis genes (GPPGs)
GGT5	2687	good prognosis pyroptosis genes (GPPGs)
SLC1A3	6507	good prognosis pyroptosis genes (GPPGs)
FOLR2	2350	good prognosis pyroptosis genes (GPPGs)
TRIM56	81844	good prognosis pyroptosis genes (GPPGs)
CNN2	1265	good prognosis pyroptosis genes (GPPGs)
OSTF1	26578	good prognosis pyroptosis genes (GPPGs)
ICAM3	3385	good prognosis pyroptosis genes (GPPGs)
CD96	10225	good prognosis pyroptosis genes (GPPGs)
LYN	4067	good prognosis pyroptosis genes (GPPGs)
IGFBP4	3487	good prognosis pyroptosis genes (GPPGs)
CD72	971	good prognosis pyroptosis genes (GPPGs)
MICALL2	79778	good prognosis pyroptosis genes (GPPGs)
APOBEC3G	60489	good prognosis pyroptosis genes (GPPGs)
PRCP	5547	good prognosis pyroptosis genes (GPPGs)
S100A16	140576	good prognosis pyroptosis genes (GPPGs)
CST3	1471	good prognosis pyroptosis genes (GPPGs)
AHNAK	79026	good prognosis pyroptosis genes (GPPGs)
CD6	923	good prognosis pyroptosis genes (GPPGs)
CXCL12	6387	good prognosis pyroptosis genes (GPPGs)
ITK	3702	good prognosis pyroptosis genes (GPPGs)
PHF11	51131	good prognosis pyroptosis genes (GPPGs)
SLFN5	162394	good prognosis pyroptosis genes (GPPGs)
FOXO1	2308	good prognosis pyroptosis genes (GPPGs)
ACSS1	84532	good prognosis pyroptosis genes (GPPGs)
BTG2	7832	good prognosis pyroptosis genes (GPPGs)
PLSCR4	57088	good prognosis pyroptosis genes (GPPGs)
PTGER4	5734	good prognosis pyroptosis genes (GPPGs)
ABI3BP	25890	good prognosis pyroptosis genes (GPPGs)
DHRS3	9249	good prognosis pyroptosis genes (GPPGs)
CASP7	840	good prognosis pyroptosis genes (GPPGs)
SKAP1	8631	good prognosis pyroptosis genes (GPPGs)
PYGL	5836	good prognosis pyroptosis genes (GPPGs)
DGKA	1606	good prognosis pyroptosis genes (GPPGs)
ABCA6	23460	good prognosis pyroptosis genes (GPPGs)
CFH	3075	good prognosis pyroptosis genes (GPPGs)
IGFBP7	3490	good prognosis pyroptosis genes (GPPGs)
MICA	100507436	good prognosis pyroptosis genes (GPPGs)
NR3C1	2908	good prognosis pyroptosis genes (GPPGs)
IL27RA	9466	good prognosis pyroptosis genes (GPPGs)
EPB41L2	2037	good prognosis pyroptosis genes (GPPGs)
GAS7	8522	good prognosis pyroptosis genes (GPPGs)
YAP1	10413	good prognosis pyroptosis genes (GPPGs)
RARRES2	5919	good prognosis pyroptosis genes (GPPGs)
HLA-DQB1	3119	good prognosis pyroptosis genes (GPPGs)
PROCR	10544	good prognosis pyroptosis genes (GPPGs)
COL8A2	1296	good prognosis pyroptosis genes (GPPGs)
CPXM2	119587	good prognosis pyroptosis genes (GPPGs)
SH3BGRL3	83442	good prognosis pyroptosis genes (GPPGs)
VEGFC	7424	good prognosis pyroptosis genes (GPPGs)
FMO2	2327	good prognosis pyroptosis genes (GPPGs)
RBP5	83758	good prognosis pyroptosis genes (GPPGs)
ASPA	443	good prognosis pyroptosis genes (GPPGs)
TGFBR3	7049	good prognosis pyroptosis genes (GPPGs)
ISLR	3671	good prognosis pyroptosis genes (GPPGs)
IGF1	3479	good prognosis pyroptosis genes (GPPGs)
SLCO2A1	6578	good prognosis pyroptosis genes (GPPGs)
CCDC80	151887	good prognosis pyroptosis genes (GPPGs)
MYC	4609	good prognosis pyroptosis genes (GPPGs)
GLT8D2	83468	good prognosis pyroptosis genes (GPPGs)
TRIP6	7205	good prognosis pyroptosis genes (GPPGs)
ST3GAL1	6482	good prognosis pyroptosis genes (GPPGs)
FXYD1	5348	good prognosis pyroptosis genes (GPPGs)
LGI4	163175	good prognosis pyroptosis genes (GPPGs)
S100A6	6277	good prognosis pyroptosis genes (GPPGs)
LAMA2	3908	good prognosis pyroptosis genes (GPPGs)
CD44	960	good prognosis pyroptosis genes (GPPGs)
S100B	6285	good prognosis pyroptosis genes (GPPGs)
CDH19	28513	good prognosis pyroptosis genes (GPPGs)
FHL2	2274	good prognosis pyroptosis genes (GPPGs)
ATP1A2	477	good prognosis pyroptosis genes (GPPGs)
FMO3	2328	good prognosis pyroptosis genes (GPPGs)
MIA	8190	good prognosis pyroptosis genes (GPPGs)
DUSP4	1846	bad prognosis pyroptosis genes (BPPGs)
PSAT1	29968	bad prognosis pyroptosis genes (BPPGs)
MND1	84057	bad prognosis pyroptosis genes (BPPGs)
HK2	3099	bad prognosis pyroptosis genes (BPPGs)
TWIST1	7291	bad prognosis pyroptosis genes (BPPGs)
PHGDH	26227	bad prognosis pyroptosis genes (BPPGs)
SLC30A3	7781	bad prognosis pyroptosis genes (BPPGs)
EXO1	9156	bad prognosis pyroptosis genes (BPPGs)
CRABP1	1381	bad prognosis pyroptosis genes (BPPGs)
MYCN	4613	bad prognosis pyroptosis genes (BPPGs)
HOXD10	3236	bad prognosis pyroptosis genes (BPPGs)
NMU	10874	bad prognosis pyroptosis genes (BPPGs)
PRSS12	8492	bad prognosis pyroptosis genes (BPPGs)
NCAN	1463	bad prognosis pyroptosis genes (BPPGs)
IRX5	10265	bad prognosis pyroptosis genes (BPPGs)
CUX2	23316	bad prognosis pyroptosis genes (BPPGs)
DLK1	8788	bad prognosis pyroptosis genes (BPPGs)
IL6	3569	bad prognosis pyroptosis genes (BPPGs)
FCGR2A	2212	bad prognosis pyroptosis genes (BPPGs)
PLAUR	5329	bad prognosis pyroptosis genes (BPPGs)
ANGPTL4	51129	bad prognosis pyroptosis genes (BPPGs)
HSPA6	3310	bad prognosis pyroptosis genes (BPPGs)
CD86	942	bad prognosis pyroptosis genes (BPPGs)
CYP1B1	1545	bad prognosis pyroptosis genes (BPPGs)
PTX3	5806	bad prognosis pyroptosis genes (BPPGs)
SERPINF1	5176	bad prognosis pyroptosis genes (BPPGs)
VSIG4	11326	bad prognosis pyroptosis genes (BPPGs)
MARCO	8685	bad prognosis pyroptosis genes (BPPGs)
THBS4	7060	bad prognosis pyroptosis genes (BPPGs)
COMP	1311	bad prognosis pyroptosis genes (BPPGs)
CRLF1	9244	bad prognosis pyroptosis genes (BPPGs)
PDPN	10630	bad prognosis pyroptosis genes (BPPGs)
KLHL23	151230	bad prognosis pyroptosis genes (BPPGs)
SLC10A4	201780	bad prognosis pyroptosis genes (BPPGs)
GNG4	2786	bad prognosis pyroptosis genes (BPPGs)
KCNQ2	3785	bad prognosis pyroptosis genes (BPPGs)
KLHL13	90293	bad prognosis pyroptosis genes (BPPGs)
TMEM97	27346	bad prognosis pyroptosis genes (BPPGs)
CCNB1IP1	57820	bad prognosis pyroptosis genes (BPPGs)
IGFBP6	3489	bad prognosis pyroptosis genes (BPPGs)
NETO2	81831	bad prognosis pyroptosis genes (BPPGs)
FAM83D	81610	bad prognosis pyroptosis genes (BPPGs)
CENPH	64946	bad prognosis pyroptosis genes (BPPGs)
EMILIN2	84034	bad prognosis pyroptosis genes (BPPGs)
PI16	221476	bad prognosis pyroptosis genes (BPPGs)
CCNB1	891	bad prognosis pyroptosis genes (BPPGs)
PHF21B	112885	bad prognosis pyroptosis genes (BPPGs)
MAD2L1	4085	bad prognosis pyroptosis genes (BPPGs)
KIF11	3832	bad prognosis pyroptosis genes (BPPGs)
TTK	7272	bad prognosis pyroptosis genes (BPPGs)
CHEK1	1111	bad prognosis pyroptosis genes (BPPGs)
CENPA	1058	bad prognosis pyroptosis genes (BPPGs)
HS6ST2	90161	bad prognosis pyroptosis genes (BPPGs)
KIF20A	10112	bad prognosis pyroptosis genes (BPPGs)
KIF26A	26153	bad prognosis pyroptosis genes (BPPGs)
BUB1B	701	bad prognosis pyroptosis genes (BPPGs)
CXCR4	7852	bad prognosis pyroptosis genes (BPPGs)
CD36	948	bad prognosis pyroptosis genes (BPPGs)
SPC25	57405	bad prognosis pyroptosis genes (BPPGs)
KIF15	56992	bad prognosis pyroptosis genes (BPPGs)
MKI67	4288	bad prognosis pyroptosis genes (BPPGs)
CKAP2L	150468	bad prognosis pyroptosis genes (BPPGs)
CAMKV	79012	bad prognosis pyroptosis genes (BPPGs)
DLGAP5	9787	bad prognosis pyroptosis genes (BPPGs)
TPX2	22974	bad prognosis pyroptosis genes (BPPGs)
CENPF	1063	bad prognosis pyroptosis genes (BPPGs)
IGSF9	57549	bad prognosis pyroptosis genes (BPPGs)
NUF2	83540	bad prognosis pyroptosis genes (BPPGs)
CDT1	81620	bad prognosis pyroptosis genes (BPPGs)
ASPM	259266	bad prognosis pyroptosis genes (BPPGs)
PBK	55872	bad prognosis pyroptosis genes (BPPGs)
GINS2	51659	bad prognosis pyroptosis genes (BPPGs)
DLL3	10683	bad prognosis pyroptosis genes (BPPGs)
SHC3	53358	bad prognosis pyroptosis genes (BPPGs)
NCAPH	23397	bad prognosis pyroptosis genes (BPPGs)
UBE2C	11065	bad prognosis pyroptosis genes (BPPGs)
KIFC1	3833	bad prognosis pyroptosis genes (BPPGs)
NCAPG	64151	bad prognosis pyroptosis genes (BPPGs)
TYMS	7298	bad prognosis pyroptosis genes (BPPGs)
DTL	51514	bad prognosis pyroptosis genes (BPPGs)
TOP2A	7153	bad prognosis pyroptosis genes (BPPGs)
INSM1	3642	bad prognosis pyroptosis genes (BPPGs)
DIRAS1	148252	bad prognosis pyroptosis genes (BPPGs)
SFRP2	6423	bad prognosis pyroptosis genes (BPPGs)

## Sheet: S4
Table-S4. Gene ontology (GO) analysis of GPPGs and BPPGs
good prognosis pyroptosis genes (GPPGs)
ONTOLOGY	ID	Description	GeneRatio	BgRatio	pvalue	p.adjust	qvalue	geneID	Count
Biological Process, BP	GO:0042110	T cell activation	53/335	464/18670	1.79556e-27	8.37449e-24	6.00851e-24	AIF1/HLA-DMB/TNFRSF14/VCAM1/LCP1/CD74/B2M/APBB1IP/FGL2/HLA-DPB1/TGFBR2/HLA-DPA1/HLA-E/CD2/LEF1/RAC2/CCL2/CCL5/NLRP3/ANXA1/IL7R/CD3D/ZAP70/LCK/MAP3K8/ICAM1/NFKBIZ/LILRB2/ZFP36L1/VAV1/PYCARD/SYK/TNFSF13B/PREX1/LGALS9/DOCK8/IL4R/HLA-G/IL6R/TNFAIP8L2/NCKAP1L/TCIRG1/MICB/HLA-DOA/GSN/RHOH/LYN/CD6/ITK/PTGER4/MICA/IGF1/CD44	53
Biological Process, BP	GO:1903039	positive regulation of leukocyte cell-cell adhesion	36/335	218/18670	2.20853e-24	4.10894e-21	2.94807e-21	AIF1/HLA-DMB/TNFRSF14/VCAM1/CD74/HLA-DPB1/TGFBR2/HLA-DPA1/HLA-E/CCL2/CCL5/NLRP3/ANXA1/IL7R/ZAP70/LCK/MAP3K8/ICAM1/NFKBIZ/LILRB2/VAV1/PYCARD/SYK/TNFSF13B/LGALS9/DOCK8/IL4R/HLA-G/IL6R/NCKAP1L/ETS1/LYN/CD6/SKAP1/IGF1/CD44	36
Biological Process, BP	GO:0007159	leukocyte cell-cell adhesion	43/335	337/18670	2.64297e-24	4.10894e-21	2.94807e-21	AIF1/HLA-DMB/TNFRSF14/VCAM1/CD74/FGL2/HLA-DPB1/TGFBR2/HLA-DPA1/HLA-E/RAC2/CCL2/CCL5/NLRP3/ANXA1/IL7R/ZAP70/LCK/MAP3K8/ICAM1/NFKBIZ/LILRB2/KLF4/VAV1/PYCARD/SYK/TNFSF13B/LGALS9/DOCK8/IL4R/STK10/HLA-G/IL6R/TNFAIP8L2/NCKAP1L/ETS1/SELP/LYN/CD6/CXCL12/SKAP1/IGF1/CD44	43
Biological Process, BP	GO:0051249	regulation of lymphocyte activation	49/335	485/18670	4.90613e-23	4.57644e-20	3.28349e-20	AIF1/SLAMF8/LST1/HLA-DMB/TNFRSF14/HLA-F/VCAM1/CD74/FGL2/HLA-DPB1/TGFBR2/HLA-DPA1/HLA-E/AHR/CD2/RAC2/CCL2/CCL5/NLRP3/ANXA1/IL7R/ZAP70/LCK/MAP3K8/NFKBIZ/LILRB2/ZFP36L1/MNDA/VAV1/PYCARD/SYK/TNFSF13B/TNFAIP3/LGALS9/DOCK8/INPP5D/IL4R/HLA-G/IL6R/TNFAIP8L2/NCKAP1L/MEF2C/HLA-DOA/GSN/LYN/CD6/MICA/IL27RA/IGF1	49
Biological Process, BP	GO:0034341	response to interferon-gamma	33/335	199/18670	1.73595e-22	1.34941e-19	9.68173e-20	AIF1/CASP1/HLA-B/HLA-F/HLA-DRA/HLA-C/VCAM1/B2M/IRF8/HLA-DPB1/HLA-DPA1/HLA-E/CCL2/CCL5/SOCS3/ICAM1/TRIM22/IFITM3/IFITM1/IFITM2/GBP1/MT2A/GBP2/LGALS9/HLA-A/HLA-G/NMI/GBP4/PARP14/CIITA/GSN/HLA-DQB1/CD44	33
Biological Process, BP	GO:0050870	positive regulation of T cell activation	32/335	202/18670	3.31016e-21	1.54386e-18	1.10768e-18	AIF1/HLA-DMB/TNFRSF14/VCAM1/CD74/HLA-DPB1/TGFBR2/HLA-DPA1/HLA-E/CCL2/CCL5/NLRP3/ANXA1/IL7R/ZAP70/LCK/MAP3K8/NFKBIZ/LILRB2/VAV1/PYCARD/SYK/TNFSF13B/LGALS9/DOCK8/IL4R/HLA-G/IL6R/NCKAP1L/LYN/CD6/IGF1	32
Biological Process, BP	GO:0070661	leukocyte proliferation	36/335	298/18670	1.12803e-19	3.75797e-17	2.69626e-17	AIF1/LST1/HLA-DMB/CSF1R/TNFRSF14/VCAM1/CD74/HLA-DPB1/TGFBR2/HLA-DPA1/HLA-E/AHR/LEF1/RAC2/CCL5/ANXA1/IL7R/ZAP70/LILRB2/MNDA/IL33/PYCARD/SYK/TNFSF13B/TNFAIP3/LGALS9/DOCK8/INPP5D/HLA-G/IL6R/NCKAP1L/TCIRG1/MEF2C/LYN/CD6/IGF1	36
Biological Process, BP	GO:0050867	positive regulation of cell activation	40/335	394/18670	5.33614e-19	1.65918e-16	1.19043e-16	AIF1/HLA-DMB/TNFRSF14/HLA-F/VCAM1/VAMP8/CD74/HLA-DPB1/TGFBR2/HLA-DPA1/HLA-E/CD2/CCL2/CCL5/NLRP3/ANXA1/IL7R/ZAP70/LCK/MAP3K8/NFKBIZ/LILRB2/IL33/VAV1/PYCARD/SYK/TNFSF13B/LGALS9/DOCK8/INPP5D/IL4R/CTSC/HLA-G/IL6R/NCKAP1L/MEF2C/SELP/LYN/CD6/IGF1	40
Biological Process, BP	GO:0002697	regulation of immune effector process	43/335	462/18670	6.34085e-19	1.84836e-16	1.32616e-16	SLAMF8/HLA-B/HLA-DMB/TNFRSF14/HLA-F/HLA-C/VAMP8/CD74/B2M/FGL2/HLA-E/BIRC3/C1QA/DNASE1L3/RAC2/C1S/A2M/NLRP3/C1R/ANXA1/IL7R/ICAM1/NFKBIZ/IL33/SERPING1/VAV1/PYCARD/SYK/TNFAIP3/LGALS9/IL4R/HLA-A/HLA-G/MICB/IL18RAP/IL1R1/DHX58/CD96/LYN/APOBEC3G/CFH/MICA/IL27RA	43
Biological Process, BP	GO:0070663	regulation of leukocyte proliferation	30/335	222/18670	6.11077e-18	1.58337e-15	1.13603e-15	AIF1/LST1/HLA-DMB/TNFRSF14/VCAM1/CD74/HLA-DPB1/TGFBR2/HLA-DPA1/HLA-E/AHR/RAC2/CCL5/ANXA1/ZAP70/LILRB2/MNDA/PYCARD/SYK/TNFSF13B/TNFAIP3/LGALS9/INPP5D/HLA-G/IL6R/NCKAP1L/MEF2C/LYN/CD6/IGF1	30
Biological Process, BP	GO:0050900	leukocyte migration	43/335	499/18670	1.13486e-17	2.52048e-15	1.80839e-15	AIF1/SLAMF8/TNFRSF14/VCAM1/CD48/CD74/CD2/RAC2/CCL2/CCL5/ANXA1/ZAP70/LCK/SCG2/DBH/CH25H/ICAM1/THBD/IL33/VAV1/PYCARD/SYK/PREX1/LGALS9/DOCK8/INPP5D/ITGAX/STK10/IL6R/NCKAP1L/B4GALT1/IL16/IL1R1/S1PR1/SELP/GYPC/LYN/CXCL12/PTGER4/IL27RA/RARRES2/VEGFC/CD44	43
Biological Process, BP	GO:0046651	lymphocyte proliferation	32/335	272/18670	2.95349e-17	5.7981e-15	4.16001e-15	AIF1/LST1/HLA-DMB/TNFRSF14/VCAM1/CD74/HLA-DPB1/TGFBR2/HLA-DPA1/HLA-E/AHR/LEF1/RAC2/CCL5/ANXA1/IL7R/ZAP70/LILRB2/MNDA/PYCARD/SYK/TNFSF13B/LGALS9/DOCK8/INPP5D/HLA-G/IL6R/NCKAP1L/MEF2C/LYN/CD6/IGF1	32
Biological Process, BP	GO:0030098	lymphocyte differentiation	36/335	353/18670	2.98358e-17	5.7981e-15	4.16001e-15	SLAMF8/VCAM1/CD74/B2M/FGL2/TGFBR2/CD2/LEF1/NLRP3/ANXA1/ITM2A/IL7R/CD3D/NTRK1/ZAP70/LCK/NFKBIZ/LILRB2/ZFP36L1/VAV1/SYK/PREX1/CMTM7/LGALS9/INPP5D/IL4R/HLA-G/NCKAP1L/PLCG2/TCIRG1/NOTCH2/HLA-DOA/MFNG/RHOH/ITK/PTGER4	36
Biological Process, BP	GO:0002831	regulation of response to biotic stimulus	36/335	400/18670	1.58776e-15	2.7427e-13	1.96783e-13	SLAMF8/HLA-F/FGL2/HLA-E/BIRC3/APOE/CCL5/A2M/SOCS3/PLSCR1/MNDA/IFI16/SERPING1/VAV1/PYCARD/SYK/LY86/PSMB9/LY96/TNFAIP3/LGALS9/PSMB8/HLA-G/NMI/PLCG2/CLEC10A/MICB/PARP14/IL18RAP/SASH1/DHX58/ICAM3/CD96/LYN/APOBEC3G/MICA	36
Biological Process, BP	GO:0042119	neutrophil activation	40/335	498/18670	1.87241e-15	3.1189e-13	2.23774e-13	NPC2/FUCA1/VAMP8/B2M/CD53/FGL2/DNASE1L3/CCL5/ARHGAP9/LILRB2/MNDA/CFD/PYCARD/SYK/GSDMD/GMFG/PREX1/ITGAX/STK10/CTSC/TMC6/BIN2/LAIR1/NCKAP1L/GLIPR1/SERPINB1/TCIRG1/RHOG/B4GALT1/PLEKHO2/CD33/IL18RAP/MVP/GSN/CNN2/OSTF1/PRCP/CST3/PYGL/CD44	40
Biological Process, BP	GO:0002460	adaptive immune response based on somatic recombination of immune receptors built from immunoglobulin superfamily domains	34/335	361/18670	2.63798e-15	4.2426e-13	3.04397e-13	HLA-B/HLA-F/HLA-C/CD74/B2M/FGL2/HLA-E/LEF1/C1QA/C1S/NLRP3/C1R/ANXA1/IL7R/ICAM1/NFKBIZ/IL33/SERPING1/TNFSF13B/TNFAIP3/INPP5D/IL4R/CTSC/HLA-A/HLA-G/IL6R/TCIRG1/MICB/IL18RAP/MEF2C/IL1R1/MICA/IL27RA/HLA-DQB1	34
Biological Process, BP	GO:0050777	negative regulation of immune response	23/335	150/18670	3.0386e-15	4.724e-13	3.38937e-13	SLAMF8/TNFRSF14/HLA-F/FGL2/HLA-E/A2M/ANXA1/IL7R/IFI16/IL33/SERPING1/TNFAIP3/LGALS9/INPP5D/IL4R/HLA-G/NMI/PARP14/DHX58/CD96/LYN/MICA/IL27RA	23
Biological Process, BP	GO:0001819	positive regulation of cytokine production	38/335	464/18670	5.35093e-15	7.79898e-13	5.5956e-13	AIF1/CASP1/CSF1R/TNFRSF14/HLA-F/CD74/B2M/IRF8/HLA-DPB1/HLA-DPA1/HLA-E/BIRC3/CD2/LTB/NLRP3/ANXA1/LUM/LILRB2/MNDA/SPHK1/IFI16/IL33/PYCARD/SYK/GSDMD/TLR1/LY96/LGALS9/IL4R/IFIH1/HLA-G/IL6R/PLCG2/IL1R1/DHX58/CD6/PTGER4/IL27RA	38
Biological Process, BP	GO:0045088	regulation of innate immune response	31/335	305/18670	5.8663e-15	8.29103e-13	5.94863e-13	SLAMF8/HLA-F/HLA-E/BIRC3/APOE/CCL5/A2M/SOCS3/PLSCR1/MNDA/IFI16/SERPING1/VAV1/PYCARD/SYK/PSMB9/TNFAIP3/LGALS9/PSMB8/HLA-G/NMI/PLCG2/CLEC10A/MICB/PARP14/IL18RAP/DHX58/ICAM3/CD96/LYN/MICA	31
Biological Process, BP	GO:0002685	regulation of leukocyte migration	24/335	196/18670	1.28596e-13	1.46285e-11	1.04956e-11	AIF1/SLAMF8/TNFRSF14/CD74/RAC2/CCL2/CCL5/ANXA1/ICAM1/IL33/PYCARD/LGALS9/DOCK8/STK10/IL6R/NCKAP1L/IL1R1/SELP/LYN/CXCL12/PTGER4/IL27RA/RARRES2/VEGFC	24
Biological Process, BP	GO:0002283	neutrophil activation involved in immune response	37/335	488/18670	1.36754e-13	1.51862e-11	1.08958e-11	NPC2/FUCA1/VAMP8/B2M/CD53/FGL2/DNASE1L3/ARHGAP9/LILRB2/MNDA/CFD/PYCARD/SYK/GSDMD/GMFG/ITGAX/STK10/CTSC/TMC6/BIN2/LAIR1/NCKAP1L/GLIPR1/SERPINB1/TCIRG1/RHOG/B4GALT1/PLEKHO2/CD33/MVP/GSN/CNN2/OSTF1/PRCP/CST3/PYGL/CD44	37
Biological Process, BP	GO:0031348	negative regulation of defense response	26/335	239/18670	2.01305e-13	2.18346e-11	1.56658e-11	SLAMF8/HLA-F/FGL2/HLA-E/APOE/A2M/NLRP3/SOCS3/KLF4/IFI16/SERPING1/PYCARD/TNFAIP3/LGALS9/TNFRSF1A/HLA-G/TNFAIP8L2/NMI/ETS1/MICB/PARP14/DHX58/CD96/PTGER4/MICA/IGF1	26
Biological Process, BP	GO:0002446	neutrophil mediated immunity	37/335	499/18670	2.70113e-13	2.80931e-11	2.01562e-11	NPC2/FUCA1/VAMP8/B2M/CD53/FGL2/DNASE1L3/ARHGAP9/LILRB2/MNDA/CFD/PYCARD/SYK/GSDMD/GMFG/ITGAX/STK10/CTSC/TMC6/BIN2/LAIR1/NCKAP1L/GLIPR1/SERPINB1/TCIRG1/RHOG/B4GALT1/PLEKHO2/CD33/MVP/GSN/CNN2/OSTF1/PRCP/CST3/PYGL/CD44	37
Biological Process, BP	GO:0019882	antigen processing and presentation	25/335	226/18670	4.06277e-13	4.03165e-11	2.89262e-11	HLA-B/HLA-DMB/HLA-F/HLA-DRA/HLA-C/VAMP8/HLA-DMA/CD74/B2M/FGL2/HLA-DPB1/HLA-DPA1/HLA-E/TAP1/RAB3B/ICAM1/LILRB2/PYCARD/PSMB9/NCF4/PSMB8/HLA-A/HLA-G/HLA-DOA/HLA-DQB1	25
Biological Process, BP	GO:0043312	neutrophil degranulation	36/335	485/18670	5.62396e-13	5.46462e-11	3.92074e-11	NPC2/FUCA1/VAMP8/B2M/CD53/FGL2/ARHGAP9/LILRB2/MNDA/CFD/PYCARD/SYK/GSDMD/GMFG/ITGAX/STK10/CTSC/TMC6/BIN2/LAIR1/NCKAP1L/GLIPR1/SERPINB1/TCIRG1/RHOG/B4GALT1/PLEKHO2/CD33/MVP/GSN/CNN2/OSTF1/PRCP/CST3/PYGL/CD44	36
Biological Process, BP	GO:0031341	regulation of cell killing	17/335	98/18670	1.6956e-12	1.61394e-10	1.15797e-10	HLA-B/HLA-F/HLA-C/B2M/HLA-E/DNASE1L3/IL7R/ICAM1/VAV1/SYK/LGALS9/HLA-A/HLA-G/MICB/IL18RAP/CFH/MICA	17
Biological Process, BP	GO:0002237	response to molecule of bacterial origin	29/335	343/18670	4.85812e-12	4.4428e-10	3.18761e-10	CASP1/VCAM1/B2M/IRF8/CCL2/CCL5/NLRP3/ZFP36/DCN/ICAM1/LILRB2/THBD/JUNB/IL10RA/PYCARD/LY86/TLR1/LY96/TNFAIP3/LGALS9/PLCG2/MEF2C/SASH1/SELP/CD96/LYN/CD6/PLSCR4/PTGER4	29
Biological Process, BP	GO:1903706	regulation of hemopoiesis	34/335	475/18670	7.09426e-12	6.363e-10	4.56531e-10	SLAMF8/HCLS1/CD74/B2M/FGL2/TGFBR2/CD2/LEF1/NLRP3/ANXA1/GPR171/IL7R/ZAP70/ZFP36/NFKBIZ/LILRB2/ZFP36L1/SYK/PSMB9/LGALS9/INPP5D/IL4R/PSMB8/HLA-G/NCKAP1L/EVI2B/ETS1/NOTCH2/CIB1/MEF2C/HLA-DOA/LYN/YAP1/MYC	34
Biological Process, BP	GO:0001910	regulation of leukocyte mediated cytotoxicity	15/335	78/18670	7.40877e-12	6.51972e-10	4.67775e-10	HLA-B/HLA-F/HLA-C/B2M/HLA-E/DNASE1L3/IL7R/ICAM1/VAV1/LGALS9/HLA-A/HLA-G/MICB/IL18RAP/MICA	15
Biological Process, BP	GO:0002449	lymphocyte mediated immunity	29/335	352/18670	9.19293e-12	7.93996e-10	5.69675e-10	HLA-B/HLA-F/HLA-C/CD74/B2M/FGL2/HLA-E/C1QA/C1S/NLRP3/C1R/IL7R/ICAM1/SERPING1/VAV1/LGALS9/INPP5D/IL4R/CTSC/HLA-A/HLA-G/TCIRG1/MICB/IL18RAP/IL1R1/CD96/MICA/IL27RA/HLA-DQB1	29
Biological Process, BP	GO:0050663	cytokine secretion	24/335	240/18670	1.07492e-11	9.11535e-10	6.54006e-10	AIF1/LCP2/CASP1/CSF1R/TNFRSF14/CD2/NLRP3/ANXA1/SRGN/GBP1/IL33/PYCARD/SYK/GSDMD/TLR1/TNFAIP3/LGALS9/IL4R/IFIH1/SERPINB1/TCIRG1/LYN/PTGER4/IL27RA	24
Biological Process, BP	GO:0031349	positive regulation of defense response	30/335	384/18670	1.50917e-11	1.21358e-09	8.70718e-10	HLA-F/VAMP8/HLA-E/CCL5/PLSCR1/NFKBIZ/MNDA/IFI16/IL33/VAV1/PYCARD/SYK/PSMB9/PSMB8/CTSC/TNFRSF1A/HLA-G/PLCG2/ETS1/CLEC10A/TRADD/MICB/IL18RAP/MEF2C/DHX58/ICAM3/LYN/CD6/PTGER4/MICA	30
Biological Process, BP	GO:0002480	antigen processing and presentation of exogenous peptide antigen via MHC class I, TAP-independent	7/335	9/18670	1.96441e-11	1.527e-09	1.09559e-09	HLA-B/HLA-F/HLA-C/B2M/HLA-E/HLA-A/HLA-G	7
Biological Process, BP	GO:0050707	regulation of cytokine secretion	22/335	210/18670	3.1958e-11	2.3659e-09	1.69748e-09	AIF1/CASP1/CSF1R/TNFRSF14/CD2/NLRP3/ANXA1/SRGN/GBP1/IL33/PYCARD/SYK/GSDMD/TLR1/TNFAIP3/LGALS9/IL4R/IFIH1/SERPINB1/LYN/PTGER4/IL27RA	22
Biological Process, BP	GO:0001909	leukocyte mediated cytotoxicity	16/335	107/18670	8.00328e-11	5.33247e-09	3.82593e-09	HLA-B/HLA-F/HLA-C/B2M/HLA-E/DNASE1L3/IL7R/ICAM1/VAV1/LGALS9/CTSC/HLA-A/HLA-G/MICB/IL18RAP/MICA	16
Biological Process, BP	GO:0001818	negative regulation of cytokine production	25/335	296/18670	1.55391e-10	9.79386e-09	7.02688e-09	HLA-F/LEF1/NLRP3/ANXA1/NAV3/ZFP36/SRGN/KLF4/GBP1/KLF2/IL33/PYCARD/TNFAIP3/LGALS9/INPP5D/IFIH1/NMI/NCKAP1L/SERPINB1/CD33/DHX58/CD96/PTGER4/IL27RA/IGF1	25
Biological Process, BP	GO:0009615	response to virus	26/335	323/18670	1.8959e-10	1.179e-08	8.45906e-09	NPC2/FGL2/BIRC3/CCL5/NLRP3/PLSCR1/ISG20/TRIM22/IFITM3/IFITM1/IFITM2/GBP1/IFI16/IL33/PYCARD/TNFAIP3/LGALS9/IFIH1/RNASE6/MICB/RTP4/DHX58/TRIM56/APOBEC3G/CXCL12/MICA	26
Biological Process, BP	GO:0032102	negative regulation of response to external stimulus	29/335	400/18670	1.99459e-10	1.22405e-08	8.78226e-09	AIF1/SLAMF8/HLA-F/FGL2/HLA-E/APOE/CCL2/A2M/NLRP3/SOCS3/THBD/KLF4/IFI16/SERPING1/PYCARD/TNFAIP3/LGALS9/TNFRSF1A/HLA-G/TNFAIP8L2/NMI/ETS1/MICB/PARP14/DHX58/CD96/PTGER4/MICA/IGF1	29
Biological Process, BP	GO:0060326	cell chemotaxis	25/335	304/18670	2.73453e-10	1.59423e-08	1.14383e-08	AIF1/SLAMF8/VCAM1/CD74/LEF1/RAC2/CCL2/CCL5/ANXA1/SCG2/CH25H/VAV1/SYK/PREX1/LGALS9/BIN2/IL6R/NCKAP1L/RHOG/IL16/S1PR1/LYN/CXCL12/RARRES2/VEGFC	25
Biological Process, BP	GO:0051607	defense response to virus	22/335	238/18670	3.65686e-10	2.10563e-08	1.51074e-08	FGL2/BIRC3/NLRP3/PLSCR1/ISG20/TRIM22/IFITM3/IFITM1/IFITM2/GBP1/IFI16/IL33/PYCARD/TNFAIP3/IFIH1/RNASE6/MICB/RTP4/DHX58/TRIM56/APOBEC3G/MICA	22
Biological Process, BP	GO:0002791	regulation of peptide secretion	32/335	500/18670	5.28082e-10	2.92248e-08	2.09681e-08	AIF1/CASP1/CSF1R/TNFRSF14/CD74/HLA-E/APOE/CD2/CCL5/NLRP3/ANXA1/SRGN/GBP1/IL33/PYCARD/SYK/GSDMD/TLR1/TNFAIP3/LGALS9/IL4R/IFIH1/RHBDF2/SERPINB1/TCIRG1/CD33/ITPR3/LYN/PTGER4/IL27RA/VEGFC/IGF1	32
Biological Process, BP	GO:0002429	immune response-activating cell surface receptor signaling pathway	31/335	473/18670	5.60835e-10	3.00659e-08	2.15716e-08	LCP2/HLA-DRA/HLA-DPB1/HLA-DPA1/CD3D/ZAP70/LCK/PLSCR1/NFKBIZ/MNDA/GBP1/VAV1/SYK/PSMB9/WIPF1/INPP5D/LAT2/PSMB8/ARPC1B/NCKAP1L/PLCG2/ELF1/PRKCH/CLEC10A/MICB/MEF2C/ICAM3/LYN/ITK/SKAP1/HLA-DQB1	31
Biological Process, BP	GO:0002757	immune response-activating signal transduction	31/335	473/18670	5.60835e-10	3.00659e-08	2.15716e-08	LCP2/HLA-DRA/HLA-DPB1/HLA-DPA1/CD3D/ZAP70/LCK/PLSCR1/NFKBIZ/MNDA/GBP1/VAV1/SYK/PSMB9/WIPF1/INPP5D/LAT2/PSMB8/ARPC1B/NCKAP1L/PLCG2/ELF1/PRKCH/CLEC10A/MICB/MEF2C/ICAM3/LYN/ITK/SKAP1/HLA-DQB1	31
Biological Process, BP	GO:0071356	cellular response to tumor necrosis factor	24/335	291/18670	5.93656e-10	3.14638e-08	2.25745e-08	CASP1/TNFRSF14/VCAM1/BIRC3/LTB/CCL2/CCL5/ZFP36/CASP4/ICAM1/ZFP36L1/SPHK1/GBP1/KLF2/GBP2/PYCARD/SYK/TNFSF13B/PSMB9/TNFAIP3/PSMB8/TNFRSF1A/TRADD/CIB1	24
Biological Process, BP	GO:0002456	T cell mediated immunity	15/335	106/18670	6.98917e-10	3.66264e-08	2.62786e-08	HLA-B/HLA-F/HLA-C/B2M/HLA-E/NLRP3/IL7R/ICAM1/CTSC/HLA-A/HLA-G/MICB/IL18RAP/IL1R1/MICA	15
Biological Process, BP	GO:0001906	cell killing	18/335	168/18670	1.42414e-09	6.91893e-08	4.96418e-08	HLA-B/HLA-F/HLA-C/B2M/HLA-E/DNASE1L3/IL7R/ICAM1/VAV1/SYK/LGALS9/CTSC/HLA-A/HLA-G/MICB/IL18RAP/CFH/MICA	18
Biological Process, BP	GO:0034612	response to tumor necrosis factor	24/335	312/18670	2.40456e-09	1.14437e-07	8.21063e-08	CASP1/TNFRSF14/VCAM1/BIRC3/LTB/CCL2/CCL5/ZFP36/CASP4/ICAM1/ZFP36L1/SPHK1/GBP1/KLF2/GBP2/PYCARD/SYK/TNFSF13B/PSMB9/TNFAIP3/PSMB8/TNFRSF1A/TRADD/CIB1	24
Biological Process, BP	GO:0002285	lymphocyte activation involved in immune response	18/335	181/18670	4.73192e-09	2.02474e-07	1.45271e-07	HLA-DMB/HLA-F/LCP1/APBB1IP/FGL2/LEF1/NLRP3/ANXA1/ITM2A/ICAM1/NFKBIZ/LGALS9/IL4R/PLCG2/NOTCH2/MFNG/PTGER4/IL27RA	18
Biological Process, BP	GO:0032609	interferon-gamma production	14/335	113/18670	1.51405e-08	5.98434e-07	4.29363e-07	IRF8/HLA-DPB1/HLA-DPA1/CD2/IL33/PYCARD/LGALS9/IL6R/TCIRG1/IL18RAP/IL1R1/CD96/ITK/IL27RA	14
Biological Process, BP	GO:0071216	cellular response to biotic stimulus	19/335	236/18670	5.61281e-08	2.063e-06	1.48015e-06	CASP1/IRF8/CCL2/CCL5/NLRP3/ZFP36/ICAM1/LILRB2/PYCARD/SYK/LY86/TLR1/LY96/TNFAIP3/MEF2C/SASH1/LYN/CD6/PLSCR4	19
Biological Process, BP	GO:0052548	regulation of endopeptidase activity	26/335	425/18670	5.86205e-08	2.13598e-06	1.53252e-06	CASP1/BIRC3/LEF1/A2M/NLRP3/LCK/CASP4/KLF4/IFI16/SERPING1/PYCARD/SYK/PSMB9/LGALS9/CASP5/PSMB8/CASP10/TNFSF10/SERPINB1/TRADD/GSN/PAPLN/LYN/CST3/MYC/CD44	26
Biological Process, BP	GO:0060759	regulation of response to cytokine stimulus	17/335	190/18670	6.14716e-08	2.22251e-06	1.5946e-06	CASP1/CD74/BIRC3/CCL5/CASP4/SOCS3/SPHK1/KLF4/PYCARD/SYK/TNFAIP3/IFIH1/TNFRSF1A/ELF1/TRADD/PARP14/IL1R1	17
Biological Process, BP	GO:0001914	regulation of T cell mediated cytotoxicity	8/335	33/18670	9.28285e-08	3.27994e-06	2.35328e-06	HLA-B/HLA-F/HLA-C/B2M/HLA-E/IL7R/HLA-A/HLA-G	8
Biological Process, BP	GO:0045576	mast cell activation	10/335	60/18670	1.02966e-07	3.55728e-06	2.55227e-06	LCP2/VAMP8/RAC2/PLSCR1/SYK/LGALS9/IL4R/LAT2/RHOH/LYN	10
Biological Process, BP	GO:0002507	tolerance induction	7/335	25/18670	2.04799e-07	6.41061e-06	4.59947e-06	TGFBR2/HLA-E/LILRB2/TNFAIP3/LGALS9/HLA-G/LYN	7
Biological Process, BP	GO:2000106	regulation of leukocyte apoptotic process	11/335	83/18670	2.68915e-07	8.19753e-06	5.88154e-06	HCLS1/CD74/GIMAP8/CCL5/ANXA1/IL7R/LGALS9/DOCK8/MEF2C/LYN/CXCL12	11
Biological Process, BP	GO:0070371	ERK1 and ERK2 cascade	21/335	317/18670	3.10523e-07	9.34373e-06	6.70392e-06	CSF1R/CD74/APOE/CCL2/CCL5/NTRK1/ICAM1/ZFP36L1/KLF4/GBP1/PYCARD/SYK/LGALS9/RRAS/NOTCH2/CIB1/LYN/PTGER4/IGF1/MYC/CD44	21
Biological Process, BP	GO:2001056	positive regulation of cysteine-type endopeptidase activity	14/335	149/18670	5.01668e-07	1.44431e-05	1.03626e-05	CASP1/NLRP3/LCK/CASP4/IFI16/PYCARD/SYK/LGALS9/CASP5/CASP10/TNFSF10/TRADD/GSN/MYC	14
Biological Process, BP	GO:0048872	homeostasis of number of cells	18/335	246/18670	5.23023e-07	1.49655e-05	1.07374e-05	HCLS1/CD74/B2M/ANXA1/IL7R/ZFP36/ZFP36L1/KLF2/TNFSF13B/TNFAIP3/LGALS9/INPP5D/NCKAP1L/ETS1/TCIRG1/MEF2C/LYN/TGFBR3	18
Biological Process, BP	GO:0001959	regulation of cytokine-mediated signaling pathway	15/335	177/18670	7.45186e-07	2.10639e-05	1.51129e-05	CASP1/CD74/BIRC3/CCL5/CASP4/SOCS3/SPHK1/PYCARD/SYK/TNFAIP3/TNFRSF1A/ELF1/TRADD/PARP14/IL1R1	15
Biological Process, BP	GO:1904894	positive regulation of receptor signaling pathway via STAT	11/335	92/18670	7.75713e-07	2.16642e-05	1.55436e-05	HCLS1/CSF1R/CCL5/IL7R/SOCS3/IL10RA/TNFRSF1A/IL6R/PARP14/LYN/IGF1	11
Biological Process, BP	GO:0050921	positive regulation of chemotaxis	13/335	135/18670	9.71119e-07	2.64871e-05	1.90039e-05	AIF1/CD74/RAC2/CCL5/SCG2/LGALS9/IL6R/NCKAP1L/IL16/S1PR1/CXCL12/RARRES2/VEGFC	13
Biological Process, BP	GO:0002440	production of molecular mediator of immune response	19/335	286/18670	1.09695e-06	2.95733e-05	2.12182e-05	TNFRSF14/HLA-F/CD74/B2M/FGL2/HLA-E/NLRP3/ITM2A/IL7R/IL33/TNFSF13B/IL4R/HLA-G/TCIRG1/IL18RAP/IL1R1/CD96/IL27RA/HLA-DQB1	19
Biological Process, BP	GO:0050792	regulation of viral process	16/335	208/18670	1.16769e-06	3.12995e-05	2.24567e-05	CSF1R/CD74/APOE/LEF1/CCL5/ZFP36/PLSCR1/ISG20/IFITM3/IFITM1/IFITM2/IFI16/LGALS9/MDFIC/GSN/APOBEC3G	16
Biological Process, BP	GO:0031532	actin cytoskeleton reorganization	11/335	101/18670	1.98714e-06	5.03718e-05	3.61406e-05	HCLS1/ARHGDIB/CSF1R/ANXA1/GMFG/GPR65/PARVG/NOTCH2/GSN/S1PR1/MICALL2	11
Biological Process, BP	GO:0002228	natural killer cell mediated immunity	9/335	64/18670	2.00239e-06	5.04818e-05	3.62196e-05	HLA-F/HLA-E/VAV1/LGALS9/HLA-G/MICB/IL18RAP/CD96/MICA	9
Biological Process, BP	GO:0050731	positive regulation of peptidyl-tyrosine phosphorylation	15/335	192/18670	2.08104e-06	5.16276e-05	3.70416e-05	HCLS1/CSF1R/TNFRSF14/CD74/CCL5/SOCS3/ICAM1/SYK/TNFRSF1A/IL6R/EHD4/PARP14/LYN/IGF1/CD44	15
Biological Process, BP	GO:0071887	leukocyte apoptotic process	11/335	104/18670	2.65846e-06	6.52581e-05	4.68212e-05	HCLS1/CD74/GIMAP8/CCL5/ANXA1/IL7R/LGALS9/DOCK8/MEF2C/LYN/CXCL12	11
Biological Process, BP	GO:0030168	platelet activation	13/335	153/18670	3.9788e-06	9.32519e-05	6.69062e-05	LCP2/APOE/LCK/PLSCR1/THBD/VAV1/SYK/PLCG2/PRKCH/ITPR3/SELP/LYN/DGKA	13
Biological Process, BP	GO:0051222	positive regulation of protein transport	23/335	440/18670	5.07221e-06	0.00011319	8.12115e-05	AIF1/HCLS1/CASP1/CSF1R/TNFRSF14/HLA-E/CD2/RAC2/NLRP3/IL33/PYCARD/SYK/GSDMD/TLR1/LGALS9/IL4R/IFIH1/CD33/CIB1/MICALL2/PTGER4/VEGFC/IGF1	23
Biological Process, BP	GO:0002399	MHC class II protein complex assembly	3/335	3/18670	5.72628e-06	0.000125978	9.03865e-05	HLA-DMB/HLA-DRA/HLA-DMA	3
Biological Process, BP	GO:0002503	peptide antigen assembly with MHC class II protein complex	3/335	3/18670	5.72628e-06	0.000125978	9.03865e-05	HLA-DMB/HLA-DRA/HLA-DMA	3
Biological Process, BP	GO:0032970	regulation of actin filament-based process	21/335	388/18670	7.75074e-06	0.000161381	0.000115788	HCLS1/ARHGDIB/CSF1R/ICAM1/S100A10/PYCARD/GMFG/PREX1/GPR65/ARPC1B/NCKAP1L/RHOG/NOTCH2/MEF2C/GSN/S1PR1/RHOH/CNN2/CXCL12/PTGER4/ATP1A2	21
Biological Process, BP	GO:0035456	response to interferon-beta	6/335	28/18670	8.61405e-06	0.000174678	0.000125327	PLSCR1/MNDA/IFITM3/IFITM1/IFITM2/IFI16	6
Biological Process, BP	GO:0033003	regulation of mast cell activation	7/335	42/18670	8.84463e-06	0.000177044	0.000127025	VAMP8/RAC2/PLSCR1/SYK/LGALS9/IL4R/LYN	7
Biological Process, BP	GO:1904951	positive regulation of establishment of protein localization	23/335	456/18670	9.08094e-06	0.000180998	0.000129862	AIF1/HCLS1/CASP1/CSF1R/TNFRSF14/HLA-E/CD2/RAC2/NLRP3/IL33/PYCARD/SYK/GSDMD/TLR1/LGALS9/IL4R/IFIH1/CD33/CIB1/MICALL2/PTGER4/VEGFC/IGF1	23
Biological Process, BP	GO:0030198	extracellular matrix organization	20/335	368/18670	1.20292e-05	0.000230881	0.000165652	VCAM1/LCP1/A2M/DCN/LUM/ICAM1/FBLN2/FMOD/FBLN5/ITGAX/TNFRSF1A/ETS1/B4GALT1/ICAM3/CST3/ABI3BP/COL8A2/CCDC80/LAMA2/CD44	20
Biological Process, BP	GO:0051056	regulation of small GTPase mediated signal transduction	19/335	338/18670	1.24171e-05	0.000236381	0.000169598	ARHGDIB/APOE/RAC2/A2M/ARHGAP9/NTRK1/CGNL1/VAV1/PREX1/GPR65/SIPA1/TAGAP/RHOG/NOTCH2/P2RY8/FGD3/RHOH/LYN/IGF1	19
Biological Process, BP	GO:0034113	heterotypic cell-cell adhesion	8/335	61/18670	1.2721e-05	0.000237176	0.000170169	VCAM1/CD2/LCK/LILRB2/KLF4/ITGAX/SKAP1/CD44	8
Biological Process, BP	GO:0035690	cellular response to drug	22/335	433/18670	1.2724e-05	0.000237176	0.000170169	AIF1/SLAMF8/B2M/AHR/ANXA1/CD69/NTRK1/RGS9/DDC/ICAM1/SPHK1/KLF4/KLF2/MT2A/TNFAIP3/ETS1/IL18RAP/MEF2C/FOLR2/FOXO1/NR3C1/MYC	22
Biological Process, BP	GO:0002828	regulation of type 2 immune response	6/335	30/18670	1.31719e-05	0.000238115	0.000170842	CD74/NLRP3/ANXA1/IL33/IL4R/IL27RA	6
Biological Process, BP	GO:0097191	extrinsic apoptotic signaling pathway	15/335	224/18670	1.36139e-05	0.000243874	0.000174974	MAL/SCG2/DBH/ICAM1/IL33/SRPX/PYCARD/TNFAIP3/TNFRSF1A/IL6R/TNFSF10/TRADD/CIB1/YAP1/IGF1	15
Biological Process, BP	GO:0050830	defense response to Gram-positive bacterium	10/335	101/18670	1.36996e-05	0.000243874	0.000174974	MPEG1/TNFRSF14/HLA-E/NLRP3/GBP2/GSDMD/GBP4/RNASE6/IL27RA/RARRES2	10
Biological Process, BP	GO:0007599	hemostasis	19/335	341/18670	1.40548e-05	0.000249245	0.000178828	LCP2/APOE/A2M/LCK/PLSCR1/THBD/SERPING1/FLI1/VAV1/SYK/DOCK8/PLCG2/PRKCH/ITPR3/SELP/LYN/PRCP/DGKA/PROCR	19
Biological Process, BP	GO:0045453	bone resorption	8/335	62/18670	1.43801e-05	0.000252139	0.000180904	CSF1R/RAC2/ADRB2/SYK/TNFAIP3/INPP5D/TCIRG1/S1PR1	8
Biological Process, BP	GO:0002367	cytokine production involved in immune response	10/335	102/18670	1.49504e-05	0.000261156	0.000187374	TNFRSF14/HLA-F/CD74/B2M/HLA-E/NLRP3/HLA-G/IL18RAP/IL1R1/CD96	10
Biological Process, BP	GO:0032956	regulation of actin cytoskeleton organization	19/335	343/18670	1.52517e-05	0.000264438	0.000189729	HCLS1/ARHGDIB/CSF1R/ICAM1/S100A10/PYCARD/GMFG/PREX1/GPR65/ARPC1B/NCKAP1L/RHOG/NOTCH2/MEF2C/GSN/S1PR1/RHOH/CXCL12/PTGER4	19
Biological Process, BP	GO:0043304	regulation of mast cell degranulation	6/335	31/18670	1.60881e-05	0.000275863	0.000197925	VAMP8/RAC2/SYK/LGALS9/IL4R/LYN	6
Biological Process, BP	GO:0043300	regulation of leukocyte degranulation	7/335	46/18670	1.65009e-05	0.000280877	0.000201523	HLA-F/VAMP8/RAC2/SYK/LGALS9/IL4R/LYN	7
Biological Process, BP	GO:0043303	mast cell degranulation	7/335	47/18670	1.90929e-05	0.000319174	0.000229	VAMP8/RAC2/SYK/LGALS9/IL4R/LAT2/LYN	7
Biological Process, BP	GO:0033006	regulation of mast cell activation involved in immune response	6/335	32/18670	1.95036e-05	0.000324432	0.000232772	VAMP8/RAC2/SYK/LGALS9/IL4R/LYN	6
Biological Process, BP	GO:0002576	platelet degranulation	11/335	128/18670	1.97973e-05	0.000327428	0.000234922	A2M/SRGN/SERPING1/CFD/SYK/SELP/LYN/RARRES2/VEGFC/ISLR/IGF1	11
Biological Process, BP	GO:0048771	tissue remodeling	13/335	179/18670	2.18111e-05	0.00035445	0.00025431	CSF1R/RAC2/ANXA1/ADRB2/DBH/SYK/TNFAIP3/INPP5D/TCIRG1/NOTCH2/MEF2C/S1PR1/CST3	13
Biological Process, BP	GO:0002279	mast cell activation involved in immune response	7/335	48/18670	2.20119e-05	0.000356471	0.00025576	VAMP8/RAC2/SYK/LGALS9/IL4R/LAT2/LYN	7
Biological Process, BP	GO:0001766	membrane raft polarization	3/335	4/18670	2.25996e-05	0.000359742	0.000258107	CD2/MAL/GSN	3
Biological Process, BP	GO:0070555	response to interleukin-1	14/335	207/18670	2.3576e-05	0.000370337	0.000265708	CCL2/CCL5/ANXA1/MAP3K8/ICAM1/GBP1/KLF2/GBP2/PYCARD/PSMB9/LGALS9/PSMB8/ETS1/IL1R1	14
Biological Process, BP	GO:0048015	phosphatidylinositol-mediated signaling	13/335	181/18670	2.45295e-05	0.000381352	0.000273612	HCLS1/CSF1R/CCL5/NTRK1/DCN/ZFP36L1/HCST/KLF4/PLCG2/GSN/SELP/LYN/IGF1	13
Biological Process, BP	GO:0002526	acute inflammatory response	10/335	108/18670	2.47194e-05	0.000383028	0.000274814	VCAM1/HLA-E/DNASE1L3/NLRP3/ICAM1/PLSCR1/IL6R/B4GALT1/PRCP/CD6	10
Biological Process, BP	GO:0002448	mast cell mediated immunity	7/335	49/18670	2.52891e-05	0.000389269	0.000279292	VAMP8/RAC2/SYK/LGALS9/IL4R/LAT2/LYN	7
Biological Process, BP	GO:0009612	response to mechanical stimulus	14/335	210/18670	2.76615e-05	0.000422994	0.000303489	CASP1/TGFBR2/NTRK1/DCN/JUNB/CASP5/TNFRSF1A/ETS1/SLC1A3/CNN2/CXCL12/BTG2/PTGER4/ATP1A2	14
Biological Process, BP	GO:0070372	regulation of ERK1 and ERK2 cascade	17/335	300/18670	3.21613e-05	0.000482316	0.000346051	CSF1R/CD74/APOE/CCL2/CCL5/NTRK1/ICAM1/KLF4/GBP1/PYCARD/SYK/LGALS9/RRAS/NOTCH2/CIB1/LYN/CD44	17
Biological Process, BP	GO:0042092	type 2 immune response	6/335	35/18670	3.33868e-05	0.00049909	0.000358086	CD74/NLRP3/ANXA1/IL33/IL4R/IL27RA	6
Biological Process, BP	GO:0006968	cellular defense response	7/335	52/18670	3.76133e-05	0.000553402	0.000397054	LILRB2/MNDA/LY96/HLA-G/TCIRG1/LSP1/ITK	7
Biological Process, BP	GO:0006909	phagocytosis	19/335	369/18670	4.15981e-05	0.000606292	0.000435001	AIF1/IRF8/CCL2/ANXA1/SPHK1/SRPX/VAV1/PYCARD/SYK/WIPF1/NCF4/BIN2/ARPC1B/ANXA11/NCKAP1L/PLCG2/GSN/ICAM3/LYN	19
Biological Process, BP	GO:0002532	production of molecular mediator involved in inflammatory response	8/335	72/18670	4.35769e-05	0.000627292	0.000450068	SLAMF8/VAMP8/PYCARD/SYK/IL4R/CD96/LYN/CD6	8
Biological Process, BP	GO:0050817	coagulation	18/335	342/18670	4.98778e-05	0.000698589	0.000501222	LCP2/APOE/A2M/LCK/PLSCR1/THBD/SERPING1/VAV1/SYK/DOCK8/PLCG2/PRKCH/ITPR3/SELP/LYN/PRCP/DGKA/PROCR	18
Biological Process, BP	GO:0043087	regulation of GTPase activity	22/335	479/18670	5.85915e-05	0.00080138	0.000574972	ARHGDIB/CCL2/CCL5/ARHGAP9/NTRK1/RGS5/RGS9/ALDH1A1/ICAM1/S100A10/VAV1/PYCARD/PREX1/DOCK8/GPR65/SIPA1/NCKAP1L/TAGAP/RHOG/S1PR1/FGD3/RHOH	22
Biological Process, BP	GO:0051092	positive regulation of NF-kappaB transcription factor activity	11/335	149/18670	8.04034e-05	0.00106838	0.000766539	NLRP3/NTRK1/ICAM1/TRIM22/SPHK1/PYCARD/LGALS9/PRKCH/TRADD/IL18RAP/CIB1	11
Biological Process, BP	GO:0051665	membrane raft localization	3/335	6/18670	0.000110007	0.00138295	0.000992234	CD2/MAL/GSN	3
Biological Process, BP	GO:0097283	keratinocyte apoptotic process	3/335	6/18670	0.000110007	0.00138295	0.000992234	ZFP36/ZFP36L1/GSN	3
Biological Process, BP	GO:1902172	regulation of keratinocyte apoptotic process	3/335	6/18670	0.000110007	0.00138295	0.000992234	ZFP36/ZFP36L1/GSN	3
Biological Process, BP	GO:0050673	epithelial cell proliferation	20/335	434/18670	0.000121223	0.00149969	0.00107599	B2M/APOE/CCL2/CCL5/ZFP36/SCG2/ZFP36L1/TNFAIP3/SERPINB1/B4GALT1/NOTCH2/MEF2C/IGFBP4/CXCL12/YAP1/COL8A2/VEGFC/TGFBR3/IGF1/MYC	20
Biological Process, BP	GO:0043547	positive regulation of GTPase activity	19/335	405/18670	0.00014209	0.00173484	0.00124471	ARHGDIB/CCL2/CCL5/ARHGAP9/NTRK1/RGS5/RGS9/ALDH1A1/ICAM1/S100A10/VAV1/PREX1/DOCK8/GPR65/SIPA1/NCKAP1L/TAGAP/RHOG/S1PR1	19
Biological Process, BP	GO:0097237	cellular response to toxic substance	14/335	247/18670	0.000158528	0.00191053	0.00137076	B2M/APOE/ANXA1/NTRK1/SPHK1/KLF4/KLF2/SOD3/FBLN5/CLIC2/TNFAIP3/ETS1/IL18RAP/FOXO1	14
Biological Process, BP	GO:0009595	detection of biotic stimulus	5/335	30/18670	0.000177891	0.00211115	0.0015147	NLRP3/SRPX/TLR1/LY96/YAP1	5
Biological Process, BP	GO:0050868	negative regulation of T cell activation	9/335	112/18670	0.000188179	0.00218869	0.00157034	TNFRSF14/CD74/FGL2/ANXA1/LILRB2/LGALS9/IL4R/HLA-G/TNFAIP8L2	9
Biological Process, BP	GO:0072593	reactive oxygen species metabolic process	15/335	284/18670	0.000202091	0.00232729	0.00166978	AIF1/TGFBR2/RAC2/SLC18A2/ICAM1/KLF4/KLF2/SOD3/FBLN5/VAV1/SYK/PREX1/NCF4/PRCP/FOXO1	15
Biological Process, BP	GO:0010543	regulation of platelet activation	5/335	31/18670	0.000209007	0.002401	0.00172266	APOE/THBD/SYK/SELP/LYN	5
Biological Process, BP	GO:0051924	regulation of calcium ion transport	14/335	254/18670	0.000211783	0.00242692	0.00174126	CCL2/CCL5/TRPV2/RGS9/ICAM1/LILRB2/CLIC2/PLCG2/CD33/IL16/LYN/AHNAK/CXCL12/ATP1A2	14
Biological Process, BP	GO:0033627	cell adhesion mediated by integrin	7/335	68/18670	0.000213317	0.0024385	0.00174957	CCL5/ICAM1/SYK/NCKAP1L/CIB1/LYN/SKAP1	7
Biological Process, BP	GO:1902903	regulation of supramolecular fiber organization	17/335	353/18670	0.000233054	0.00263826	0.00189289	HCLS1/APOE/NAV3/ICAM1/S100A10/PYCARD/GMFG/PREX1/GPR65/ARPC1B/NCKAP1L/CIB1/MEF2C/GSN/S1PR1/CXCL12/PTGER4	17
Biological Process, BP	GO:0046677	response to antibiotic	16/335	327/18670	0.000296737	0.00327182	0.00234746	VCAM1/AHR/ANXA1/DBH/ICAM1/SPHK1/KLF4/KLF2/TNFAIP3/ETS1/IL18RAP/CIITA/MEF2C/GSN/SLC1A3/FOXO1	16
Biological Process, BP	GO:0019058	viral life cycle	16/335	328/18670	0.000306976	0.00336088	0.00241136	TNFRSF14/VAMP8/CD74/APOE/CCL2/CCL5/ICAM1/PLSCR1/ISG20/IFITM3/IFITM1/IFITM2/IFI16/LGALS9/GSN/APOBEC3G	16
Biological Process, BP	GO:0071236	cellular response to antibiotic	10/335	147/18670	0.000327831	0.00353118	0.00253355	AHR/ANXA1/SPHK1/KLF4/KLF2/TNFAIP3/ETS1/IL18RAP/MEF2C/FOXO1	10
Biological Process, BP	GO:0046718	viral entry into host cell	9/335	121/18670	0.000336179	0.00360446	0.00258612	TNFRSF14/VAMP8/CD74/ICAM1/IFITM3/IFITM1/IFITM2/LGALS9/GSN	9
Biological Process, BP	GO:0032418	lysosome localization	7/335	74/18670	0.000361302	0.00383852	0.00275405	VAMP8/RAC2/SYK/LGALS9/IL4R/LAT2/LYN	7
Biological Process, BP	GO:0150076	neuroinflammatory response	7/335	75/18670	0.000392459	0.00411879	0.00295514	AIF1/C1QA/SPHK1/IL33/CTSC/BACE2/IGF1	7
Biological Process, BP	GO:0071347	cellular response to interleukin-1	11/335	179/18670	0.000401267	0.00419621	0.00301069	CCL2/CCL5/MAP3K8/ICAM1/GBP1/KLF2/GBP2/PYCARD/PSMB9/PSMB8/IL1R1	11
Biological Process, BP	GO:0070301	cellular response to hydrogen peroxide	8/335	99/18670	0.00041029	0.00427141	0.00306464	ANXA1/SPHK1/KLF4/KLF2/TNFAIP3/ETS1/IL18RAP/FOXO1	8
Biological Process, BP	GO:0002634	regulation of germinal center formation	3/335	9/18670	0.000443849	0.00453972	0.00325715	TNFSF13B/TNFAIP3/MEF2C	3
Biological Process, BP	GO:0050678	regulation of epithelial cell proliferation	17/335	378/18670	0.000511776	0.00514423	0.00369087	B2M/APOE/CCL2/CCL5/ZFP36/SCG2/ZFP36L1/TNFAIP3/B4GALT1/NOTCH2/MEF2C/CXCL12/YAP1/VEGFC/TGFBR3/IGF1/MYC	17
Biological Process, BP	GO:0033622	integrin activation	4/335	22/18670	0.000576765	0.00569922	0.00408906	SELP/CXCL12/PTGER4/SKAP1	4
Biological Process, BP	GO:0071385	cellular response to glucocorticoid stimulus	6/335	58/18670	0.000589016	0.00578352	0.00414954	ANXA1/ZFP36/ICAM1/ZFP36L1/FOXO1/NR3C1	6
Biological Process, BP	GO:0034135	regulation of toll-like receptor 2 signaling pathway	3/335	10/18670	0.000625656	0.00606665	0.00435269	TLR1/TNFAIP3/LYN	3
Biological Process, BP	GO:0060055	angiogenesis involved in wound healing	4/335	23/18670	0.000688387	0.00663355	0.00475942	TNFAIP3/ETS1/B4GALT1/PRCP	4
Biological Process, BP	GO:0031589	cell-substrate adhesion	16/335	354/18670	0.000704193	0.00675793	0.00484866	VCAM1/RAC2/GBP1/FBLN2/S100A10/FBLN5/PREX1/PARVG/CIB1/CD96/MICALL2/ABI3BP/SKAP1/CCDC80/TRIP6/CD44	16
Biological Process, BP	GO:0050818	regulation of coagulation	7/335	84/18670	0.000780793	0.00741674	0.00532135	APOE/THBD/SERPING1/SYK/SELP/LYN/PROCR	7
Biological Process, BP	GO:0042063	gliogenesis	14/335	290/18670	0.000797439	0.00755946	0.00542374	CSF1R/LEF1/C1QA/CCL2/ANXA1/IL33/PRKCH/BACE2/GSN/LYN/ASPA/LGI4/LAMA2/S100B	14
Biological Process, BP	GO:0031579	membrane raft organization	4/335	24/18670	0.000814473	0.00767415	0.00550603	CD2/MAL/S100A10/GSN	4
Biological Process, BP	GO:2000377	regulation of reactive oxygen species metabolic process	11/335	195/18670	0.000820558	0.00771589	0.00553598	AIF1/TGFBR2/RAC2/SLC18A2/ICAM1/KLF4/KLF2/FBLN5/SYK/PRCP/FOXO1	11
Biological Process, BP	GO:0045628	regulation of T-helper 2 cell differentiation	3/335	11/18670	0.000848871	0.00793414	0.00569257	NLRP3/ANXA1/IL4R	3
Biological Process, BP	GO:0034614	cellular response to reactive oxygen species	10/335	168/18670	0.00093275	0.00860781	0.00617591	ANXA1/SPHK1/KLF4/KLF2/SOD3/FBLN5/TNFAIP3/ETS1/IL18RAP/FOXO1	10
Biological Process, BP	GO:0050806	positive regulation of synaptic transmission	10/335	168/18670	0.00093275	0.00860781	0.00617591	APOE/CCL2/NTRK1/ADRB2/RAB3B/LILRB2/ITPR3/SLC1A3/LAMA2/S100B	10
Biological Process, BP	GO:0007181	transforming growth factor beta receptor complex assembly	2/335	3/18670	0.000951594	0.00860781	0.00617591	FMOD/TGFBR3	2
Biological Process, BP	GO:0071409	cellular response to cycloheximide	2/335	3/18670	0.000951594	0.00860781	0.00617591	KLF4/KLF2	2
Biological Process, BP	GO:1904580	regulation of intracellular mRNA localization	2/335	3/18670	0.000951594	0.00860781	0.00617591	ZFP36/ZFP36L1	2
Biological Process, BP	GO:1904582	positive regulation of intracellular mRNA localization	2/335	3/18670	0.000951594	0.00860781	0.00617591	ZFP36/ZFP36L1	2
Biological Process, BP	GO:1904646	cellular response to amyloid-beta	5/335	43/18670	0.000993157	0.00892502	0.0064035	VCAM1/ADRB2/CASP4/ICAM1/IGF1	5
Biological Process, BP	GO:0042035	regulation of cytokine biosynthetic process	8/335	114/18670	0.00104655	0.00938673	0.00673477	CD74/LTB/ZFP36/KLF4/SYK/TLR1/INPP5D/NMI	8
Molecular Function, MF	GO:0042605	peptide antigen binding	11/336	31/17696	5.92771e-12	4.63547e-09	3.70014e-09	HLA-B/HLA-F/HLA-DRA/HLA-C/HLA-DPB1/HLA-DPA1/HLA-E/TAP1/HLA-A/HLA-G/HLA-DQB1	11
Molecular Function, MF	GO:0140375	immune receptor activity	16/336	128/17696	2.72714e-09	1.06631e-06	8.51155e-07	HLA-DRA/CD74/HLA-DPA1/IL7R/LILRB2/IL10RA/IL4R/IL6R/CSF2RA/IL13RA1/IL18RAP/HLA-DOA/IL1R1/IL27RA/HLA-DQB1/CD44	16
Molecular Function, MF	GO:0019955	cytokine binding	15/336	128/17696	2.09624e-08	5.4642e-06	4.36165e-06	CSF1R/TNFRSF14/CD74/TGFBR2/A2M/ZFP36/GBP1/IL10RA/TNFRSF1A/IL6R/CSF2RA/IL13RA1/IL1R1/IL27RA/TGFBR3	15
Molecular Function, MF	GO:0042609	CD4 receptor binding	5/336	8/17696	1.28028e-07	2.50295e-05	1.99791e-05	CD74/LCK/PLSCR1/IL16/PLSCR4	5
Molecular Function, MF	GO:0097153	cysteine-type endopeptidase activity involved in apoptotic process	6/336	15/17696	1.94148e-07	2.98805e-05	2.38513e-05	CASP1/CASP4/PYCARD/CASP5/CASP10/CASP7	6
Molecular Function, MF	GO:0023023	MHC protein complex binding	7/336	25/17696	2.99426e-07	2.98805e-05	2.38513e-05	HLA-DMB/HLA-DRA/HLA-DMA/CD74/LILRB2/ANXA11/HLA-DOA	7
Molecular Function, MF	GO:0023026	MHC class II protein complex binding	6/336	16/17696	3.05683e-07	2.98805e-05	2.38513e-05	HLA-DMB/HLA-DRA/HLA-DMA/CD74/ANXA11/HLA-DOA	6
Molecular Function, MF	GO:0030881	beta-2-microglobulin binding	4/336	7/17696	4.27163e-06	0.000303674	0.0002424	HLA-F/HLA-E/HLA-A/FCGRT	4
Molecular Function, MF	GO:0003823	antigen binding	13/336	160/17696	1.1838e-05	0.000712099	0.000568414	HLA-B/HLA-F/HLA-DRA/HLA-C/CD48/HLA-DPB1/HLA-DPA1/HLA-E/TAP1/IL7R/HLA-A/HLA-G/HLA-DQB1	13
Molecular Function, MF	GO:0005319	lipid transporter activity	11/336	131/17696	4.10112e-05	0.00213805	0.00170664	SLCO2B1/NPC2/APOE/ABCC3/OSBPL3/PLSCR1/ABCA8/APOL3/PLSCR4/ABCA6/SLCO2A1	11
Molecular Function, MF	GO:0001784	phosphotyrosine residue binding	6/336	40/17696	9.97671e-05	0.00487612	0.00389223	ZAP70/LCK/SOCS3/VAV1/SYK/PLCG2	6
Molecular Function, MF	GO:0044548	S100 protein binding	4/336	15/17696	0.000147676	0.00641569	0.00512115	ANXA11/AHNAK/S100A6/S100B	4
Cellular Components, CC	GO:0042611	MHC protein complex	15/348	25/19717	1.03637e-20	4.14548e-18	2.88002e-18	HLA-B/HLA-DMB/HLA-F/HLA-DRA/HLA-C/HLA-DMA/CD74/B2M/HLA-DPB1/HLA-DPA1/HLA-E/HLA-A/HLA-G/HLA-DOA/HLA-DQB1	15
Cellular Components, CC	GO:0009897	external side of plasma membrane	34/348	393/19717	2.12832e-14	4.25663e-12	2.95724e-12	HLA-B/TNFRSF14/HLA-F/HLA-C/VCAM1/CD74/B2M/TGFBR2/HLA-E/CD2/ANXA1/IL7R/CD69/CD3D/CD163L1/ICAM1/HLA-A/HLA-G/IL6R/CSF2RA/FCGRT/MICB/B4GALT1/IL13RA1/CD33/IL1R1/S1PR1/SELP/FOLR2/CD6/CXCL12/MICA/IL27RA/TGFBR3	34
Cellular Components, CC	GO:0071556	integral component of lumenal side of endoplasmic reticulum membrane	11/348	29/19717	1.15236e-12	1.15236e-10	8.0059e-11	HLA-B/HLA-F/HLA-DRA/HLA-C/CD74/HLA-DPB1/HLA-DPA1/HLA-E/HLA-A/HLA-G/HLA-DQB1	11
Cellular Components, CC	GO:0098553	lumenal side of endoplasmic reticulum membrane	11/348	29/19717	1.15236e-12	1.15236e-10	8.0059e-11	HLA-B/HLA-F/HLA-DRA/HLA-C/CD74/HLA-DPB1/HLA-DPA1/HLA-E/HLA-A/HLA-G/HLA-DQB1	11
Cellular Components, CC	GO:0045335	phagocytic vesicle	17/348	132/19717	1.81032e-10	9.05162e-09	6.28849e-09	MPEG1/HLA-B/HLA-F/HLA-C/VAMP8/B2M/HLA-E/TAP1/RAC2/SYK/TLR1/NCF4/HLA-A/HLA-G/ANXA11/TCIRG1/GSN	17
Cellular Components, CC	GO:0030662	coated vesicle membrane	19/348	182/19717	5.96379e-10	2.50433e-08	1.73985e-08	HLA-B/HLA-F/HLA-DRA/HLA-C/VAMP8/CD74/B2M/HLA-DPB1/HLA-DPA1/HLA-E/APOE/IL7R/CD3D/ADRB2/SLC18A2/HLA-A/HLA-G/DAB2/HLA-DQB1	19
Cellular Components, CC	GO:0034774	secretory granule lumen	25/348	321/19717	6.26083e-10	2.50433e-08	1.73985e-08	NPC2/FUCA1/B2M/A2M/ARHGAP9/DBH/SRGN/MNDA/SERPING1/CFD/PYCARD/GSDMD/GMFG/CTSC/BIN2/SERPINB1/MVP/GSN/CNN2/OSTF1/PYGL/RARRES2/VEGFC/ISLR/IGF1	25
Cellular Components, CC	GO:0062023	collagen-containing extracellular matrix	28/348	406/19717	9.18775e-10	2.53047e-08	1.75801e-08	FGL2/APOE/C1QA/A2M/ANXA1/DCN/LUM/ICAM1/PLSCR1/FBLN2/SRPX/S100A10/SERPING1/SOD3/FMOD/FBLN5/LGALS9/CTSC/ANXA11/SERPINB1/CXCL12/ABI3BP/IGFBP7/RARRES2/COL8A2/CCDC80/S100A6/LAMA2	28
Cellular Components, CC	GO:0031983	vesicle lumen	25/348	327/19717	9.20176e-10	2.53047e-08	1.75801e-08	NPC2/FUCA1/B2M/A2M/ARHGAP9/DBH/SRGN/MNDA/SERPING1/CFD/PYCARD/GSDMD/GMFG/CTSC/BIN2/SERPINB1/MVP/GSN/CNN2/OSTF1/PYGL/RARRES2/VEGFC/ISLR/IGF1	25
Cellular Components, CC	GO:0045121	membrane raft	22/348	315/19717	4.89971e-08	1.03152e-06	7.16633e-07	LCP2/CD48/TGFBR2/BIRC3/CD2/ZAP70/LCK/MAL/ICAM1/PLSCR1/S100A10/TLR1/INPP5D/LAT2/TNFRSF1A/TRADD/S1PR1/LYN/AHNAK/SKAP1/FXYD1/ATP1A2	22
Cellular Components, CC	GO:0061702	inflammasome complex	6/348	14/19717	7.71771e-08	1.47004e-06	1.02129e-06	CASP1/NLRP3/CASP4/PYCARD/GSDMD/CASP5	6
Cellular Components, CC	GO:0001772	immunological synapse	8/348	36/19717	1.70876e-07	2.97176e-06	2.06459e-06	CD53/GZMA/ZAP70/LCK/ICAM1/RHOH/CD6/SKAP1	8
Cellular Components, CC	GO:0005774	vacuolar membrane	23/348	412/19717	1.30381e-06	1.83666e-05	1.276e-05	HLA-DMB/HLA-F/HLA-DRA/VAMP8/HLA-DMA/CD74/SLC15A3/HLA-DPB1/HLA-DPA1/ABCC3/CYB561/THBD/IFITM3/LAPTM5/DAB2/GLIPR1/TCIRG1/B4GALT1/CYBRD1/HLA-DOA/PRCP/AHNAK/HLA-DQB1	23
Cellular Components, CC	GO:0070820	tertiary granule	14/348	164/19717	1.33158e-06	1.83666e-05	1.276e-05	VAMP8/B2M/CD53/LILRB2/GSDMD/ITGAX/TMC6/LAIR1/NCKAP1L/TCIRG1/CD33/CNN2/PRCP/CST3	14
Cellular Components, CC	GO:0005925	focal adhesion	19/348	405/19717	0.000116068	0.00100928	0.000701187	LCP1/B2M/APBB1IP/RAC2/ANXA1/ICAM1/PARVG/ARPC1B/RRAS/DAB2/RHOG/GSN/CNN2/AHNAK/EPB41L2/PROCR/TRIP6/CD44/FHL2	19
Cellular Components, CC	GO:0035692	macrophage migration inhibitory factor receptor complex	2/348	2/19717	0.000310634	0.00230099	0.00159858	CD74/CD44	2
Cellular Components, CC	GO:0005766	primary lysosome	10/348	155/19717	0.000440812	0.00314866	0.00218749	NPC2/FUCA1/VAMP8/MNDA/PYCARD/CTSC/ANXA11/GLIPR1/B4GALT1/PRCP	10
Cellular Components, CC	GO:0042582	azurophil granule	10/348	155/19717	0.000440812	0.00314866	0.00218749	NPC2/FUCA1/VAMP8/MNDA/PYCARD/CTSC/ANXA11/GLIPR1/B4GALT1/PRCP	10
Cellular Components, CC	GO:0005884	actin filament	8/348	111/19717	0.000792519	0.00519685	0.00361044	AIF1/HCLS1/LCP1/RAC2/ANXA1/WIPF1/RCSD1/GAS7	8
Cellular Components, CC	GO:0005911	cell-cell junction	17/348	416/19717	0.00123576	0.00760469	0.00528326	LCP2/CD53/CD2/ZAP70/CGNL1/PMP22/VAV1/VAMP5/B4GALT1/CNN2/CD96/MICALL2/AHNAK/ITK/SKAP1/FXYD1/ATP1A2	17
bad prognosis pyroptosis genes (BPPGs)
ONTOLOGY	ID	Description	GeneRatio	BgRatio	pvalue	p.adjust	qvalue	geneID	Count
Biological Process, BP	GO:0000280	nuclear division	20/81	407/18670	5.12978e-16	1.24859e-12	9.2552e-13	MND1/CCNB1IP1/CCNB1/MAD2L1/KIF11/TTK/CHEK1/BUB1B/MKI67/DLGAP5/TPX2/CENPF/NUF2/CDT1/ASPM/NCAPH/UBE2C/KIFC1/NCAPG/TOP2A	20
Biological Process, BP	GO:0140014	mitotic nuclear division	16/81	264/18670	2.39613e-14	1.94406e-11	1.44104e-11	CCNB1/MAD2L1/KIF11/TTK/CHEK1/BUB1B/MKI67/DLGAP5/TPX2/CENPF/NUF2/CDT1/NCAPH/UBE2C/KIFC1/NCAPG	16
Biological Process, BP	GO:0007059	chromosome segregation	16/81	321/18670	4.92144e-13	2.9947e-10	2.21983e-10	CCNB1IP1/FAM83D/CCNB1/MAD2L1/TTK/BUB1B/SPC25/MKI67/DLGAP5/CENPF/NUF2/CDT1/NCAPH/KIFC1/NCAPG/TOP2A	16
Biological Process, BP	GO:0098813	nuclear chromosome segregation	14/81	262/18670	6.40451e-12	3.11772e-09	2.31102e-09	CCNB1IP1/FAM83D/CCNB1/MAD2L1/TTK/BUB1B/DLGAP5/CENPF/NUF2/CDT1/NCAPH/KIFC1/NCAPG/TOP2A	14
Biological Process, BP	GO:0007088	regulation of mitotic nuclear division	11/81	164/18670	1.22303e-10	3.72108e-08	2.75826e-08	CCNB1/MAD2L1/KIF11/TTK/CHEK1/BUB1B/MKI67/DLGAP5/CENPF/CDT1/UBE2C	11
Biological Process, BP	GO:0051783	regulation of nuclear division	11/81	188/18670	5.28706e-10	1.28687e-07	9.53897e-08	CCNB1/MAD2L1/KIF11/TTK/CHEK1/BUB1B/MKI67/DLGAP5/CENPF/CDT1/UBE2C	11
Biological Process, BP	GO:1902099	regulation of metaphase/anaphase transition of cell cycle	7/81	53/18670	2.91505e-09	5.45788e-07	4.04567e-07	CCNB1/MAD2L1/TTK/BUB1B/DLGAP5/CENPF/CDT1	7
Biological Process, BP	GO:1902850	microtubule cytoskeleton organization involved in mitosis	9/81	131/18670	5.32074e-09	7.54352e-07	5.59166e-07	CCNB1/MAD2L1/KIF11/TTK/CENPA/SPC25/TPX2/NUF2/KIFC1	9
Biological Process, BP	GO:0031577	spindle checkpoint	6/81	34/18670	6.74269e-09	7.54352e-07	5.59166e-07	CCNB1/MAD2L1/TTK/BUB1B/CENPF/CDT1	6
Biological Process, BP	GO:0071173	spindle assembly checkpoint	6/81	34/18670	6.74269e-09	7.54352e-07	5.59166e-07	CCNB1/MAD2L1/TTK/BUB1B/CENPF/CDT1	6
Biological Process, BP	GO:0071174	mitotic spindle checkpoint	6/81	34/18670	6.74269e-09	7.54352e-07	5.59166e-07	CCNB1/MAD2L1/TTK/BUB1B/CENPF/CDT1	6
Biological Process, BP	GO:1905818	regulation of chromosome separation	7/81	62/18670	9.01424e-09	9.14194e-07	6.77649e-07	CCNB1/MAD2L1/TTK/BUB1B/DLGAP5/CENPF/CDT1	7
Biological Process, BP	GO:0051983	regulation of chromosome segregation	8/81	103/18670	1.50246e-08	1.35444e-06	1.00398e-06	CCNB1/MAD2L1/TTK/BUB1B/MKI67/DLGAP5/CENPF/CDT1	8
Biological Process, BP	GO:0051383	kinetochore organization	5/81	21/18670	2.61356e-08	1.98794e-06	1.47357e-06	CENPH/CENPA/CENPF/NUF2/CDT1	5
Biological Process, BP	GO:0051303	establishment of chromosome localization	7/81	75/18670	3.47741e-08	2.48942e-06	1.84529e-06	FAM83D/CCNB1/DLGAP5/CENPF/NUF2/CDT1/KIFC1	7
Biological Process, BP	GO:0050000	chromosome localization	7/81	76/18670	3.81691e-08	2.65439e-06	1.96757e-06	FAM83D/CCNB1/DLGAP5/CENPF/NUF2/CDT1/KIFC1	7
Biological Process, BP	GO:0140013	meiotic nuclear division	8/81	172/18670	8.00217e-07	4.42666e-05	3.28127e-05	MND1/CCNB1IP1/TTK/BUB1B/NUF2/ASPM/NCAPH/TOP2A	8
Biological Process, BP	GO:1901987	regulation of cell cycle phase transition	12/81	480/18670	1.02931e-06	5.5674e-05	4.12686e-05	FAM83D/CCNB1/MAD2L1/TTK/CHEK1/BUB1B/DLGAP5/TPX2/CENPF/CDT1/UBE2C/DTL	12
Biological Process, BP	GO:0007292	female gamete generation	6/81	136/18670	2.77317e-05	0.00120534	0.000893461	PTX3/CCNB1/TTK/ASPM/NCAPH/TOP2A	6
Biological Process, BP	GO:0045765	regulation of angiogenesis	9/81	383/18670	4.15483e-05	0.00174359	0.00129245	HK2/TWIST1/IL6/ANGPTL4/CYP1B1/SERPINF1/THBS4/CXCR4/SFRP2	9
Biological Process, BP	GO:0051382	kinetochore assembly	3/81	16/18670	4.22984e-05	0.00174499	0.00129348	CENPH/CENPA/CENPF	3
Biological Process, BP	GO:0030261	chromosome condensation	4/81	47/18670	5.08817e-05	0.00193509	0.0014344	CCNB1/NCAPH/NCAPG/TOP2A	4
Biological Process, BP	GO:0071459	protein localization to chromosome, centromeric region	3/81	21/18670	9.88983e-05	0.00353998	0.00262402	TTK/CENPA/CDT1	3
Biological Process, BP	GO:0071603	endothelial cell-cell adhesion	2/81	4/18670	0.000110919	0.00385682	0.00285888	CYP1B1/THBS4	2
Biological Process, BP	GO:0048511	rhythmic process	7/81	295/18670	0.000293338	0.00939453	0.00696373	TWIST1/NMU/PTX3/SERPINF1/TYMS/DTL/TOP2A	7
Cellular Components, CC	GO:0000793	condensed chromosome	15/82	223/19717	2.01503e-14	4.27186e-12	3.16041e-12	CCNB1IP1/CENPH/CCNB1/MAD2L1/CHEK1/CENPA/BUB1B/SPC25/MKI67/CENPF/NUF2/CDT1/NCAPH/NCAPG/TOP2A	15
Cellular Components, CC	GO:0005819	spindle	14/82	347/19717	1.5721e-10	1.11095e-08	8.21905e-09	FAM83D/CCNB1/MAD2L1/KIF11/TTK/KIF20A/BUB1B/KIF15/CKAP2L/DLGAP5/TPX2/CENPF/ASPM/KIFC1	14
Cellular Components, CC	GO:0043203	axon hillock	2/82	8/19717	0.0004707	0.00525202	0.00388555	SERPINF1/TPX2	2

## Sheet: S5
Table-S5. Gene set enrichment analysis (GSEA) results
gene ontology (GO) gene sets
ID	Description	setSize	enrichmentScore	NES	pvalue	p.adjust	qvalues	rank
GOBP_RESPONSE_TO_INTERFERON_GAMMA	GOBP_RESPONSE_TO_INTERFERON_GAMMA	162	0.708606	2.51835	1e-10	3.94689e-09	2.64599e-09	2015
GOBP_ADAPTIVE_IMMUNE_RESPONSE	GOBP_ADAPTIVE_IMMUNE_RESPONSE	347	0.660783	2.48682	1e-10	3.94689e-09	2.64599e-09	2215
GOBP_INTERFERON_GAMMA_MEDIATED_SIGNALING_PATHWAY	GOBP_INTERFERON_GAMMA_MEDIATED_SIGNALING_PATHWAY	75	0.755222	2.46557	1e-10	3.94689e-09	2.64599e-09	1876
GOBP_LEUKOCYTE_MIGRATION	GOBP_LEUKOCYTE_MIGRATION	379	0.642015	2.43215	1e-10	3.94689e-09	2.64599e-09	2182
GOBP_POSITIVE_REGULATION_OF_LEUKOCYTE_CELL_CELL_ADHESION	GOBP_POSITIVE_REGULATION_OF_LEUKOCYTE_CELL_CELL_ADHESION	197	0.673203	2.43204	1e-10	3.94689e-09	2.64599e-09	1814
GOCC_PHAGOCYTIC_VESICLE	GOCC_PHAGOCYTIC_VESICLE	120	0.702624	2.4259	1e-10	3.94689e-09	2.64599e-09	2439
GOMF_EXTRACELLULAR_MATRIX_STRUCTURAL_CONSTITUENT	GOMF_EXTRACELLULAR_MATRIX_STRUCTURAL_CONSTITUENT	152	0.680268	2.40674	1e-10	3.94689e-09	2.64599e-09	2176
GOCC_EXTERNAL_SIDE_OF_PLASMA_MEMBRANE	GOCC_EXTERNAL_SIDE_OF_PLASMA_MEMBRANE	281	0.644683	2.3943	1e-10	3.94689e-09	2.64599e-09	2509
GOBP_POSITIVE_REGULATION_OF_CELL_CELL_ADHESION	GOBP_POSITIVE_REGULATION_OF_CELL_CELL_ADHESION	231	0.651911	2.39292	1e-10	3.94689e-09	2.64599e-09	1814
GOBP_REGULATION_OF_LEUKOCYTE_MIGRATION	GOBP_REGULATION_OF_LEUKOCYTE_MIGRATION	170	0.671585	2.39214	1e-10	3.94689e-09	2.64599e-09	2182
GOBP_LEUKOCYTE_MEDIATED_CYTOTOXICITY	GOBP_LEUKOCYTE_MEDIATED_CYTOTOXICITY	91	0.707555	2.36622	1e-10	3.94689e-09	2.64599e-09	2225
GOBP_LEUKOCYTE_CELL_CELL_ADHESION	GOBP_LEUKOCYTE_CELL_CELL_ADHESION	302	0.632855	2.35946	1e-10	3.94689e-09	2.64599e-09	2061
GOCC_PHAGOCYTIC_VESICLE_MEMBRANE	GOCC_PHAGOCYTIC_VESICLE_MEMBRANE	67	0.739419	2.3577	1e-10	3.94689e-09	2.64599e-09	2439
GOBP_POSITIVE_REGULATION_OF_CELL_ACTIVATION	GOBP_POSITIVE_REGULATION_OF_CELL_ACTIVATION	282	0.635119	2.35747	1e-10	3.94689e-09	2.64599e-09	2061
GOCC_SECRETORY_GRANULE_MEMBRANE	GOCC_SECRETORY_GRANULE_MEMBRANE	255	0.63821	2.35184	1e-10	3.94689e-09	2.64599e-09	2809
GOCC_COLLAGEN_CONTAINING_EXTRACELLULAR_MATRIX	GOCC_COLLAGEN_CONTAINING_EXTRACELLULAR_MATRIX	367	0.619081	2.34343	1e-10	3.94689e-09	2.64599e-09	2319
GOBP_MONONUCLEAR_CELL_MIGRATION	GOBP_MONONUCLEAR_CELL_MIGRATION	149	0.665788	2.34118	1e-10	3.94689e-09	2.64599e-09	2057
GOBP_LYMPHOCYTE_MEDIATED_IMMUNITY	GOBP_LYMPHOCYTE_MEDIATED_IMMUNITY	205	0.639284	2.32847	1e-10	3.94689e-09	2.64599e-09	2198
GOBP_CELL_MATRIX_ADHESION	GOBP_CELL_MATRIX_ADHESION	192	0.645917	2.32782	1e-10	3.94689e-09	2.64599e-09	2319
GOBP_CELL_KILLING	GOBP_CELL_KILLING	141	0.667043	2.32761	1e-10	3.94689e-09	2.64599e-09	2616
GOBP_POSITIVE_REGULATION_OF_LEUKOCYTE_MIGRATION	GOBP_POSITIVE_REGULATION_OF_LEUKOCYTE_MIGRATION	116	0.676294	2.32463	1e-10	3.94689e-09	2.64599e-09	2182
GOBP_LEUKOCYTE_CHEMOTAXIS	GOBP_LEUKOCYTE_CHEMOTAXIS	179	0.647452	2.32423	1e-10	3.94689e-09	2.64599e-09	2322
GOBP_POSITIVE_REGULATION_OF_CELL_ADHESION	GOBP_POSITIVE_REGULATION_OF_CELL_ADHESION	362	0.614023	2.32245	1e-10	3.94689e-09	2.64599e-09	2634
GOBP_REGULATION_OF_LEUKOCYTE_MEDIATED_CYTOTOXICITY	GOBP_REGULATION_OF_LEUKOCYTE_MEDIATED_CYTOTOXICITY	66	0.726394	2.31768	1e-10	3.94689e-09	2.64599e-09	1648
GOBP_GRANULOCYTE_MIGRATION	GOBP_GRANULOCYTE_MIGRATION	125	0.666942	2.31479	1e-10	3.94689e-09	2.64599e-09	1704
GOBP_ADAPTIVE_IMMUNE_RESPONSE_BASED_ON_SOMATIC_RECOMBINATION_OF_IMMUNE_RECEPTORS_BUILT_FROM_IMMUNOGLOBULIN_SUPERFAMILY_DOMAINS	GOBP_ADAPTIVE_IMMUNE_RESPONSE_BASED_ON_SOMATIC_RECOMBINATION_OF_IMMUNE_RECEPTORS_BUILT_FROM_IMMUNOGLOBULIN_SUPERFAMILY_DOMAINS	218	0.630681	2.31017	1e-10	3.94689e-09	2.64599e-09	2212
GOBP_INTEGRIN_MEDIATED_SIGNALING_PATHWAY	GOBP_INTEGRIN_MEDIATED_SIGNALING_PATHWAY	92	0.687251	2.30408	1e-10	3.94689e-09	2.64599e-09	2622
GOMF_IMMUNE_RECEPTOR_ACTIVITY	GOMF_IMMUNE_RECEPTOR_ACTIVITY	109	0.671707	2.29814	1e-10	3.94689e-09	2.64599e-09	2733
GOBP_REGULATION_OF_COMPLEMENT_ACTIVATION	GOBP_REGULATION_OF_COMPLEMENT_ACTIVATION	43	0.769618	2.29723	8.30815e-10	2.688e-08	1.80203e-08	1293
GOBP_RESPONSE_TO_TYPE_I_INTERFERON	GOBP_RESPONSE_TO_TYPE_I_INTERFERON	84	0.694073	2.29689	1e-10	3.94689e-09	2.64599e-09	1927
GOBP_REGULATION_OF_CELL_CELL_ADHESION	GOBP_REGULATION_OF_CELL_CELL_ADHESION	362	0.607007	2.29591	1e-10	3.94689e-09	2.64599e-09	2061
GOBP_POSITIVE_REGULATION_OF_ALPHA_BETA_T_CELL_DIFFERENTIATION	GOBP_POSITIVE_REGULATION_OF_ALPHA_BETA_T_CELL_DIFFERENTIATION	39	0.7838	2.29453	1.35693e-09	4.12368e-08	2.76452e-08	993
GOBP_NATURAL_KILLER_CELL_MEDIATED_IMMUNITY	GOBP_NATURAL_KILLER_CELL_MEDIATED_IMMUNITY	53	0.740098	2.29227	5.19388e-10	1.76444e-08	1.18288e-08	1648
GOCC_LUMENAL_SIDE_OF_ENDOPLASMIC_RETICULUM_MEMBRANE	GOCC_LUMENAL_SIDE_OF_ENDOPLASMIC_RETICULUM_MEMBRANE	20	0.897829	2.28842	4.19176e-10	1.46588e-08	9.82728e-09	748
GOBP_REGULATION_OF_CELL_ACTIVATION	GOBP_REGULATION_OF_CELL_ACTIVATION	461	0.596532	2.28581	1e-10	3.94689e-09	2.64599e-09	2061
GOBP_REGULATION_OF_CELL_MATRIX_ADHESION	GOBP_REGULATION_OF_CELL_MATRIX_ADHESION	104	0.671326	2.28554	1e-10	3.94689e-09	2.64599e-09	2293
GOBP_CELL_CHEMOTAXIS	GOBP_CELL_CHEMOTAXIS	243	0.620642	2.28305	1e-10	3.94689e-09	2.64599e-09	2322
GOBP_REGULATION_OF_CELL_KILLING	GOBP_REGULATION_OF_CELL_KILLING	84	0.689841	2.28289	1e-10	3.94689e-09	2.64599e-09	1742
GOCC_SIDE_OF_MEMBRANE	GOCC_SIDE_OF_MEMBRANE	458	0.596386	2.28263	1e-10	3.94689e-09	2.64599e-09	2610
GOBP_POSITIVE_REGULATION_OF_ALPHA_BETA_T_CELL_ACTIVATION	GOBP_POSITIVE_REGULATION_OF_ALPHA_BETA_T_CELL_ACTIVATION	51	0.740727	2.28197	8.64229e-10	2.77466e-08	1.86013e-08	993
GOBP_PHAGOCYTOSIS	GOBP_PHAGOCYTOSIS	228	0.622612	2.28177	1e-10	3.94689e-09	2.64599e-09	2289
GOBP_T_CELL_ACTIVATION	GOBP_T_CELL_ACTIVATION	398	0.600533	2.279	1e-10	3.94689e-09	2.64599e-09	2405
GOCC_FICOLIN_1_RICH_GRANULE_MEMBRANE	GOCC_FICOLIN_1_RICH_GRANULE_MEMBRANE	50	0.743408	2.27679	1.59895e-09	4.73808e-08	3.17641e-08	1987
GOBP_REGULATION_OF_IMMUNE_EFFECTOR_PROCESS	GOBP_REGULATION_OF_IMMUNE_EFFECTOR_PROCESS	330	0.605647	2.2762	1e-10	3.94689e-09	2.64599e-09	2262
GOBP_GRANULOCYTE_CHEMOTAXIS	GOBP_GRANULOCYTE_CHEMOTAXIS	101	0.668792	2.27277	1e-10	3.94689e-09	2.64599e-09	2322
GOBP_MYELOID_LEUKOCYTE_MIGRATION	GOBP_MYELOID_LEUKOCYTE_MIGRATION	179	0.632806	2.27166	1e-10	3.94689e-09	2.64599e-09	2322
GOBP_REGULATION_OF_LEUKOCYTE_MEDIATED_IMMUNITY	GOBP_REGULATION_OF_LEUKOCYTE_MEDIATED_IMMUNITY	173	0.633709	2.26244	1e-10	3.94689e-09	2.64599e-09	2027
GOBP_REGULATION_OF_LEUKOCYTE_CHEMOTAXIS	GOBP_REGULATION_OF_LEUKOCYTE_CHEMOTAXIS	95	0.670857	2.25778	1e-10	3.94689e-09	2.64599e-09	2322
GOCC_MHC_PROTEIN_COMPLEX	GOCC_MHC_PROTEIN_COMPLEX	18	0.91344	2.25704	7.62545e-10	2.51852e-08	1.68841e-08	616
GOBP_POSITIVE_REGULATION_OF_LYMPHOCYTE_DIFFERENTIATION	GOBP_POSITIVE_REGULATION_OF_LYMPHOCYTE_DIFFERENTIATION	82	0.682779	2.2567	1e-10	3.94689e-09	2.64599e-09	1301
GOBP_LYMPHOCYTE_MIGRATION	GOBP_LYMPHOCYTE_MIGRATION	92	0.672734	2.25541	1e-10	3.94689e-09	2.64599e-09	2057
GOMF_ANTIGEN_BINDING	GOMF_ANTIGEN_BINDING	47	0.741444	2.25016	3.045e-09	8.56924e-08	5.74482e-08	1798
GOBP_NATURAL_KILLER_CELL_ACTIVATION	GOBP_NATURAL_KILLER_CELL_ACTIVATION	61	0.713006	2.24753	1.03136e-09	3.2165e-08	2.15634e-08	2408
GOBP_COMPLEMENT_ACTIVATION	GOBP_COMPLEMENT_ACTIVATION	58	0.713295	2.24391	3.20919e-09	9.00467e-08	6.03673e-08	1293
GOBP_BONE_RESORPTION	GOBP_BONE_RESORPTION	56	0.711722	2.24171	7.99861e-09	2.04524e-07	1.37113e-07	2294
GOBP_CELL_SUBSTRATE_ADHESION	GOBP_CELL_SUBSTRATE_ADHESION	303	0.600633	2.23976	1e-10	3.94689e-09	2.64599e-09	2319
GOBP_MYELOID_LEUKOCYTE_MEDIATED_IMMUNITY	GOBP_MYELOID_LEUKOCYTE_MEDIATED_IMMUNITY	468	0.584148	2.23784	1e-10	3.94689e-09	2.64599e-09	2604
GOBP_NEGATIVE_REGULATION_OF_IMMUNE_RESPONSE	GOBP_NEGATIVE_REGULATION_OF_IMMUNE_RESPONSE	126	0.644795	2.23758	1e-10	3.94689e-09	2.64599e-09	2132
GOCC_EXTERNAL_ENCAPSULATING_STRUCTURE	GOCC_EXTERNAL_ENCAPSULATING_STRUCTURE	479	0.583521	2.2361	1e-10	3.94689e-09	2.64599e-09	2319
GOBP_ANTIGEN_PROCESSING_AND_PRESENTATION_OF_ENDOGENOUS_PEPTIDE_ANTIGEN	GOBP_ANTIGEN_PROCESSING_AND_PRESENTATION_OF_ENDOGENOUS_PEPTIDE_ANTIGEN	16	0.914386	2.23423	2.49815e-09	7.24465e-08	4.85681e-08	749
GOBP_REGULATION_OF_HUMORAL_IMMUNE_RESPONSE	GOBP_REGULATION_OF_HUMORAL_IMMUNE_RESPONSE	62	0.707979	2.23167	1.33773e-09	4.07835e-08	2.73413e-08	1470
GOBP_MONONUCLEAR_CELL_DIFFERENTIATION	GOBP_MONONUCLEAR_CELL_DIFFERENTIATION	346	0.592542	2.23117	1e-10	3.94689e-09	2.64599e-09	2061
GOBP_REGULATION_OF_LEUKOCYTE_PROLIFERATION	GOBP_REGULATION_OF_LEUKOCYTE_PROLIFERATION	207	0.611956	2.23065	1e-10	3.94689e-09	2.64599e-09	2042
GOBP_ALPHA_BETA_T_CELL_ACTIVATION	GOBP_ALPHA_BETA_T_CELL_ACTIVATION	120	0.646008	2.23043	1e-10	3.94689e-09	2.64599e-09	2042
GOBP_POSITIVE_REGULATION_OF_LEUKOCYTE_PROLIFERATION	GOBP_POSITIVE_REGULATION_OF_LEUKOCYTE_PROLIFERATION	129	0.642709	2.23037	1e-10	3.94689e-09	2.64599e-09	2042
GOBP_REGULATION_OF_T_CELL_ACTIVATION	GOBP_REGULATION_OF_T_CELL_ACTIVATION	275	0.602298	2.23032	1e-10	3.94689e-09	2.64599e-09	2061
GOCC_ER_TO_GOLGI_TRANSPORT_VESICLE_MEMBRANE	GOCC_ER_TO_GOLGI_TRANSPORT_VESICLE_MEMBRANE	47	0.734858	2.23018	6.3881e-09	1.6832e-07	1.12842e-07	1292
GOBP_POSITIVE_REGULATION_OF_LEUKOCYTE_CHEMOTAXIS	GOBP_POSITIVE_REGULATION_OF_LEUKOCYTE_CHEMOTAXIS	76	0.682226	2.22813	2.17501e-10	8.08117e-09	5.41762e-09	2297
GOBP_PLATELET_DEGRANULATION	GOBP_PLATELET_DEGRANULATION	113	0.647847	2.22678	1e-10	3.94689e-09	2.64599e-09	3077
GOBP_REGULATION_OF_MONONUCLEAR_CELL_MIGRATION	GOBP_REGULATION_OF_MONONUCLEAR_CELL_MIGRATION	91	0.66552	2.22565	1e-10	3.94689e-09	2.64599e-09	1598
GOMF_INTEGRIN_BINDING	GOMF_INTEGRIN_BINDING	125	0.640812	2.2241	1e-10	3.94689e-09	2.64599e-09	2026
GOBP_NEUTROPHIL_MIGRATION	GOBP_NEUTROPHIL_MIGRATION	104	0.652852	2.22265	1e-10	3.94689e-09	2.64599e-09	1704
GOBP_ANTIGEN_PROCESSING_AND_PRESENTATION_OF_ENDOGENOUS_ANTIGEN	GOBP_ANTIGEN_PROCESSING_AND_PRESENTATION_OF_ENDOGENOUS_ANTIGEN	23	0.838526	2.22215	3.12967e-08	7.07113e-07	4.74048e-07	749
GOBP_T_CELL_ACTIVATION_INVOLVED_IN_IMMUNE_RESPONSE	GOBP_T_CELL_ACTIVATION_INVOLVED_IN_IMMUNE_RESPONSE	92	0.662775	2.22202	1.80876e-10	6.82734e-09	4.57705e-09	1969
GOCC_BASEMENT_MEMBRANE	GOCC_BASEMENT_MEMBRANE	77	0.67803	2.22028	3.85523e-10	1.35317e-08	9.07165e-09	2271
GOBP_T_CELL_MIGRATION	GOBP_T_CELL_MIGRATION	55	0.709035	2.21786	6.80965e-09	1.76976e-07	1.18645e-07	2297
GOCC_TERTIARY_GRANULE	GOCC_TERTIARY_GRANULE	141	0.635221	2.21656	1e-10	3.94689e-09	2.64599e-09	1987
GOBP_REGULATION_OF_ADAPTIVE_IMMUNE_RESPONSE	GOBP_REGULATION_OF_ADAPTIVE_IMMUNE_RESPONSE	142	0.63366	2.21548	1e-10	3.94689e-09	2.64599e-09	2005
GOCC_LUMENAL_SIDE_OF_MEMBRANE	GOCC_LUMENAL_SIDE_OF_MEMBRANE	25	0.82575	2.21415	8.35724e-08	1.70955e-06	1.14608e-06	748
GOBP_INTERLEUKIN_1_PRODUCTION	GOBP_INTERLEUKIN_1_PRODUCTION	92	0.660076	2.21297	2.69564e-10	9.8241e-09	6.58607e-09	2753
GOBP_POSITIVE_REGULATION_OF_HEMOPOIESIS	GOBP_POSITIVE_REGULATION_OF_HEMOPOIESIS	129	0.63746	2.21215	1e-10	3.94689e-09	2.64599e-09	1337
GOBP_CHEMOKINE_PRODUCTION	GOBP_CHEMOKINE_PRODUCTION	80	0.672121	2.21073	1.14768e-10	4.45582e-09	2.98718e-09	1814
GOBP_LEUKOCYTE_DIFFERENTIATION	GOBP_LEUKOCYTE_DIFFERENTIATION	447	0.577096	2.20602	1e-10	3.94689e-09	2.64599e-09	2294
GOBP_POSITIVE_REGULATION_OF_IMMUNE_EFFECTOR_PROCESS	GOBP_POSITIVE_REGULATION_OF_IMMUNE_EFFECTOR_PROCESS	179	0.614206	2.20488	1e-10	3.94689e-09	2.64599e-09	2051
GOBP_REGULATION_OF_LYMPHOCYTE_ACTIVATION	GOBP_REGULATION_OF_LYMPHOCYTE_ACTIVATION	364	0.582927	2.20452	1e-10	3.94689e-09	2.64599e-09	2061
GOBP_T_CELL_MEDIATED_IMMUNITY	GOBP_T_CELL_MEDIATED_IMMUNITY	86	0.664396	2.20357	3.27255e-10	1.17024e-08	7.8453e-09	2170
GOBP_ENDOTHELIAL_CELL_MIGRATION	GOBP_ENDOTHELIAL_CELL_MIGRATION	193	0.610961	2.20264	1e-10	3.94689e-09	2.64599e-09	1737
GOBP_INTERLEUKIN_1_BETA_PRODUCTION	GOBP_INTERLEUKIN_1_BETA_PRODUCTION	78	0.669966	2.20196	1.73402e-09	5.10649e-08	3.42339e-08	2600
GOCC_ENDOCYTIC_VESICLE_MEMBRANE	GOCC_ENDOCYTIC_VESICLE_MEMBRANE	138	0.63116	2.20111	1e-10	3.94689e-09	2.64599e-09	2085
GOBP_CELLULAR_EXTRAVASATION	GOBP_CELLULAR_EXTRAVASATION	63	0.697444	2.20002	1.59886e-09	4.73808e-08	3.17641e-08	2026
GOBP_POSITIVE_REGULATION_OF_INFLAMMATORY_RESPONSE	GOBP_POSITIVE_REGULATION_OF_INFLAMMATORY_RESPONSE	102	0.648822	2.19985	1e-10	3.94689e-09	2.64599e-09	3681
GOBP_HUMORAL_IMMUNE_RESPONSE	GOBP_HUMORAL_IMMUNE_RESPONSE	214	0.600877	2.19917	1e-10	3.94689e-09	2.64599e-09	2040
GOBP_POSITIVE_REGULATION_OF_T_CELL_PROLIFERATION	GOBP_POSITIVE_REGULATION_OF_T_CELL_PROLIFERATION	85	0.66516	2.1988	3.83671e-10	1.35166e-08	9.06152e-09	2042
GOBP_MACROPHAGE_ACTIVATION	GOBP_MACROPHAGE_ACTIVATION	80	0.668422	2.19856	1.97898e-10	7.41104e-09	4.96836e-09	2027
GOBP_REGULATION_OF_ALPHA_BETA_T_CELL_DIFFERENTIATION	GOBP_REGULATION_OF_ALPHA_BETA_T_CELL_DIFFERENTIATION	55	0.702657	2.19791	1.36865e-08	3.38147e-07	2.26693e-07	993
GOBP_REGULATION_OF_INFLAMMATORY_RESPONSE	GOBP_REGULATION_OF_INFLAMMATORY_RESPONSE	265	0.594057	2.19448	1e-10	3.94689e-09	2.64599e-09	2218
GOMF_CYTOKINE_BINDING	GOMF_CYTOKINE_BINDING	120	0.63513	2.19287	1e-10	3.94689e-09	2.64599e-09	2645
GOBP_REGULATION_OF_ENDOTHELIAL_CELL_MIGRATION	GOBP_REGULATION_OF_ENDOTHELIAL_CELL_MIGRATION	151	0.622559	2.19281	1e-10	3.94689e-09	2.64599e-09	1737
GOBP_ALPHA_BETA_T_CELL_DIFFERENTIATION	GOBP_ALPHA_BETA_T_CELL_DIFFERENTIATION	90	0.656067	2.19238	2.04305e-10	7.62098e-09	5.1091e-09	2288
GOBP_POSITIVE_REGULATION_OF_CHEMOTAXIS	GOBP_POSITIVE_REGULATION_OF_CHEMOTAXIS	124	0.630756	2.1895	1e-10	3.94689e-09	2.64599e-09	2322
GOCC_TERTIARY_GRANULE_MEMBRANE	GOCC_TERTIARY_GRANULE_MEMBRANE	59	0.693203	2.18879	2.08785e-08	4.97734e-07	3.33681e-07	1827
GOBP_POSITIVE_REGULATION_OF_RESPONSE_TO_EXTERNAL_STIMULUS	GOBP_POSITIVE_REGULATION_OF_RESPONSE_TO_EXTERNAL_STIMULUS	417	0.57612	2.18825	1e-10	3.94689e-09	2.64599e-09	2215
GOMF_CYTOKINE_RECEPTOR_ACTIVITY	GOMF_CYTOKINE_RECEPTOR_ACTIVITY	86	0.659722	2.18806	6.37658e-10	2.12821e-08	1.42675e-08	2733
GOBP_ACTIVATION_OF_IMMUNE_RESPONSE	GOBP_ACTIVATION_OF_IMMUNE_RESPONSE	376	0.577658	2.18754	1e-10	3.94689e-09	2.64599e-09	2412
GOBP_POSITIVE_REGULATION_OF_CELL_KILLING	GOBP_POSITIVE_REGULATION_OF_CELL_KILLING	54	0.70183	2.18702	1.58156e-08	3.8673e-07	2.59264e-07	1742
GOBP_NEUTROPHIL_CHEMOTAXIS	GOBP_NEUTROPHIL_CHEMOTAXIS	84	0.660434	2.18557	9.69033e-10	3.04048e-08	2.03834e-08	2322
GOBP_BONE_REMODELING	GOBP_BONE_REMODELING	80	0.662991	2.1807	3.42015e-10	1.2139e-08	8.13797e-09	2362
GOBP_RESPONSE_TO_BACTERIUM	GOBP_RESPONSE_TO_BACTERIUM	489	0.569074	2.18008	1e-10	3.94689e-09	2.64599e-09	2439
GOBP_B_CELL_RECEPTOR_SIGNALING_PATHWAY	GOBP_B_CELL_RECEPTOR_SIGNALING_PATHWAY	52	0.706871	2.17903	2.86582e-08	6.57891e-07	4.4105e-07	2027
GOBP_MONOCYTE_CHEMOTAXIS	GOBP_MONOCYTE_CHEMOTAXIS	52	0.706866	2.17901	2.86582e-08	6.57891e-07	4.4105e-07	1814
GOBP_POSITIVE_REGULATION_OF_CYTOKINE_PRODUCTION	GOBP_POSITIVE_REGULATION_OF_CYTOKINE_PRODUCTION	364	0.576066	2.17857	1e-10	3.94689e-09	2.64599e-09	1814
GOBP_REGULATION_OF_CELL_SUBSTRATE_ADHESION	GOBP_REGULATION_OF_CELL_SUBSTRATE_ADHESION	184	0.606418	2.17847	1e-10	3.94689e-09	2.64599e-09	2625
GOBP_IMMUNE_RESPONSE_REGULATING_SIGNALING_PATHWAY	GOBP_IMMUNE_RESPONSE_REGULATING_SIGNALING_PATHWAY	333	0.578356	2.17809	1e-10	3.94689e-09	2.64599e-09	3393
GOMF_CYTOKINE_ACTIVITY	GOMF_CYTOKINE_ACTIVITY	190	0.602665	2.17705	1e-10	3.94689e-09	2.64599e-09	1508
GOCC_ENDOCYTIC_VESICLE	GOCC_ENDOCYTIC_VESICLE	265	0.589248	2.17672	1e-10	3.94689e-09	2.64599e-09	2463
GOBP_DENDRITIC_CELL_MIGRATION	GOBP_DENDRITIC_CELL_MIGRATION	24	0.816233	2.17626	1.73218e-07	3.2498e-06	2.17867e-06	968
GOBP_NEGATIVE_REGULATION_OF_ENDOTHELIAL_CELL_PROLIFERATION	GOBP_NEGATIVE_REGULATION_OF_ENDOTHELIAL_CELL_PROLIFERATION	34	0.766832	2.17596	4.34608e-08	9.50343e-07	6.3711e-07	1004
GOBP_REGULATION_OF_NATURAL_KILLER_CELL_MEDIATED_IMMUNITY	GOBP_REGULATION_OF_NATURAL_KILLER_CELL_MEDIATED_IMMUNITY	38	0.745115	2.17058	1.85724e-07	3.45715e-06	2.31767e-06	1648
GOMF_CHEMOKINE_ACTIVITY	GOMF_CHEMOKINE_ACTIVITY	39	0.741239	2.16993	1.16061e-07	2.29516e-06	1.53867e-06	1691
GOBP_DENDRITIC_CELL_DIFFERENTIATION	GOBP_DENDRITIC_CELL_DIFFERENTIATION	41	0.732189	2.16862	2.24168e-07	4.13233e-06	2.77031e-06	2526
GOBP_T_CELL_DIFFERENTIATION	GOBP_T_CELL_DIFFERENTIATION	207	0.594517	2.16709	1e-10	3.94689e-09	2.64599e-09	2061
GOBP_POSITIVE_REGULATION_OF_MONONUCLEAR_CELL_MIGRATION	GOBP_POSITIVE_REGULATION_OF_MONONUCLEAR_CELL_MIGRATION	55	0.692752	2.16692	3.65114e-08	8.1144e-07	5.43989e-07	1451
GOCC_COLLAGEN_TRIMER	GOCC_COLLAGEN_TRIMER	69	0.673591	2.16509	8.49528e-09	2.16641e-07	1.45236e-07	2138
GOBP_MAST_CELL_ACTIVATION	GOBP_MAST_CELL_ACTIVATION	54	0.693928	2.1624	3.03978e-08	6.9339e-07	4.64849e-07	2241
GOBP_NEGATIVE_REGULATION_OF_LEUKOCYTE_MEDIATED_IMMUNITY	GOBP_NEGATIVE_REGULATION_OF_LEUKOCYTE_MEDIATED_IMMUNITY	46	0.71594	2.16232	9.62984e-08	1.95724e-06	1.31214e-06	2132
GOBP_NEGATIVE_REGULATION_OF_IMMUNE_SYSTEM_PROCESS	GOBP_NEGATIVE_REGULATION_OF_IMMUNE_SYSTEM_PROCESS	327	0.574245	2.15747	1e-10	3.94689e-09	2.64599e-09	3089
GOMF_PEPTIDE_ANTIGEN_BINDING	GOMF_PEPTIDE_ANTIGEN_BINDING	20	0.846126	2.15663	1.7025e-07	3.21314e-06	2.15408e-06	1075
GOBP_ACUTE_INFLAMMATORY_RESPONSE	GOBP_ACUTE_INFLAMMATORY_RESPONSE	92	0.643124	2.15613	2.6705e-09	7.65114e-08	5.12932e-08	2526
GOBP_WOUND_HEALING	GOBP_WOUND_HEALING	452	0.56226	2.14891	1e-10	3.94689e-09	2.64599e-09	2915
GOBP_INTERLEUKIN_8_PRODUCTION	GOBP_INTERLEUKIN_8_PRODUCTION	70	0.667613	2.14801	1.85614e-08	4.46978e-07	2.99654e-07	2990
GOCC_PLATELET_ALPHA_GRANULE	GOCC_PLATELET_ALPHA_GRANULE	80	0.652944	2.14765	1.44301e-09	4.34364e-08	2.91197e-08	3077
GOBP_REGULATION_OF_LYMPHOCYTE_MEDIATED_IMMUNITY	GOBP_REGULATION_OF_LYMPHOCYTE_MEDIATED_IMMUNITY	126	0.617846	2.14406	1.55643e-10	5.94569e-09	3.98599e-09	2005
GOBP_REGULATION_OF_CHEMOTAXIS	GOBP_REGULATION_OF_CHEMOTAXIS	186	0.594886	2.1435	1e-10	3.94689e-09	2.64599e-09	2182
GOBP_POSITIVE_REGULATION_OF_CELL_MATRIX_ADHESION	GOBP_POSITIVE_REGULATION_OF_CELL_MATRIX_ADHESION	48	0.703836	2.14233	1.15426e-07	2.28736e-06	1.53344e-06	2293
GOBP_POSITIVE_REGULATION_OF_LEUKOCYTE_MEDIATED_IMMUNITY	GOBP_POSITIVE_REGULATION_OF_LEUKOCYTE_MEDIATED_IMMUNITY	99	0.631326	2.14159	9.08955e-10	2.88199e-08	1.93209e-08	2027
GOBP_POSITIVE_REGULATION_OF_ERK1_AND_ERK2_CASCADE	GOBP_POSITIVE_REGULATION_OF_ERK1_AND_ERK2_CASCADE	165	0.60162	2.14102	1e-10	3.94689e-09	2.64599e-09	3089
GOBP_POSITIVE_REGULATION_OF_ADAPTIVE_IMMUNE_RESPONSE	GOBP_POSITIVE_REGULATION_OF_ADAPTIVE_IMMUNE_RESPONSE	83	0.648025	2.14055	3.82188e-09	1.05373e-07	7.06421e-08	1969
GOBP_BLOOD_VESSEL_ENDOTHELIAL_CELL_MIGRATION	GOBP_BLOOD_VESSEL_ENDOTHELIAL_CELL_MIGRATION	106	0.627213	2.13821	6.15051e-10	2.06727e-08	1.3859e-08	2153
GOBP_REGULATION_OF_ALPHA_BETA_T_CELL_ACTIVATION	GOBP_REGULATION_OF_ALPHA_BETA_T_CELL_ACTIVATION	79	0.648702	2.1376	1.6514e-08	4.00716e-07	2.6864e-07	1243
GOBP_ANTIGEN_PROCESSING_AND_PRESENTATION_OF_EXOGENOUS_PEPTIDE_ANTIGEN_VIA_MHC_CLASS_I	GOBP_ANTIGEN_PROCESSING_AND_PRESENTATION_OF_EXOGENOUS_PEPTIDE_ANTIGEN_VIA_MHC_CLASS_I	71	0.663804	2.13756	6.21299e-09	1.64161e-07	1.10053e-07	1371
GOBP_REGULATION_OF_EPITHELIAL_CELL_MIGRATION	GOBP_REGULATION_OF_EPITHELIAL_CELL_MIGRATION	209	0.584912	2.13589	1e-10	3.94689e-09	2.64599e-09	2322
GOBP_T_CELL_PROLIFERATION	GOBP_T_CELL_PROLIFERATION	166	0.60015	2.1354	1e-10	3.94689e-09	2.64599e-09	2616
GOCC_COPII_COATED_ER_TO_GOLGI_TRANSPORT_VESICLE	GOCC_COPII_COATED_ER_TO_GOLGI_TRANSPORT_VESICLE	76	0.653129	2.1331	7.80106e-09	2.00551e-07	1.34449e-07	1292
GOMF_CHEMOKINE_RECEPTOR_BINDING	GOMF_CHEMOKINE_RECEPTOR_BINDING	47	0.702817	2.13294	2.21238e-07	4.08624e-06	2.73941e-06	1691
GOBP_REGULATION_OF_MYELOID_LEUKOCYTE_MEDIATED_IMMUNITY	GOBP_REGULATION_OF_MYELOID_LEUKOCYTE_MEDIATED_IMMUNITY	48	0.70054	2.1323	1.56122e-07	2.96413e-06	1.98715e-06	2241
GOBP_POSITIVE_REGULATION_OF_CHEMOKINE_PRODUCTION	GOBP_POSITIVE_REGULATION_OF_CHEMOKINE_PRODUCTION	55	0.681414	2.13146	1.22304e-07	2.38393e-06	1.59819e-06	1814
GOBP_OSTEOCLAST_DIFFERENTIATION	GOBP_OSTEOCLAST_DIFFERENTIATION	80	0.647691	2.13037	2.77686e-09	7.86115e-08	5.27011e-08	3060
GOBP_LEUKOCYTE_PROLIFERATION	GOBP_LEUKOCYTE_PROLIFERATION	265	0.576396	2.12924	1e-10	3.94689e-09	2.64599e-09	3089
GOBP_INTERLEUKIN_12_PRODUCTION	GOBP_INTERLEUKIN_12_PRODUCTION	52	0.688674	2.12294	1.84145e-07	3.43449e-06	2.30248e-06	1742
GOBP_EXTERNAL_ENCAPSULATING_STRUCTURE_ORGANIZATION	GOBP_EXTERNAL_ENCAPSULATING_STRUCTURE_ORGANIZATION	343	0.563562	2.12075	1e-10	3.94689e-09	2.64599e-09	2233
GOBP_POSITIVE_REGULATION_OF_T_CELL_MEDIATED_IMMUNITY	GOBP_POSITIVE_REGULATION_OF_T_CELL_MEDIATED_IMMUNITY	43	0.710229	2.11995	5.97786e-07	1.00285e-05	6.72308e-06	1922
GOBP_NEGATIVE_REGULATION_OF_INNATE_IMMUNE_RESPONSE	GOBP_NEGATIVE_REGULATION_OF_INNATE_IMMUNE_RESPONSE	56	0.672578	2.11842	3.76621e-07	6.65877e-06	4.46404e-06	1377
GOBP_RESPONSE_TO_MOLECULE_OF_BACTERIAL_ORIGIN	GOBP_RESPONSE_TO_MOLECULE_OF_BACTERIAL_ORIGIN	281	0.570073	2.1172	1e-10	3.94689e-09	2.64599e-09	2470
GOBP_REGULATION_OF_T_CELL_MEDIATED_IMMUNITY	GOBP_REGULATION_OF_T_CELL_MEDIATED_IMMUNITY	66	0.661415	2.11035	1.69065e-07	3.19712e-06	2.14335e-06	2005
GOBP_NEGATIVE_REGULATION_OF_LYMPHOCYTE_MEDIATED_IMMUNITY	GOBP_NEGATIVE_REGULATION_OF_LYMPHOCYTE_MEDIATED_IMMUNITY	39	0.719952	2.10762	7.74258e-07	1.26542e-05	8.48337e-06	1969
GOBP_MYELOID_LEUKOCYTE_DIFFERENTIATION	GOBP_MYELOID_LEUKOCYTE_DIFFERENTIATION	177	0.588151	2.10617	1e-10	3.94689e-09	2.64599e-09	3060
GOMF_EXTRACELLULAR_MATRIX_BINDING	GOMF_EXTRACELLULAR_MATRIX_BINDING	47	0.693615	2.10501	4.68218e-07	8.08292e-06	5.41879e-06	2402
GOBP_MATURE_B_CELL_DIFFERENTIATION	GOBP_MATURE_B_CELL_DIFFERENTIATION	28	0.765818	2.10279	1.96305e-06	2.88602e-05	1.93478e-05	2601
GOBP_T_CELL_CYTOKINE_PRODUCTION	GOBP_T_CELL_CYTOKINE_PRODUCTION	32	0.743676	2.10087	4.94322e-06	6.60392e-05	4.42727e-05	2005
GOMF_EXTRACELLULAR_MATRIX_STRUCTURAL_CONSTITUENT_CONFERRING_TENSILE_STRENGTH	GOMF_EXTRACELLULAR_MATRIX_STRUCTURAL_CONSTITUENT_CONFERRING_TENSILE_STRENGTH	36	0.731927	2.10006	1.2519e-06	1.95214e-05	1.30872e-05	2138
GOBP_RESPONSE_TO_CHEMOKINE	GOBP_RESPONSE_TO_CHEMOKINE	79	0.636964	2.09892	4.79374e-08	1.03397e-06	6.93173e-07	1691
GOBP_CELLULAR_DEFENSE_RESPONSE	GOBP_CELLULAR_DEFENSE_RESPONSE	43	0.70269	2.09745	1.27285e-06	1.97832e-05	1.32627e-05	2536
GOBP_INTERFERON_GAMMA_PRODUCTION	GOBP_INTERFERON_GAMMA_PRODUCTION	95	0.623107	2.09707	7.76921e-09	2.00273e-07	1.34263e-07	1899
GOBP_REGULATION_OF_LEUKOCYTE_DEGRANULATION	GOBP_REGULATION_OF_LEUKOCYTE_DEGRANULATION	39	0.716259	2.09681	1.05034e-06	1.68197e-05	1.12759e-05	2241
GOBP_REGULATION_OF_MYELOID_LEUKOCYTE_DIFFERENTIATION	GOBP_REGULATION_OF_MYELOID_LEUKOCYTE_DIFFERENTIATION	101	0.616412	2.09476	1.30397e-08	3.23847e-07	2.17107e-07	3060
GOBP_POSITIVE_REGULATION_OF_INTERLEUKIN_1_PRODUCTION	GOBP_POSITIVE_REGULATION_OF_INTERLEUKIN_1_PRODUCTION	54	0.671514	2.09255	2.27059e-07	4.16143e-06	2.78982e-06	1814
GOBP_NEGATIVE_REGULATION_OF_IMMUNE_EFFECTOR_PROCESS	GOBP_NEGATIVE_REGULATION_OF_IMMUNE_EFFECTOR_PROCESS	107	0.611825	2.09165	6.74464e-09	1.76206e-07	1.18129e-07	2745
GOBP_POSITIVE_REGULATION_OF_CD4_POSITIVE_ALPHA_BETA_T_CELL_ACTIVATION	GOBP_POSITIVE_REGULATION_OF_CD4_POSITIVE_ALPHA_BETA_T_CELL_ACTIVATION	31	0.746061	2.0909	2.00138e-06	2.93329e-05	1.96648e-05	988
GOBP_POSITIVE_REGULATION_OF_CD4_POSITIVE_ALPHA_BETA_T_CELL_DIFFERENTIATION	GOBP_POSITIVE_REGULATION_OF_CD4_POSITIVE_ALPHA_BETA_T_CELL_DIFFERENTIATION	26	0.768995	2.08979	1.89356e-06	2.79248e-05	1.87208e-05	864
GOBP_NEGATIVE_REGULATION_OF_CELL_ACTIVATION	GOBP_NEGATIVE_REGULATION_OF_CELL_ACTIVATION	159	0.587736	2.08951	1e-10	3.94689e-09	2.64599e-09	2526
GOBP_PLATELET_ACTIVATION	GOBP_PLATELET_ACTIVATION	141	0.598639	2.08891	1e-10	3.94689e-09	2.64599e-09	2411
GOMF_CYTOKINE_RECEPTOR_BINDING	GOMF_CYTOKINE_RECEPTOR_BINDING	213	0.570448	2.08816	1e-10	3.94689e-09	2.64599e-09	2645
GOBP_REGULATION_OF_LEUKOCYTE_DIFFERENTIATION	GOBP_REGULATION_OF_LEUKOCYTE_DIFFERENTIATION	237	0.567695	2.08729	1e-10	3.94689e-09	2.64599e-09	1581
GOBP_REGULATION_OF_PHAGOCYTOSIS	GOBP_REGULATION_OF_PHAGOCYTOSIS	78	0.63507	2.08727	1.10248e-07	2.18931e-06	1.46771e-06	2118
GOBP_T_CELL_DIFFERENTIATION_INVOLVED_IN_IMMUNE_RESPONSE	GOBP_T_CELL_DIFFERENTIATION_INVOLVED_IN_IMMUNE_RESPONSE	62	0.661874	2.08634	3.8472e-07	6.77678e-06	4.54315e-06	1969
GOBP_LYMPHOCYTE_CHEMOTAXIS	GOBP_LYMPHOCYTE_CHEMOTAXIS	47	0.687461	2.08633	7.3983e-07	1.21752e-05	8.16225e-06	2297
GOCC_FICOLIN_1_RICH_GRANULE	GOCC_FICOLIN_1_RICH_GRANULE	160	0.58661	2.08474	1e-10	3.94689e-09	2.64599e-09	2098
GOBP_MICROGLIAL_CELL_ACTIVATION	GOBP_MICROGLIAL_CELL_ACTIVATION	36	0.726528	2.08457	1.79727e-06	2.67119e-05	1.79076e-05	2027
GOBP_LYSOSOME_LOCALIZATION	GOBP_LYSOSOME_LOCALIZATION	63	0.660832	2.08453	1.20959e-07	2.36444e-06	1.58512e-06	2241
GOBP_NEGATIVE_REGULATION_OF_CELL_ADHESION	GOBP_NEGATIVE_REGULATION_OF_CELL_ADHESION	239	0.567281	2.08379	1e-10	3.94689e-09	2.64599e-09	2294
GOBP_TUMOR_NECROSIS_FACTOR_SUPERFAMILY_CYTOKINE_PRODUCTION	GOBP_TUMOR_NECROSIS_FACTOR_SUPERFAMILY_CYTOKINE_PRODUCTION	120	0.603237	2.08275	1.58093e-09	4.71403e-08	3.16029e-08	1899
GOBP_POSITIVE_REGULATION_OF_RECEPTOR_MEDIATED_ENDOCYTOSIS	GOBP_POSITIVE_REGULATION_OF_RECEPTOR_MEDIATED_ENDOCYTOSIS	46	0.68947	2.08237	1.12802e-06	1.78234e-05	1.19488e-05	2182
GOBP_ANTIGEN_PROCESSING_AND_PRESENTATION_OF_PEPTIDE_ANTIGEN_VIA_MHC_CLASS_I	GOBP_ANTIGEN_PROCESSING_AND_PRESENTATION_OF_PEPTIDE_ANTIGEN_VIA_MHC_CLASS_I	88	0.623592	2.08164	1.6202e-08	3.95162e-07	2.64917e-07	1448
GOBP_ANTIGEN_RECEPTOR_MEDIATED_SIGNALING_PATHWAY	GOBP_ANTIGEN_RECEPTOR_MEDIATED_SIGNALING_PATHWAY	210	0.569862	2.08093	1e-10	3.94689e-09	2.64599e-09	3391
GOCC_MEMBRANE_MICRODOMAIN	GOCC_MEMBRANE_MICRODOMAIN	289	0.559756	2.07966	1e-10	3.94689e-09	2.64599e-09	2204
GOBP_REGULATION_OF_LEUKOCYTE_APOPTOTIC_PROCESS	GOBP_REGULATION_OF_LEUKOCYTE_APOPTOTIC_PROCESS	70	0.646358	2.07962	2.69602e-07	4.86614e-06	3.26226e-06	2241
GOBP_LYMPHOCYTE_ACTIVATION_INVOLVED_IN_IMMUNE_RESPONSE	GOBP_LYMPHOCYTE_ACTIVATION_INVOLVED_IN_IMMUNE_RESPONSE	154	0.586427	2.07932	1.73258e-10	6.56588e-09	4.40176e-09	2212
GOBP_TISSUE_REMODELING	GOBP_TISSUE_REMODELING	144	0.594167	2.07834	1e-10	3.94689e-09	2.64599e-09	2401
GOCC_SPECIFIC_GRANULE	GOCC_SPECIFIC_GRANULE	137	0.595907	2.07816	1.26067e-09	3.88075e-08	2.60165e-08	3391
GOBP_REGULATION_OF_TYPE_2_IMMUNE_RESPONSE	GOBP_REGULATION_OF_TYPE_2_IMMUNE_RESPONSE	24	0.779268	2.07771	3.7943e-06	5.193e-05	3.48139e-05	1969
GOBP_CD4_POSITIVE_ALPHA_BETA_T_CELL_DIFFERENTIATION	GOBP_CD4_POSITIVE_ALPHA_BETA_T_CELL_DIFFERENTIATION	68	0.648166	2.07702	1.26215e-07	2.44512e-06	1.63921e-06	1969
GOBP_CELLULAR_RESPONSE_TO_MOLECULE_OF_BACTERIAL_ORIGIN	GOBP_CELLULAR_RESPONSE_TO_MOLECULE_OF_BACTERIAL_ORIGIN	163	0.584444	2.07678	1e-10	3.94689e-09	2.64599e-09	3190
GOBP_POSITIVE_REGULATION_OF_LOCOMOTION	GOBP_POSITIVE_REGULATION_OF_LOCOMOTION	461	0.541825	2.07619	1e-10	3.94689e-09	2.64599e-09	2322
GOBP_REGULATION_OF_T_HELPER_1_TYPE_IMMUNE_RESPONSE	GOBP_REGULATION_OF_T_HELPER_1_TYPE_IMMUNE_RESPONSE	25	0.772852	2.07232	4.53414e-06	6.10888e-05	4.09539e-05	1048
GOBP_TISSUE_MIGRATION	GOBP_TISSUE_MIGRATION	272	0.559984	2.07135	1e-10	3.94689e-09	2.64599e-09	2219
GOBP_REGULATION_OF_HEMOPOIESIS	GOBP_REGULATION_OF_HEMOPOIESIS	316	0.553325	2.07087	1e-10	3.94689e-09	2.64599e-09	2601
GOBP_T_HELPER_1_TYPE_IMMUNE_RESPONSE	GOBP_T_HELPER_1_TYPE_IMMUNE_RESPONSE	36	0.72173	2.0708	2.66563e-06	3.80143e-05	2.54847e-05	1048
GOBP_LEUKOCYTE_APOPTOTIC_PROCESS	GOBP_LEUKOCYTE_APOPTOTIC_PROCESS	90	0.619316	2.06957	3.59401e-08	8.00615e-07	5.36732e-07	2397
GOBP_POSITIVE_REGULATION_OF_INTERLEUKIN_8_PRODUCTION	GOBP_POSITIVE_REGULATION_OF_INTERLEUKIN_8_PRODUCTION	51	0.671545	2.06884	1.61317e-06	2.42027e-05	1.62255e-05	2375
GOBP_POSITIVE_REGULATION_OF_CYTOKINE_PRODUCTION_INVOLVED_IN_IMMUNE_RESPONSE	GOBP_POSITIVE_REGULATION_OF_CYTOKINE_PRODUCTION_INVOLVED_IN_IMMUNE_RESPONSE	46	0.684954	2.06873	1.57143e-06	2.36511e-05	1.58557e-05	1922
GOBP_RESPONSE_TO_TUMOR_NECROSIS_FACTOR	GOBP_RESPONSE_TO_TUMOR_NECROSIS_FACTOR	260	0.55966	2.06676	1e-10	3.94689e-09	2.64599e-09	1691
GOBP_LEUKOCYTE_ADHESION_TO_VASCULAR_ENDOTHELIAL_CELL	GOBP_LEUKOCYTE_ADHESION_TO_VASCULAR_ENDOTHELIAL_CELL	42	0.695262	2.06629	2.28476e-06	3.30787e-05	2.21759e-05	2026
GOBP_POSITIVE_REGULATION_OF_ENDOCYTOSIS	GOBP_POSITIVE_REGULATION_OF_ENDOCYTOSIS	90	0.618295	2.06616	3.85779e-08	8.53379e-07	5.72105e-07	3176
GOBP_NEGATIVE_REGULATION_OF_NATURAL_KILLER_CELL_MEDIATED_IMMUNITY	GOBP_NEGATIVE_REGULATION_OF_NATURAL_KILLER_CELL_MEDIATED_IMMUNITY	17	0.844183	2.06464	2.6425e-06	3.77409e-05	2.53015e-05	1243
GOBP_B_CELL_PROLIFERATION	GOBP_B_CELL_PROLIFERATION	78	0.628105	2.06438	2.27022e-07	4.16143e-06	2.78982e-06	2023
GOBP_POSITIVE_REGULATION_OF_CELL_SUBSTRATE_ADHESION	GOBP_POSITIVE_REGULATION_OF_CELL_SUBSTRATE_ADHESION	107	0.60371	2.06391	1.93713e-08	4.65303e-07	3.11939e-07	2625
GOBP_POSITIVE_REGULATION_OF_ENDOTHELIAL_CELL_MIGRATION	GOBP_POSITIVE_REGULATION_OF_ENDOTHELIAL_CELL_MIGRATION	93	0.614869	2.06336	9.96907e-08	2.00902e-06	1.34685e-06	2293
GOBP_INTERLEUKIN_6_PRODUCTION	GOBP_INTERLEUKIN_6_PRODUCTION	116	0.599973	2.06229	5.11965e-09	1.36792e-07	9.17056e-08	2753
GOBP_CELL_ADHESION_MEDIATED_BY_INTEGRIN	GOBP_CELL_ADHESION_MEDIATED_BY_INTEGRIN	62	0.654143	2.06197	7.5033e-07	1.23054e-05	8.24955e-06	2215
GOBP_T_CELL_MEDIATED_CYTOTOXICITY	GOBP_T_CELL_MEDIATED_CYTOTOXICITY	39	0.704186	2.06146	2.69128e-06	3.83225e-05	2.56914e-05	3111
GOBP_NEGATIVE_REGULATION_OF_CYTOKINE_PRODUCTION	GOBP_NEGATIVE_REGULATION_OF_CYTOKINE_PRODUCTION	231	0.561516	2.06111	1e-10	3.94689e-09	2.64599e-09	1969
GOBP_EOSINOPHIL_MIGRATION	GOBP_EOSINOPHIL_MIGRATION	21	0.801447	2.06004	8.83261e-06	0.000111279	7.46015e-05	1691
GOBP_REGULATION_OF_CELL_SUBSTRATE_JUNCTION_ORGANIZATION	GOBP_REGULATION_OF_CELL_SUBSTRATE_JUNCTION_ORGANIZATION	59	0.652405	2.05997	1.17157e-06	1.84198e-05	1.23486e-05	1983
GOBP_POSITIVE_REGULATION_OF_EPITHELIAL_CELL_MIGRATION	GOBP_POSITIVE_REGULATION_OF_EPITHELIAL_CELL_MIGRATION	132	0.591749	2.05841	2.52778e-09	7.29666e-08	4.89168e-08	2293
GOBP_REGULATION_OF_OSTEOCLAST_DIFFERENTIATION	GOBP_REGULATION_OF_OSTEOCLAST_DIFFERENTIATION	55	0.657717	2.05734	1.31154e-06	2.03182e-05	1.36213e-05	3328
GOCC_SPECIFIC_GRANULE_MEMBRANE	GOCC_SPECIFIC_GRANULE_MEMBRANE	75	0.630153	2.05726	1.18824e-07	2.33523e-06	1.56554e-06	3391
GOBP_CELL_SUBSTRATE_JUNCTION_ORGANIZATION	GOBP_CELL_SUBSTRATE_JUNCTION_ORGANIZATION	92	0.612885	2.05476	1.24465e-07	2.41615e-06	1.61978e-06	3205
GOBP_REGULATION_OF_T_CELL_DIFFERENTIATION	GOBP_REGULATION_OF_T_CELL_DIFFERENTIATION	119	0.597141	2.05442	1.80693e-09	5.28848e-08	3.54539e-08	993
GOBP_NEGATIVE_REGULATION_OF_CELL_KILLING	GOBP_NEGATIVE_REGULATION_OF_CELL_KILLING	23	0.77498	2.05375	1.20806e-05	0.00014657	9.82603e-05	1243
GOBP_COAGULATION	GOBP_COAGULATION	294	0.552334	2.05372	1e-10	3.94689e-09	2.64599e-09	3260
GOBP_REGULATION_OF_LYMPHOCYTE_MIGRATION	GOBP_REGULATION_OF_LYMPHOCYTE_MIGRATION	50	0.669535	2.05054	2.56336e-06	3.67763e-05	2.46548e-05	1598
GOCC_VACUOLAR_MEMBRANE	GOCC_VACUOLAR_MEMBRANE	332	0.543453	2.04535	1e-10	3.94689e-09	2.64599e-09	3023
GOBP_TOLL_LIKE_RECEPTOR_SIGNALING_PATHWAY	GOBP_TOLL_LIKE_RECEPTOR_SIGNALING_PATHWAY	133	0.588468	2.04481	8.2926e-10	2.688e-08	1.80203e-08	3359
GOBP_REGULATION_OF_B_CELL_ACTIVATION	GOBP_REGULATION_OF_B_CELL_ACTIVATION	102	0.602928	2.04425	3.09966e-08	7.01999e-07	4.7062e-07	2023
GOCC_COATED_VESICLE_MEMBRANE	GOCC_COATED_VESICLE_MEMBRANE	150	0.581559	2.04397	1.83658e-10	6.90497e-09	4.62909e-09	2085
GOCC_RECYCLING_ENDOSOME_MEMBRANE	GOCC_RECYCLING_ENDOSOME_MEMBRANE	74	0.626939	2.04395	5.56799e-07	9.44078e-06	6.32909e-06	1616
GOBP_MAST_CELL_ACTIVATION_INVOLVED_IN_IMMUNE_RESPONSE	GOBP_MAST_CELL_ACTIVATION_INVOLVED_IN_IMMUNE_RESPONSE	43	0.684591	2.04343	7.16003e-06	9.22858e-05	6.18684e-05	2241
GOCC_T_CELL_RECEPTOR_COMPLEX	GOCC_T_CELL_RECEPTOR_COMPLEX	17	0.834845	2.0418	5.41784e-06	7.18752e-05	4.81851e-05	1131
GOBP_NEGATIVE_REGULATION_OF_LEUKOCYTE_APOPTOTIC_PROCESS	GOBP_NEGATIVE_REGULATION_OF_LEUKOCYTE_APOPTOTIC_PROCESS	41	0.688879	2.04034	7.64056e-06	9.76842e-05	6.54874e-05	1470
GOCC_LYSOSOMAL_LUMEN	GOCC_LYSOSOMAL_LUMEN	81	0.617745	2.04009	2.66403e-07	4.82125e-06	3.23217e-06	2821
GOBP_T_CELL_SELECTION	GOBP_T_CELL_SELECTION	42	0.686265	2.03955	4.2555e-06	5.77209e-05	3.86961e-05	2212
GOBP_POSITIVE_REGULATION_OF_RESPONSE_TO_CYTOKINE_STIMULUS	GOBP_POSITIVE_REGULATION_OF_RESPONSE_TO_CYTOKINE_STIMULUS	46	0.675103	2.03898	3.35126e-06	4.65361e-05	3.11978e-05	1882
GOBP_CD4_POSITIVE_ALPHA_BETA_T_CELL_ACTIVATION	GOBP_CD4_POSITIVE_ALPHA_BETA_T_CELL_ACTIVATION	80	0.619512	2.03769	7.8932e-08	1.62864e-06	1.09184e-06	1969
GOBP_REGULATION_OF_MAST_CELL_ACTIVATION	GOBP_REGULATION_OF_MAST_CELL_ACTIVATION	36	0.710173	2.03764	7.1601e-06	9.22858e-05	6.18684e-05	2241
GOBP_NEGATIVE_REGULATION_OF_RESPONSE_TO_EXTERNAL_STIMULUS	GOBP_NEGATIVE_REGULATION_OF_RESPONSE_TO_EXTERNAL_STIMULUS	307	0.546415	2.03541	1e-10	3.94689e-09	2.64599e-09	2206
GOBP_HETEROTYPIC_CELL_CELL_ADHESION	GOBP_HETEROTYPIC_CELL_CELL_ADHESION	56	0.646	2.03471	3.46553e-06	4.78434e-05	3.20742e-05	2625
GOBP_B_CELL_ACTIVATION	GOBP_B_CELL_ACTIVATION	214	0.555413	2.03278	1e-10	3.94689e-09	2.64599e-09	2513
GOBP_APOPTOTIC_CELL_CLEARANCE	GOBP_APOPTOTIC_CELL_CLEARANCE	41	0.685831	2.03131	1.01412e-05	0.000126261	8.46453e-05	1838
GOCC_LATE_ENDOSOME	GOCC_LATE_ENDOSOME	212	0.555094	2.02817	1e-10	3.94689e-09	2.64599e-09	3183
GOBP_TYPE_2_IMMUNE_RESPONSE	GOBP_TYPE_2_IMMUNE_RESPONSE	29	0.733861	2.02708	1.14381e-05	0.000139308	9.33919e-05	2218
GOCC_IMMUNOLOGICAL_SYNAPSE	GOCC_IMMUNOLOGICAL_SYNAPSE	37	0.701253	2.02693	8.89823e-06	0.00011181	7.49572e-05	2042
GOBP_REGULATION_OF_GRANULOCYTE_CHEMOTAXIS	GOBP_REGULATION_OF_GRANULOCYTE_CHEMOTAXIS	40	0.688662	2.02628	7.62922e-06	9.76705e-05	6.54783e-05	1470
GOMF_CALCIUM_DEPENDENT_PROTEIN_BINDING	GOMF_CALCIUM_DEPENDENT_PROTEIN_BINDING	70	0.629779	2.02628	1.78482e-06	2.65996e-05	1.78324e-05	2081
GOCC_PLASMA_MEMBRANE_SIGNALING_RECEPTOR_COMPLEX	GOCC_PLASMA_MEMBRANE_SIGNALING_RECEPTOR_COMPLEX	165	0.569235	2.02576	5.06601e-10	1.72716e-08	1.15789e-08	2570
GOBP_REGULATION_OF_CELLULAR_EXTRAVASATION	GOBP_REGULATION_OF_CELLULAR_EXTRAVASATION	30	0.728031	2.02321	1.23377e-05	0.000149118	9.99687e-05	1704
GOBP_POSITIVE_REGULATION_OF_DEFENSE_RESPONSE	GOBP_POSITIVE_REGULATION_OF_DEFENSE_RESPONSE	290	0.544354	2.02266	1e-10	3.94689e-09	2.64599e-09	2215
GOBP_POSITIVE_REGULATION_OF_LEUKOCYTE_DEGRANULATION	GOBP_POSITIVE_REGULATION_OF_LEUKOCYTE_DEGRANULATION	21	0.786402	2.02136	2.80798e-05	0.000309496	0.000207486	1148
GOBP_POSITIVE_REGULATION_OF_GRANULOCYTE_CHEMOTAXIS	GOBP_POSITIVE_REGULATION_OF_GRANULOCYTE_CHEMOTAXIS	23	0.762751	2.02134	3.12177e-05	0.000338203	0.000226731	1103
GOCC_MHC_CLASS_II_PROTEIN_COMPLEX	GOCC_MHC_CLASS_II_PROTEIN_COMPLEX	10	0.925277	2.0209	1.56624e-06	2.36478e-05	1.58535e-05	552
GOMF_GROWTH_FACTOR_BINDING	GOMF_GROWTH_FACTOR_BINDING	124	0.582014	2.0203	2.70363e-08	6.27243e-07	4.20503e-07	2987
GOBP_REGULATION_OF_NIK_NF_KAPPAB_SIGNALING	GOBP_REGULATION_OF_NIK_NF_KAPPAB_SIGNALING	80	0.613927	2.01931	1.42373e-07	2.73091e-06	1.8308e-06	1775
GOBP_RESPONSE_TO_PROSTAGLANDIN	GOBP_RESPONSE_TO_PROSTAGLANDIN	28	0.735403	2.01928	1.28927e-05	0.000155039	0.000103938	1325
GOMF_PROTEOGLYCAN_BINDING	GOMF_PROTEOGLYCAN_BINDING	32	0.714613	2.01877	3.89244e-05	0.00040553	0.000271868	1934
GOMF_COLLAGEN_BINDING	GOMF_COLLAGEN_BINDING	59	0.638158	2.01499	3.08625e-06	4.29816e-05	2.88148e-05	2026
GOBP_MATURE_B_CELL_DIFFERENTIATION_INVOLVED_IN_IMMUNE_RESPONSE	GOBP_MATURE_B_CELL_DIFFERENTIATION_INVOLVED_IN_IMMUNE_RESPONSE	23	0.760074	2.01425	3.57064e-05	0.000376958	0.000252713	2601
GOBP_FUSION_OF_SPERM_TO_EGG_PLASMA_MEMBRANE_INVOLVED_IN_SINGLE_FERTILIZATION	GOBP_FUSION_OF_SPERM_TO_EGG_PLASMA_MEMBRANE_INVOLVED_IN_SINGLE_FERTILIZATION	14	0.84526	2.01352	1.37349e-05	0.000163717	0.000109756	331
GOBP_REGULATION_OF_PEPTIDYL_TYROSINE_PHOSPHORYLATION	GOBP_REGULATION_OF_PEPTIDYL_TYROSINE_PHOSPHORYLATION	226	0.550303	2.01348	1e-10	3.94689e-09	2.64599e-09	2302
GOBP_REGULATION_OF_LYMPHOCYTE_DIFFERENTIATION	GOBP_REGULATION_OF_LYMPHOCYTE_DIFFERENTIATION	147	0.571281	2.01303	2.93854e-09	8.29418e-08	5.56042e-08	1348
GOBP_POSITIVE_REGULATION_OF_INTERLEUKIN_12_PRODUCTION	GOBP_POSITIVE_REGULATION_OF_INTERLEUKIN_12_PRODUCTION	36	0.701574	2.01297	1.47935e-05	0.000174802	0.000117187	1742
GOBP_REGULATION_OF_NEUTROPHIL_MIGRATION	GOBP_REGULATION_OF_NEUTROPHIL_MIGRATION	36	0.701495	2.01274	1.47935e-05	0.000174802	0.000117187	1704
GOBP_POSITIVE_REGULATION_OF_EXOCYTOSIS	GOBP_POSITIVE_REGULATION_OF_EXOCYTOSIS	78	0.612382	2.0127	9.39046e-07	1.5165e-05	1.01666e-05	2809
GOBP_POSITIVE_REGULATION_OF_TUMOR_NECROSIS_FACTOR_SUPERFAMILY_CYTOKINE_PRODUCTION	GOBP_POSITIVE_REGULATION_OF_TUMOR_NECROSIS_FACTOR_SUPERFAMILY_CYTOKINE_PRODUCTION	74	0.61727	2.01242	1.60661e-06	2.41423e-05	1.6185e-05	1899
GOBP_RUFFLE_ORGANIZATION	GOBP_RUFFLE_ORGANIZATION	44	0.667777	2.01118	1.16059e-05	0.000141171	9.46408e-05	2150
GOCC_AZUROPHIL_GRANULE	GOCC_AZUROPHIL_GRANULE	123	0.580454	2.01103	2.47114e-08	5.7753e-07	3.87176e-07	2822
GOBP_POSITIVE_REGULATION_OF_T_CELL_MEDIATED_CYTOTOXICITY	GOBP_POSITIVE_REGULATION_OF_T_CELL_MEDIATED_CYTOTOXICITY	24	0.754067	2.01052	1.65619e-05	0.000193661	0.000129831	1624
GOBP_REGULATION_OF_ACTIN_FILAMENT_ORGANIZATION	GOBP_REGULATION_OF_ACTIN_FILAMENT_ORGANIZATION	215	0.549342	2.01025	1e-10	3.94689e-09	2.64599e-09	3587
GOBP_NEGATIVE_REGULATION_OF_DEFENSE_RESPONSE	GOBP_NEGATIVE_REGULATION_OF_DEFENSE_RESPONSE	171	0.562999	2.01016	7.72194e-10	2.54156e-08	1.70386e-08	2194
GOBP_DEFENSE_RESPONSE_TO_BACTERIUM	GOBP_DEFENSE_RESPONSE_TO_BACTERIUM	194	0.556723	2.01006	1.19106e-10	4.60542e-09	3.08747e-09	2601
GOCC_VESICLE_LUMEN	GOCC_VESICLE_LUMEN	284	0.54102	2.00951	1e-10	3.94689e-09	2.64599e-09	3422
GOBP_REGULATION_OF_INNATE_IMMUNE_RESPONSE	GOBP_REGULATION_OF_INNATE_IMMUNE_RESPONSE	264	0.543482	2.00699	1e-10	3.94689e-09	2.64599e-09	2050
GOBP_PEPTIDE_CROSS_LINKING	GOBP_PEPTIDE_CROSS_LINKING	30	0.722121	2.00679	1.84554e-05	0.000212785	0.000142651	1891
GOBP_REGULATION_OF_T_CELL_MEDIATED_CYTOTOXICITY	GOBP_REGULATION_OF_T_CELL_MEDIATED_CYTOTOXICITY	32	0.710192	2.00628	5.63444e-05	0.00055654	0.000373104	1896
GOBP_REGULATION_OF_ACUTE_INFLAMMATORY_RESPONSE	GOBP_REGULATION_OF_ACUTE_INFLAMMATORY_RESPONSE	42	0.674912	2.00581	1.05864e-05	0.000130437	8.7445e-05	2491
GOBP_IMMUNOLOGICAL_SYNAPSE_FORMATION	GOBP_IMMUNOLOGICAL_SYNAPSE_FORMATION	12	0.873935	2.00548	1.42617e-05	0.000169148	0.000113397	1034
GOBP_NEGATIVE_REGULATION_OF_LYMPHOCYTE_ACTIVATION	GOBP_NEGATIVE_REGULATION_OF_LYMPHOCYTE_ACTIVATION	124	0.577611	2.00502	4.19193e-08	9.2087e-07	6.17351e-07	2028
GOCC_CLATHRIN_COATED_VESICLE_MEMBRANE	GOCC_CLATHRIN_COATED_VESICLE_MEMBRANE	98	0.592151	2.00428	1.82955e-07	3.41899e-06	2.29209e-06	2185
GOBP_ENDODERMAL_CELL_DIFFERENTIATION	GOBP_ENDODERMAL_CELL_DIFFERENTIATION	41	0.676421	2.00344	2.23238e-05	0.00025279	0.00016947	2145
GOBP_REGULATION_OF_REGULATED_SECRETORY_PATHWAY	GOBP_REGULATION_OF_REGULATED_SECRETORY_PATHWAY	119	0.582309	2.00339	1.43569e-08	3.53789e-07	2.3718e-07	3763
GOBP_LYMPHOCYTE_COSTIMULATION	GOBP_LYMPHOCYTE_COSTIMULATION	54	0.642818	2.00313	2.32442e-06	3.35507e-05	2.24924e-05	3031
GOBP_NEGATIVE_REGULATION_OF_LEUKOCYTE_MEDIATED_CYTOTOXICITY	GOBP_NEGATIVE_REGULATION_OF_LEUKOCYTE_MEDIATED_CYTOTOXICITY	19	0.796497	2.00265	2.21817e-05	0.000251781	0.000168794	1243
GOBP_DENDRITIC_CELL_CHEMOTAXIS	GOBP_DENDRITIC_CELL_CHEMOTAXIS	19	0.796351	2.00228	2.21817e-05	0.000251781	0.000168794	959
GOBP_PATTERN_RECOGNITION_RECEPTOR_SIGNALING_PATHWAY	GOBP_PATTERN_RECOGNITION_RECEPTOR_SIGNALING_PATHWAY	167	0.562483	2.00078	1.46525e-09	4.38285e-08	2.93826e-08	3040
GOBP_T_HELPER_2_CELL_DIFFERENTIATION	GOBP_T_HELPER_2_CELL_DIFFERENTIATION	12	0.87164	2.00021	1.58094e-05	0.000185424	0.000124308	685
GOBP_LIPOPOLYSACCHARIDE_MEDIATED_SIGNALING_PATHWAY	GOBP_LIPOPOLYSACCHARIDE_MEDIATED_SIGNALING_PATHWAY	51	0.649023	1.99945	8.86064e-06	0.000111485	7.47393e-05	897
GOCC_VACUOLAR_LUMEN	GOCC_VACUOLAR_LUMEN	139	0.571938	1.99798	1.77669e-08	4.30021e-07	2.88286e-07	2822
GOBP_CYTOKINE_PRODUCTION_INVOLVED_IN_IMMUNE_RESPONSE	GOBP_CYTOKINE_PRODUCTION_INVOLVED_IN_IMMUNE_RESPONSE	80	0.606685	1.99549	3.24304e-07	5.80939e-06	3.89461e-06	2005
GOBP_REGULATION_OF_ANTIGEN_RECEPTOR_MEDIATED_SIGNALING_PATHWAY	GOBP_REGULATION_OF_ANTIGEN_RECEPTOR_MEDIATED_SIGNALING_PATHWAY	53	0.643939	1.99444	6.21844e-06	8.09163e-05	5.42463e-05	3593
GOBP_NEGATIVE_REGULATION_OF_CELL_CELL_ADHESION	GOBP_NEGATIVE_REGULATION_OF_CELL_CELL_ADHESION	151	0.566155	1.99414	3.54161e-09	9.82152e-08	6.58435e-08	3081
GOBP_ACTIN_FILAMENT_ORGANIZATION	GOBP_ACTIN_FILAMENT_ORGANIZATION	355	0.527486	1.99024	1e-10	3.94689e-09	2.64599e-09	3489
GOBP_POSITIVE_REGULATION_OF_PHAGOCYTOSIS	GOBP_POSITIVE_REGULATION_OF_PHAGOCYTOSIS	55	0.63603	1.9895	1.02782e-05	0.000127632	8.55644e-05	2118
GOBP_REGULATION_OF_ACTIN_FILAMENT_BASED_PROCESS	GOBP_REGULATION_OF_ACTIN_FILAMENT_BASED_PROCESS	319	0.531275	1.98949	1e-10	3.94689e-09	2.64599e-09	2068
GOBP_ALPHA_BETA_T_CELL_PROLIFERATION	GOBP_ALPHA_BETA_T_CELL_PROLIFERATION	27	0.729102	1.98942	2.94351e-05	0.000322195	0.000215999	1180
GOBP_LEUKOCYTE_TETHERING_OR_ROLLING	GOBP_LEUKOCYTE_TETHERING_OR_ROLLING	29	0.719957	1.98867	3.11268e-05	0.000337603	0.000226329	2026
GOBP_MODULATION_BY_SYMBIONT_OF_ENTRY_INTO_HOST	GOBP_MODULATION_BY_SYMBIONT_OF_ENTRY_INTO_HOST	42	0.669055	1.9884	1.66078e-05	0.000193833	0.000129945	2043
GOBP_REGULATION_OF_BONE_REMODELING	GOBP_REGULATION_OF_BONE_REMODELING	47	0.655184	1.98838	1.03344e-05	0.000127996	8.58083e-05	2362
GOCC_AZUROPHIL_GRANULE_MEMBRANE	GOCC_AZUROPHIL_GRANULE_MEMBRANE	47	0.655162	1.98831	1.03344e-05	0.000127996	8.58083e-05	2984
GOBP_ANTIGEN_PROCESSING_AND_PRESENTATION	GOBP_ANTIGEN_PROCESSING_AND_PRESENTATION	203	0.546874	1.98548	1e-10	3.94689e-09	2.64599e-09	2118
GOMF_CCR_CHEMOKINE_RECEPTOR_BINDING	GOMF_CCR_CHEMOKINE_RECEPTOR_BINDING	28	0.722935	1.98504	3.16257e-05	0.000341845	0.000229173	1267
GOBP_REGULATION_OF_EXOCYTOSIS	GOBP_REGULATION_OF_EXOCYTOSIS	173	0.555696	1.98392	1.36993e-09	4.14992e-08	2.7821e-08	3763
GOBP_POSITIVE_REGULATION_OF_REGULATED_SECRETORY_PATHWAY	GOBP_POSITIVE_REGULATION_OF_REGULATED_SECRETORY_PATHWAY	45	0.657345	1.98287	2.39766e-05	0.000268628	0.000180088	2512
GOBP_CELLULAR_RESPONSE_TO_BIOTIC_STIMULUS	GOBP_CELLULAR_RESPONSE_TO_BIOTIC_STIMULUS	183	0.552393	1.9824	4.79348e-09	1.28801e-07	8.63482e-08	3190
GOBP_POSITIVE_REGULATION_OF_NEUTROPHIL_MIGRATION	GOBP_POSITIVE_REGULATION_OF_NEUTROPHIL_MIGRATION	25	0.739224	1.98215	3.09896e-05	0.000336499	0.000225589	1259
GOBP_POSITIVE_REGULATION_OF_NIK_NF_KAPPAB_SIGNALING	GOBP_POSITIVE_REGULATION_OF_NIK_NF_KAPPAB_SIGNALING	60	0.627323	1.98054	1.02237e-05	0.000127122	8.52223e-05	1775
GOBP_REGULATION_OF_CD4_POSITIVE_ALPHA_BETA_T_CELL_DIFFERENTIATION	GOBP_REGULATION_OF_CD4_POSITIVE_ALPHA_BETA_T_CELL_DIFFERENTIATION	42	0.666371	1.98042	1.97157e-05	0.000226766	0.000152024	864
GOCC_RECEPTOR_COMPLEX	GOCC_RECEPTOR_COMPLEX	362	0.523475	1.97996	1e-10	3.94689e-09	2.64599e-09	2340
GOMF_MHC_PROTEIN_COMPLEX_BINDING	GOMF_MHC_PROTEIN_COMPLEX_BINDING	19	0.787416	1.97982	3.7687e-05	0.000393501	0.000263803	1243
GOBP_REGULATION_OF_VESICLE_MEDIATED_TRANSPORT	GOBP_REGULATION_OF_VESICLE_MEDIATED_TRANSPORT	443	0.517544	1.97802	1e-10	3.94689e-09	2.64599e-09	3095
GOBP_FC_RECEPTOR_MEDIATED_STIMULATORY_SIGNALING_PATHWAY	GOBP_FC_RECEPTOR_MEDIATED_STIMULATORY_SIGNALING_PATHWAY	74	0.606461	1.97718	4.61023e-06	6.20261e-05	4.15823e-05	3393
GOBP_REGULATION_OF_NATURAL_KILLER_CELL_ACTIVATION	GOBP_REGULATION_OF_NATURAL_KILLER_CELL_ACTIVATION	27	0.724422	1.97665	3.76686e-05	0.000393501	0.000263803	1148
GOBP_REGULATION_OF_RESPONSE_TO_WOUNDING	GOBP_REGULATION_OF_RESPONSE_TO_WOUNDING	135	0.567314	1.97639	1.628e-08	3.9605e-07	2.65512e-07	2601
GOBP_NEGATIVE_REGULATION_OF_LOCOMOTION	GOBP_NEGATIVE_REGULATION_OF_LOCOMOTION	269	0.533923	1.97618	1e-10	3.94689e-09	2.64599e-09	2053
GOBP_RESPONSE_TO_AMYLOID_BETA	GOBP_RESPONSE_TO_AMYLOID_BETA	41	0.666158	1.97305	4.4868e-05	0.000459897	0.000308315	2866
GOBP_NEGATIVE_REGULATION_OF_COAGULATION	GOBP_NEGATIVE_REGULATION_OF_COAGULATION	48	0.648111	1.97272	8.37452e-06	0.000106211	7.1204e-05	2572
GOBP_ERK1_AND_ERK2_CASCADE	GOBP_ERK1_AND_ERK2_CASCADE	259	0.53343	1.97077	1e-10	3.94689e-09	2.64599e-09	1891
GOBP_REGULATION_OF_CELL_SHAPE	GOBP_REGULATION_OF_CELL_SHAPE	127	0.567039	1.96971	7.18565e-08	1.50883e-06	1.01152e-06	2172
GOBP_REGULATION_OF_MAST_CELL_ACTIVATION_INVOLVED_IN_IMMUNE_RESPONSE	GOBP_REGULATION_OF_MAST_CELL_ACTIVATION_INVOLVED_IN_IMMUNE_RESPONSE	28	0.716795	1.96818	4.79807e-05	0.000487598	0.000326886	1431
GOBP_CELL_MIGRATION_INVOLVED_IN_SPROUTING_ANGIOGENESIS	GOBP_CELL_MIGRATION_INVOLVED_IN_SPROUTING_ANGIOGENESIS	49	0.642824	1.9666	2.19578e-05	0.000250135	0.00016769	1737
GOBP_NEUROINFLAMMATORY_RESPONSE	GOBP_NEUROINFLAMMATORY_RESPONSE	30	0.707052	1.96491	5.89008e-05	0.00057463	0.000385232	2146
GOBP_MEMBRANE_INVAGINATION	GOBP_MEMBRANE_INVAGINATION	58	0.624461	1.96445	1.13247e-05	0.000138609	9.29231e-05	2757
GOBP_B_CELL_DIFFERENTIATION	GOBP_B_CELL_DIFFERENTIATION	117	0.570736	1.96405	1.18681e-07	2.33523e-06	1.56554e-06	2057
GOCC_PROTEIN_COMPLEX_INVOLVED_IN_CELL_ADHESION	GOCC_PROTEIN_COMPLEX_INVOLVED_IN_CELL_ADHESION	34	0.691893	1.96332	1.31833e-05	0.000157934	0.000105879	2149
GOBP_POSITIVE_REGULATION_OF_LYMPHOCYTE_MIGRATION	GOBP_POSITIVE_REGULATION_OF_LYMPHOCYTE_MIGRATION	33	0.697262	1.96288	2.27146e-05	0.000256605	0.000172028	2297
GOBP_RESPIRATORY_BURST	GOBP_RESPIRATORY_BURST	27	0.719347	1.9628	5.08869e-05	0.000510587	0.000342297	919
GOBP_ICOSANOID_BIOSYNTHETIC_PROCESS	GOBP_ICOSANOID_BIOSYNTHETIC_PROCESS	40	0.666559	1.96125	3.31746e-05	0.000354558	0.000237696	2239
GOBP_REGULATION_OF_B_CELL_PROLIFERATION	GOBP_REGULATION_OF_B_CELL_PROLIFERATION	54	0.629039	1.96019	7.8171e-06	9.94067e-05	6.66422e-05	2023
GOCC_MICROVILLUS	GOCC_MICROVILLUS	80	0.59592	1.96009	1.17796e-06	1.84897e-05	1.23955e-05	2072
GOBP_REGULATION_OF_TOLL_LIKE_RECEPTOR_SIGNALING_PATHWAY	GOBP_REGULATION_OF_TOLL_LIKE_RECEPTOR_SIGNALING_PATHWAY	63	0.62067	1.95784	3.4104e-06	4.72882e-05	3.1702e-05	3038
GOBP_CALCIUM_MEDIATED_SIGNALING	GOBP_CALCIUM_MEDIATED_SIGNALING	163	0.550846	1.9574	4.78563e-09	1.28801e-07	8.63482e-08	2753
GOBP_CYTOLYSIS	GOBP_CYTOLYSIS	29	0.708528	1.9571	6.09254e-05	0.000592095	0.00039694	2536
GOMF_MHC_CLASS_II_PROTEIN_COMPLEX_BINDING	GOMF_MHC_CLASS_II_PROTEIN_COMPLEX_BINDING	13	0.834503	1.95532	3.93983e-05	0.00040965	0.000274629	1697
GOBP_POSITIVE_REGULATION_OF_INTERFERON_GAMMA_PRODUCTION	GOBP_POSITIVE_REGULATION_OF_INTERFERON_GAMMA_PRODUCTION	59	0.618854	1.95403	1.37601e-05	0.000163812	0.00010982	1775
GOBP_POSITIVE_REGULATION_OF_JNK_CASCADE	GOBP_POSITIVE_REGULATION_OF_JNK_CASCADE	79	0.592832	1.9535	3.95554e-06	5.39815e-05	3.61892e-05	3084
GOCC_BLOOD_MICROPARTICLE	GOCC_BLOOD_MICROPARTICLE	90	0.584258	1.95242	1.54644e-06	2.33859e-05	1.56779e-05	1891
GOBP_REGULATION_OF_CD4_POSITIVE_ALPHA_BETA_T_CELL_ACTIVATION	GOBP_REGULATION_OF_CD4_POSITIVE_ALPHA_BETA_T_CELL_ACTIVATION	51	0.633718	1.9523	2.55669e-05	0.000284435	0.000190685	988
GOBP_MYELOID_CELL_DIFFERENTIATION	GOBP_MYELOID_CELL_DIFFERENTIATION	323	0.520261	1.95158	1e-10	3.94689e-09	2.64599e-09	2430
GOBP_REGULATION_OF_MACROPHAGE_ACTIVATION	GOBP_REGULATION_OF_MACROPHAGE_ACTIVATION	42	0.656565	1.95128	4.04107e-05	0.000418266	0.000280406	2027
GOBP_MEMBRANE_RAFT_ORGANIZATION	GOBP_MEMBRANE_RAFT_ORGANIZATION	21	0.759047	1.95105	0.000128783	0.00113974	0.000764082	2625
GOBP_NEGATIVE_REGULATION_OF_LEUKOCYTE_CELL_CELL_ADHESION	GOBP_NEGATIVE_REGULATION_OF_LEUKOCYTE_CELL_CELL_ADHESION	105	0.572813	1.95022	8.93014e-07	1.44955e-05	9.71776e-06	2657
GOBP_REGULATION_OF_VASCULATURE_DEVELOPMENT	GOBP_REGULATION_OF_VASCULATURE_DEVELOPMENT	232	0.5314	1.95003	1.08248e-10	4.23725e-09	2.84065e-09	2601
GOBP_REGULATION_OF_PATTERN_RECOGNITION_RECEPTOR_SIGNALING_PATHWAY	GOBP_REGULATION_OF_PATTERN_RECOGNITION_RECEPTOR_SIGNALING_PATHWAY	81	0.590374	1.9497	4.25989e-06	5.77209e-05	3.86961e-05	3040
GOBP_ACTIN_POLYMERIZATION_OR_DEPOLYMERIZATION	GOBP_ACTIN_POLYMERIZATION_OR_DEPOLYMERIZATION	169	0.547502	1.94905	6.76149e-09	1.76206e-07	1.18129e-07	3622
GOBP_REGULATION_OF_MYELOID_CELL_DIFFERENTIATION	GOBP_REGULATION_OF_MYELOID_CELL_DIFFERENTIATION	186	0.540884	1.94892	4.10218e-09	1.11805e-07	7.49541e-08	2584
GOBP_REGULATION_OF_MONOCYTE_CHEMOTAXIS	GOBP_REGULATION_OF_MONOCYTE_CHEMOTAXIS	21	0.757808	1.94787	0.000135605	0.00118555	0.000794793	2475
GOBP_B_CELL_MEDIATED_IMMUNITY	GOBP_B_CELL_MEDIATED_IMMUNITY	95	0.578698	1.94761	1.147e-06	1.80715e-05	1.21152e-05	2198
GOCC_SECONDARY_LYSOSOME	GOCC_SECONDARY_LYSOSOME	15	0.805798	1.94741	0.000178803	0.00150912	0.00101171	1989
GOCC_MYOSIN_COMPLEX	GOCC_MYOSIN_COMPLEX	50	0.635819	1.94728	3.15045e-05	0.000340922	0.000228554	3113
GOBP_POSITIVE_REGULATION_OF_STRESS_ACTIVATED_PROTEIN_KINASE_SIGNALING_CASCADE	GOBP_POSITIVE_REGULATION_OF_STRESS_ACTIVATED_PROTEIN_KINASE_SIGNALING_CASCADE	102	0.574131	1.94661	6.47905e-07	1.08311e-05	7.26114e-06	3323
GOBP_SUBSTRATE_ADHESION_DEPENDENT_CELL_SPREADING	GOBP_SUBSTRATE_ADHESION_DEPENDENT_CELL_SPREADING	94	0.577749	1.94606	1.89025e-06	2.79194e-05	1.87172e-05	1910
GOBP_NEGATIVE_REGULATION_OF_INTERLEUKIN_6_PRODUCTION	GOBP_NEGATIVE_REGULATION_OF_INTERLEUKIN_6_PRODUCTION	35	0.685115	1.94494	2.00574e-05	0.000230418	0.000154472	1718
GOBP_POSITIVE_REGULATION_OF_T_CELL_CYTOKINE_PRODUCTION	GOBP_POSITIVE_REGULATION_OF_T_CELL_CYTOKINE_PRODUCTION	18	0.786998	1.94461	6.02267e-05	0.000586964	0.0003935	1922
GOBP_REGULATION_OF_RESPONSE_TO_CYTOKINE_STIMULUS	GOBP_REGULATION_OF_RESPONSE_TO_CYTOKINE_STIMULUS	146	0.552594	1.94444	3.45136e-08	7.72455e-07	5.17854e-07	2983
GOBP_NEGATIVE_REGULATION_OF_CELL_MATRIX_ADHESION	GOBP_NEGATIVE_REGULATION_OF_CELL_MATRIX_ADHESION	32	0.688289	1.9444	0.00019486	0.0016202	0.00108618	2182
GOCC_LATE_ENDOSOME_MEMBRANE	GOCC_LATE_ENDOSOME_MEMBRANE	102	0.573415	1.94418	7.11114e-07	1.17229e-05	7.85903e-06	3183
GOBP_ENDOTHELIUM_DEVELOPMENT	GOBP_ENDOTHELIUM_DEVELOPMENT	115	0.564669	1.94374	2.5863e-07	4.69482e-06	3.14741e-06	3587
GOBP_I_KAPPAB_KINASE_NF_KAPPAB_SIGNALING	GOBP_I_KAPPAB_KINASE_NF_KAPPAB_SIGNALING	232	0.52954	1.94321	1.39632e-10	5.35555e-09	3.59036e-09	2519
GOBP_EOSINOPHIL_CHEMOTAXIS	GOBP_EOSINOPHIL_CHEMOTAXIS	17	0.794307	1.94266	6.40216e-05	0.00061637	0.000413214	2092
GOBP_REGULATION_OF_LEUKOCYTE_ADHESION_TO_VASCULAR_ENDOTHELIAL_CELL	GOBP_REGULATION_OF_LEUKOCYTE_ADHESION_TO_VASCULAR_ENDOTHELIAL_CELL	25	0.724342	1.94224	7.9006e-05	0.000740399	0.000496364	1814
GOBP_REGULATION_OF_PLATELET_ACTIVATION	GOBP_REGULATION_OF_PLATELET_ACTIVATION	30	0.698667	1.94161	0.000106793	0.000964691	0.000646729	2397
GOBP_PRODUCTION_OF_MOLECULAR_MEDIATOR_INVOLVED_IN_INFLAMMATORY_RESPONSE	GOBP_PRODUCTION_OF_MOLECULAR_MEDIATOR_INVOLVED_IN_INFLAMMATORY_RESPONSE	61	0.615511	1.94021	1.36479e-05	0.000162926	0.000109226	2733
GOBP_FOCAL_ADHESION_ASSEMBLY	GOBP_FOCAL_ADHESION_ASSEMBLY	73	0.59885	1.93983	5.63133e-06	7.43962e-05	4.98752e-05	2246
GOBP_POSITIVE_REGULATION_OF_CALCIUM_ION_IMPORT	GOBP_POSITIVE_REGULATION_OF_CALCIUM_ION_IMPORT	18	0.784594	1.93867	6.9898e-05	0.000665535	0.000446175	440
GOBP_POSITIVE_REGULATION_OF_INTERLEUKIN_6_PRODUCTION	GOBP_POSITIVE_REGULATION_OF_INTERLEUKIN_6_PRODUCTION	75	0.593828	1.93867	2.82825e-06	4.00928e-05	2.68782e-05	1814
GOCC_ENDOPLASMIC_RETICULUM_LUMEN	GOCC_ENDOPLASMIC_RETICULUM_LUMEN	257	0.525732	1.93863	1e-10	3.94689e-09	2.64599e-09	2224
GOBP_PHAGOSOME_MATURATION	GOBP_PHAGOSOME_MATURATION	41	0.654427	1.9383	9.4884e-05	0.000868659	0.000582349	2367
GOBP_POSITIVE_REGULATION_OF_SMOOTH_MUSCLE_CELL_PROLIFERATION	GOBP_POSITIVE_REGULATION_OF_SMOOTH_MUSCLE_CELL_PROLIFERATION	75	0.593248	1.93678	2.91732e-06	4.09286e-05	2.74385e-05	1890
GOBP_PLATELET_AGGREGATION	GOBP_PLATELET_AGGREGATION	54	0.62144	1.93651	1.31084e-05	0.000157234	0.00010541	2571
GOBP_DETECTION_OF_TEMPERATURE_STIMULUS	GOBP_DETECTION_OF_TEMPERATURE_STIMULUS	18	0.783318	1.93552	7.69317e-05	0.000725247	0.000486205	440
GOMF_PROTEASE_BINDING	GOMF_PROTEASE_BINDING	115	0.561776	1.93378	4.12267e-07	7.2188e-06	4.83948e-06	3226
GOBP_POSITIVE_REGULATION_OF_T_CELL_MIGRATION	GOBP_POSITIVE_REGULATION_OF_T_CELL_MIGRATION	27	0.708633	1.93356	9.39614e-05	0.000861871	0.000577798	1451
GOBP_NEGATIVE_REGULATION_OF_ADAPTIVE_IMMUNE_RESPONSE	GOBP_NEGATIVE_REGULATION_OF_ADAPTIVE_IMMUNE_RESPONSE	45	0.640714	1.9327	6.15105e-05	0.000595812	0.000399432	1969
GOCC_PLATELET_ALPHA_GRANULE_LUMEN	GOCC_PLATELET_ALPHA_GRANULE_LUMEN	59	0.61189	1.93204	2.39439e-05	0.000268579	0.000180055	3077
GOBP_CELLULAR_RESPONSE_TO_CADMIUM_ION	GOBP_CELLULAR_RESPONSE_TO_CADMIUM_ION	32	0.68366	1.93133	0.000260358	0.0020518	0.00137553	1701
GOCC_ACTIN_FILAMENT_BUNDLE	GOCC_ACTIN_FILAMENT_BUNDLE	61	0.612687	1.93131	1.79186e-05	0.000207856	0.000139347	3033
GOBP_REGULATION_OF_ANTIGEN_PROCESSING_AND_PRESENTATION	GOBP_REGULATION_OF_ANTIGEN_PROCESSING_AND_PRESENTATION	19	0.767741	1.93035	0.000113964	0.00102363	0.000686239	2834
GOBP_REGULATION_OF_ACTIN_FILAMENT_LENGTH	GOBP_REGULATION_OF_ACTIN_FILAMENT_LENGTH	146	0.5483	1.92933	5.58933e-08	1.19473e-06	8.0095e-07	3671
GOBP_TRIVALENT_INORGANIC_ANION_HOMEOSTASIS	GOBP_TRIVALENT_INORGANIC_ANION_HOMEOSTASIS	13	0.823355	1.9292	6.85688e-05	0.000654152	0.000438543	1413
GOBP_SPROUTING_ANGIOGENESIS	GOBP_SPROUTING_ANGIOGENESIS	106	0.565818	1.92891	7.55384e-07	1.2367e-05	8.29082e-06	1737
GOMF_ACTIN_FILAMENT_BINDING	GOMF_ACTIN_FILAMENT_BINDING	175	0.540434	1.92841	1.25865e-08	3.14232e-07	2.10661e-07	2988
GOBP_DEFENSE_RESPONSE_TO_GRAM_POSITIVE_BACTERIUM	GOBP_DEFENSE_RESPONSE_TO_GRAM_POSITIVE_BACTERIUM	66	0.604356	1.9283	2.83233e-05	0.000311458	0.000208801	1814
GOBP_POSITIVE_REGULATION_OF_TYPE_2_IMMUNE_RESPONSE	GOBP_POSITIVE_REGULATION_OF_TYPE_2_IMMUNE_RESPONSE	14	0.809382	1.92806	0.000129076	0.00114105	0.000764959	1922
GOCC_ACTIN_CYTOSKELETON	GOCC_ACTIN_CYTOSKELETON	424	0.506128	1.92801	1e-10	3.94689e-09	2.64599e-09	3393
GOBP_PLASMA_MEMBRANE_FUSION	GOBP_PLASMA_MEMBRANE_FUSION	16	0.788933	1.92769	0.000128278	0.00113717	0.000762355	1405
GOBP_HOMOTYPIC_CELL_CELL_ADHESION	GOBP_HOMOTYPIC_CELL_CELL_ADHESION	76	0.59016	1.92745	3.41608e-06	4.72981e-05	3.17086e-05	2397
GOBP_REGULATION_OF_EPITHELIAL_CELL_APOPTOTIC_PROCESS	GOBP_REGULATION_OF_EPITHELIAL_CELL_APOPTOTIC_PROCESS	72	0.596271	1.9272	1.13478e-05	0.000138609	9.29231e-05	2443
GOBP_SMOOTH_MUSCLE_CELL_PROLIFERATION	GOBP_SMOOTH_MUSCLE_CELL_PROLIFERATION	117	0.559935	1.92688	3.87128e-07	6.80659e-06	4.56314e-06	1952
GOBP_RESPONSE_TO_PROSTAGLANDIN_E	GOBP_RESPONSE_TO_PROSTAGLANDIN_E	22	0.741561	1.92633	0.000152432	0.00131454	0.000881266	1325
GOBP_REGULATION_OF_GTPASE_ACTIVITY	GOBP_REGULATION_OF_GTPASE_ACTIVITY	367	0.508866	1.92623	1e-10	3.94689e-09	2.64599e-09	3038
GOBP_NEGATIVE_REGULATION_OF_LEUKOCYTE_MIGRATION	GOBP_NEGATIVE_REGULATION_OF_LEUKOCYTE_MIGRATION	35	0.678395	1.92586	2.8035e-05	0.00030936	0.000207395	2856
GOMF_PATTERN_RECOGNITION_RECEPTOR_ACTIVITY	GOMF_PATTERN_RECOGNITION_RECEPTOR_ACTIVITY	23	0.726502	1.92528	0.00024352	0.00194	0.00130058	2600
GOBP_POSITIVE_REGULATION_OF_PRODUCTION_OF_MOLECULAR_MEDIATOR_OF_IMMUNE_RESPONSE	GOBP_POSITIVE_REGULATION_OF_PRODUCTION_OF_MOLECULAR_MEDIATOR_OF_IMMUNE_RESPONSE	80	0.585206	1.92485	2.85432e-06	4.0232e-05	2.69715e-05	2015
GOBP_POSITIVE_REGULATION_OF_GTPASE_ACTIVITY	GOBP_POSITIVE_REGULATION_OF_GTPASE_ACTIVITY	301	0.516477	1.92447	1e-10	3.94689e-09	2.64599e-09	2998
GOBP_REGULATION_OF_T_CELL_MIGRATION	GOBP_REGULATION_OF_T_CELL_MIGRATION	37	0.665356	1.92317	9.65335e-05	0.000879556	0.000589654	1899
GOBP_REGULATION_OF_CALCIUM_MEDIATED_SIGNALING	GOBP_REGULATION_OF_CALCIUM_MEDIATED_SIGNALING	57	0.611748	1.9228	5.73824e-05	0.000566204	0.000379583	2166
GOBP_POSITIVE_REGULATION_OF_T_HELPER_CELL_DIFFERENTIATION	GOBP_POSITIVE_REGULATION_OF_T_HELPER_CELL_DIFFERENTIATION	19	0.764713	1.92274	0.000141801	0.00123405	0.000827306	685
GOBP_RESPONSE_TO_PAIN	GOBP_RESPONSE_TO_PAIN	24	0.7204	1.92075	0.000126116	0.00111904	0.000750204	1425
GOBP_REGULATION_OF_WOUND_HEALING	GOBP_REGULATION_OF_WOUND_HEALING	110	0.561332	1.92046	1.0484e-06	1.68168e-05	1.1274e-05	2600
GOBP_RECEPTOR_RECYCLING	GOBP_RECEPTOR_RECYCLING	22	0.738828	1.91923	0.000169464	0.00144568	0.000969186	1906
GOBP_POSITIVE_REGULATION_OF_TYROSINE_PHOSPHORYLATION_OF_STAT_PROTEIN	GOBP_POSITIVE_REGULATION_OF_TYROSINE_PHOSPHORYLATION_OF_STAT_PROTEIN	60	0.607113	1.91673	4.72527e-05	0.000480714	0.000322271	1814
GOBP_ACUTE_INFLAMMATORY_RESPONSE_TO_ANTIGENIC_STIMULUS	GOBP_ACUTE_INFLAMMATORY_RESPONSE_TO_ANTIGENIC_STIMULUS	19	0.761746	1.91528	0.00016268	0.00139532	0.000935423	2063
GOMF_PROTEIN_SERINE_THREONINE_KINASE_INHIBITOR_ACTIVITY	GOMF_PROTEIN_SERINE_THREONINE_KINASE_INHIBITOR_ACTIVITY	26	0.70471	1.91509	0.000129783	0.00114517	0.000767722	2647
GOBP_REGULATION_OF_T_HELPER_CELL_DIFFERENTIATION	GOBP_REGULATION_OF_T_HELPER_CELL_DIFFERENTIATION	32	0.677441	1.91376	0.000365317	0.00272754	0.00182854	685
GOBP_RESPONSE_TO_WATER	GOBP_RESPONSE_TO_WATER	14	0.802634	1.91198	0.000199424	0.0016495	0.00110582	845
GOBP_POSITIVE_REGULATION_OF_ACUTE_INFLAMMATORY_RESPONSE	GOBP_POSITIVE_REGULATION_OF_ACUTE_INFLAMMATORY_RESPONSE	22	0.735927	1.9117	0.000210524	0.00172778	0.00115831	2454
GOCC_ENDOSOME_MEMBRANE	GOCC_ENDOSOME_MEMBRANE	404	0.50315	1.91116	1e-10	3.94689e-09	2.64599e-09	3406
GOBP_NEGATIVE_REGULATION_OF_PEPTIDASE_ACTIVITY	GOBP_NEGATIVE_REGULATION_OF_PEPTIDASE_ACTIVITY	208	0.523553	1.91081	2.49603e-09	7.24465e-08	4.85681e-08	2221
GOBP_REGULATION_OF_RECEPTOR_RECYCLING	GOBP_REGULATION_OF_RECEPTOR_RECYCLING	17	0.78125	1.91072	0.000107668	0.000971665	0.000651404	1515
GOCC_ACTOMYOSIN	GOCC_ACTOMYOSIN	62	0.605911	1.90994	3.62562e-05	0.000382338	0.00025632	3033
GOBP_DEFENSE_RESPONSE_TO_VIRUS	GOBP_DEFENSE_RESPONSE_TO_VIRUS	208	0.523245	1.90968	2.53143e-09	7.29666e-08	4.89168e-08	2262
GOBP_DENDRITIC_CELL_ANTIGEN_PROCESSING_AND_PRESENTATION	GOBP_DENDRITIC_CELL_ANTIGEN_PROCESSING_AND_PRESENTATION	12	0.832105	1.90949	0.000135539	0.00118555	0.000794793	1470
GOBP_PLASMA_MEMBRANE_ORGANIZATION	GOBP_PLASMA_MEMBRANE_ORGANIZATION	88	0.571892	1.90906	1.80143e-06	2.6732e-05	1.79211e-05	3520
GOBP_COMPLEMENT_ACTIVATION_ALTERNATIVE_PATHWAY	GOBP_COMPLEMENT_ACTIVATION_ALTERNATIVE_PATHWAY	15	0.789832	1.90882	0.000355831	0.00266719	0.00178809	1117
GOBP_ENDOTHELIAL_CELL_PROLIFERATION	GOBP_ENDOTHELIAL_CELL_PROLIFERATION	126	0.549941	1.90842	6.15313e-07	1.03043e-05	6.90802e-06	1834
GOBP_HUMORAL_IMMUNE_RESPONSE_MEDIATED_BY_CIRCULATING_IMMUNOGLOBULIN	GOBP_HUMORAL_IMMUNE_RESPONSE_MEDIATED_BY_CIRCULATING_IMMUNOGLOBULIN	39	0.651893	1.90838	8.50877e-05	0.000790669	0.000530064	2129
GOBP_T_CELL_RECEPTOR_SIGNALING_PATHWAY	GOBP_T_CELL_RECEPTOR_SIGNALING_PATHWAY	170	0.535726	1.90822	2.97282e-08	6.79746e-07	4.55701e-07	3391
GOBP_PEPTIDYL_TYROSINE_MODIFICATION	GOBP_PEPTIDYL_TYROSINE_MODIFICATION	325	0.508044	1.90788	1e-10	3.94689e-09	2.64599e-09	2546
GOBP_POSITIVE_REGULATION_OF_MYELOID_CELL_DIFFERENTIATION	GOBP_POSITIVE_REGULATION_OF_MYELOID_CELL_DIFFERENTIATION	82	0.577036	1.9072	8.93579e-06	0.000111986	7.50753e-05	1783
GOBP_POSITIVE_REGULATION_OF_MAPK_CASCADE	GOBP_POSITIVE_REGULATION_OF_MAPK_CASCADE	434	0.499749	1.90669	1e-10	3.94689e-09	2.64599e-09	3145
GOBP_CATECHOL_CONTAINING_COMPOUND_METABOLIC_PROCESS	GOBP_CATECHOL_CONTAINING_COMPOUND_METABOLIC_PROCESS	44	0.632926	1.90622	9.57871e-05	0.000875242	0.000586762	1229
GOBP_DETECTION_OF_TEMPERATURE_STIMULUS_INVOLVED_IN_SENSORY_PERCEPTION	GOBP_DETECTION_OF_TEMPERATURE_STIMULUS_INVOLVED_IN_SENSORY_PERCEPTION	15	0.788705	1.9061	0.00038072	0.00282261	0.00189228	440
GOBP_ENDOCYTOSIS	GOBP_ENDOCYTOSIS	492	0.497127	1.90498	1e-10	3.94689e-09	2.64599e-09	3758
GOMF_S100_PROTEIN_BINDING	GOMF_S100_PROTEIN_BINDING	14	0.799401	1.90428	0.000245308	0.00194983	0.00130717	963
GOBP_FOAM_CELL_DIFFERENTIATION	GOBP_FOAM_CELL_DIFFERENTIATION	34	0.670914	1.90378	4.02507e-05	0.000417064	0.000279599	2960
GOBP_REGULATION_OF_RESPONSE_TO_BIOTIC_STIMULUS	GOBP_REGULATION_OF_RESPONSE_TO_BIOTIC_STIMULUS	349	0.505644	1.90373	1e-10	3.94689e-09	2.64599e-09	2149
GOBP_COLLAGEN_CATABOLIC_PROCESS	GOBP_COLLAGEN_CATABOLIC_PROCESS	41	0.641619	1.90036	0.000187553	0.00157043	0.00105281	1626
GOBP_THYMIC_T_CELL_SELECTION	GOBP_THYMIC_T_CELL_SELECTION	20	0.745575	1.90035	0.000179716	0.00151548	0.00101598	1537
GOBP_REGULATION_OF_PROTEIN_LOCALIZATION_TO_PLASMA_MEMBRANE	GOBP_REGULATION_OF_PROTEIN_LOCALIZATION_TO_PLASMA_MEMBRANE	88	0.569057	1.89959	2.14661e-06	3.12689e-05	2.09626e-05	3435
GOBP_NEGATIVE_REGULATION_OF_BLOOD_VESSEL_ENDOTHELIAL_CELL_MIGRATION	GOBP_NEGATIVE_REGULATION_OF_BLOOD_VESSEL_ENDOTHELIAL_CELL_MIGRATION	34	0.668782	1.89774	4.43119e-05	0.000454687	0.000304822	1737
GOBP_AMEBOIDAL_TYPE_CELL_MIGRATION	GOBP_AMEBOIDAL_TYPE_CELL_MIGRATION	366	0.501742	1.89765	1e-10	3.94689e-09	2.64599e-09	2338
GOBP_POSITIVE_REGULATION_OF_ALPHA_BETA_T_CELL_PROLIFERATION	GOBP_POSITIVE_REGULATION_OF_ALPHA_BETA_T_CELL_PROLIFERATION	17	0.775725	1.89721	0.000130426	0.00114978	0.000770813	988
GOBP_NEGATIVE_REGULATION_OF_INTERLEUKIN_1_BETA_PRODUCTION	GOBP_NEGATIVE_REGULATION_OF_INTERLEUKIN_1_BETA_PRODUCTION	20	0.744298	1.89709	0.000193408	0.00160954	0.00107903	1226
GOMF_C_C_CHEMOKINE_BINDING	GOMF_C_C_CHEMOKINE_BINDING	16	0.776046	1.8962	0.000222745	0.00180319	0.00120886	1618
GOBP_MONOCYTE_DIFFERENTIATION	GOBP_MONOCYTE_DIFFERENTIATION	31	0.675933	1.89436	0.000222343	0.00180147	0.0012077	1916
GOCC_PHAGOCYTIC_CUP	GOCC_PHAGOCYTIC_CUP	23	0.714783	1.89422	0.000442832	0.00320321	0.00214743	1315
GOBP_DEFENSE_RESPONSE_TO_GRAM_NEGATIVE_BACTERIUM	GOBP_DEFENSE_RESPONSE_TO_GRAM_NEGATIVE_BACTERIUM	55	0.605569	1.89422	7.06952e-05	0.00067178	0.000450361	2409
GOMF_MHC_PROTEIN_BINDING	GOMF_MHC_PROTEIN_BINDING	21	0.736044	1.89192	0.000409985	0.00299983	0.00201108	1905
GOBP_CD4_POSITIVE_ALPHA_BETA_T_CELL_CYTOKINE_PRODUCTION	GOBP_CD4_POSITIVE_ALPHA_BETA_T_CELL_CYTOKINE_PRODUCTION	17	0.773446	1.89164	0.000144432	0.0012535	0.000840344	1969
GOBP_PROTEIN_LOCALIZATION_TO_PLASMA_MEMBRANE	GOBP_PROTEIN_LOCALIZATION_TO_PLASMA_MEMBRANE	239	0.514963	1.89161	8.75973e-10	2.79606e-08	1.87448e-08	3146
GOBP_NEGATIVE_REGULATION_OF_VIRAL_PROCESS	GOBP_NEGATIVE_REGULATION_OF_VIRAL_PROCESS	74	0.580163	1.89145	3.3088e-05	0.000354406	0.000237594	2044
GOBP_CATECHOL_CONTAINING_COMPOUND_BIOSYNTHETIC_PROCESS	GOBP_CATECHOL_CONTAINING_COMPOUND_BIOSYNTHETIC_PROCESS	18	0.765052	1.89039	0.000221982	0.00180008	0.00120677	1229
GOBP_NEGATIVE_REGULATION_OF_VASCULATURE_DEVELOPMENT	GOBP_NEGATIVE_REGULATION_OF_VASCULATURE_DEVELOPMENT	82	0.571822	1.88997	1.56596e-05	0.000183894	0.000123282	1750
GOBP_NEGATIVE_REGULATION_OF_CELL_SUBSTRATE_ADHESION	GOBP_NEGATIVE_REGULATION_OF_CELL_SUBSTRATE_ADHESION	53	0.610121	1.8897	6.11171e-05	0.00059321	0.000397688	2182
GOBP_NEGATIVE_REGULATION_OF_GLUCOSE_TRANSMEMBRANE_TRANSPORT	GOBP_NEGATIVE_REGULATION_OF_GLUCOSE_TRANSMEMBRANE_TRANSPORT	12	0.823179	1.88901	0.000214687	0.00175438	0.00117614	1937
GOBP_NEGATIVE_REGULATION_OF_ANTIGEN_RECEPTOR_MEDIATED_SIGNALING_PATHWAY	GOBP_NEGATIVE_REGULATION_OF_ANTIGEN_RECEPTOR_MEDIATED_SIGNALING_PATHWAY	28	0.687832	1.88866	0.00024352	0.00194	0.00130058	3593
GOBP_NEGATIVE_REGULATION_OF_OSTEOCLAST_DIFFERENTIATION	GOBP_NEGATIVE_REGULATION_OF_OSTEOCLAST_DIFFERENTIATION	24	0.708145	1.88808	0.000233333	0.00186981	0.00125352	2990
GOBP_ACUTE_PHASE_RESPONSE	GOBP_ACUTE_PHASE_RESPONSE	41	0.637228	1.88736	0.000231682	0.00185955	0.00124664	2526
GOBP_DETECTION_OF_OTHER_ORGANISM	GOBP_DETECTION_OF_OTHER_ORGANISM	17	0.771696	1.88736	0.000154935	0.0013325	0.000893308	2439
GOBP_ACTIN_FILAMENT_BUNDLE_ORGANIZATION	GOBP_ACTIN_FILAMENT_BUNDLE_ORGANIZATION	128	0.543612	1.88676	1.40358e-06	2.14644e-05	1.43897e-05	3247
GOBP_MEMBRANE_PROTEIN_ECTODOMAIN_PROTEOLYSIS	GOBP_MEMBRANE_PROTEIN_ECTODOMAIN_PROTEOLYSIS	38	0.647633	1.8866	0.000206177	0.0016965	0.00113733	3404
GOBP_RESPONSE_TO_INTERLEUKIN_1	GOBP_RESPONSE_TO_INTERLEUKIN_1	174	0.528263	1.88633	6.22825e-08	1.32535e-06	8.88514e-07	1471
GOBP_NEGATIVE_REGULATION_OF_SMOOTH_MUSCLE_CELL_PROLIFERATION	GOBP_NEGATIVE_REGULATION_OF_SMOOTH_MUSCLE_CELL_PROLIFERATION	40	0.641056	1.88621	0.000170535	0.00145191	0.000973362	2757
GOBP_NEGATIVE_REGULATION_OF_VIRAL_GENOME_REPLICATION	GOBP_NEGATIVE_REGULATION_OF_VIRAL_GENOME_REPLICATION	42	0.634447	1.88555	0.000137995	0.00120533	0.000808054	2501
GOBP_NEGATIVE_REGULATION_OF_RESPONSE_TO_BIOTIC_STIMULUS	GOBP_NEGATIVE_REGULATION_OF_RESPONSE_TO_BIOTIC_STIMULUS	85	0.570352	1.88539	5.85452e-06	7.70237e-05	5.16367e-05	2194
GOBP_NEGATIVE_REGULATION_OF_EXOCYTOSIS	GOBP_NEGATIVE_REGULATION_OF_EXOCYTOSIS	26	0.693781	1.88539	0.000220973	0.00179537	0.00120362	3027
GOBP_REGULATION_OF_NEUTROPHIL_CHEMOTAXIS	GOBP_REGULATION_OF_NEUTROPHIL_CHEMOTAXIS	26	0.693552	1.88476	0.000224296	0.00180959	0.00121315	1470
GOBP_REGULATION_OF_INFLAMMATORY_RESPONSE_TO_ANTIGENIC_STIMULUS	GOBP_REGULATION_OF_INFLAMMATORY_RESPONSE_TO_ANTIGENIC_STIMULUS	23	0.710437	1.88271	0.000556035	0.00386623	0.00259192	2773
GOBP_MYELOID_DENDRITIC_CELL_ACTIVATION	GOBP_MYELOID_DENDRITIC_CELL_ACTIVATION	25	0.701871	1.88199	0.000268494	0.00210199	0.00140917	2258
GOBP_POSITIVE_REGULATION_OF_NF_KAPPAB_TRANSCRIPTION_FACTOR_ACTIVITY	GOBP_POSITIVE_REGULATION_OF_NF_KAPPAB_TRANSCRIPTION_FACTOR_ACTIVITY	140	0.538438	1.88159	4.86568e-07	8.35422e-06	5.60067e-06	3353
GOBP_NEGATIVE_REGULATION_OF_ANION_TRANSMEMBRANE_TRANSPORT	GOBP_NEGATIVE_REGULATION_OF_ANION_TRANSMEMBRANE_TRANSPORT	25	0.701488	1.88096	0.000275249	0.0021478	0.00143988	2089
GOBP_POSITIVE_REGULATION_OF_MONOCYTE_CHEMOTAXIS	GOBP_POSITIVE_REGULATION_OF_MONOCYTE_CHEMOTAXIS	15	0.778254	1.88084	0.000708061	0.00470984	0.00315748	1250
GOBP_REGULATION_OF_GLYCOPROTEIN_METABOLIC_PROCESS	GOBP_REGULATION_OF_GLYCOPROTEIN_METABOLIC_PROCESS	37	0.65064	1.88063	0.000203803	0.00167987	0.00112618	2629
GOBP_NEGATIVE_REGULATION_OF_TISSUE_REMODELING	GOBP_NEGATIVE_REGULATION_OF_TISSUE_REMODELING	20	0.737536	1.87986	0.000282408	0.0021892	0.00146764	2294
GOBP_NEGATIVE_REGULATION_OF_INTERLEUKIN_2_PRODUCTION	GOBP_NEGATIVE_REGULATION_OF_INTERLEUKIN_2_PRODUCTION	24	0.704879	1.87937	0.000283692	0.00219567	0.00147198	1969
GOCC_PLASMA_MEMBRANE_RAFT	GOCC_PLASMA_MEMBRANE_RAFT	97	0.556217	1.87894	7.65534e-06	9.77417e-05	6.5526e-05	2822
GOBP_DETECTION_OF_EXTERNAL_BIOTIC_STIMULUS	GOBP_DETECTION_OF_EXTERNAL_BIOTIC_STIMULUS	21	0.730834	1.87853	0.000492669	0.00351558	0.00235684	2753
GOBP_ENTRY_INTO_HOST	GOBP_ENTRY_INTO_HOST	126	0.541313	1.87848	1.52288e-06	2.30662e-05	1.54636e-05	2232
GOCC_COATED_VESICLE	GOCC_COATED_VESICLE	247	0.508483	1.87756	2.27373e-09	6.63428e-08	4.44762e-08	2200
GOBP_NEGATIVE_REGULATION_OF_WOUND_HEALING	GOBP_NEGATIVE_REGULATION_OF_WOUND_HEALING	66	0.588211	1.87678	7.85207e-05	0.000737304	0.000494288	2572
GOBP_NEGATIVE_REGULATION_OF_INFLAMMATORY_RESPONSE	GOBP_NEGATIVE_REGULATION_OF_INFLAMMATORY_RESPONSE	106	0.550505	1.8767	3.05145e-06	4.26515e-05	2.85936e-05	2171
GOBP_ENDODERM_FORMATION	GOBP_ENDODERM_FORMATION	49	0.613438	1.8767	0.000128808	0.00113974	0.000764082	2494
GOMF_ACTIN_BINDING	GOMF_ACTIN_BINDING	372	0.495618	1.87573	1e-10	3.94689e-09	2.64599e-09	3134
GOBP_NEGATIVE_REGULATION_OF_RESPONSE_TO_WOUNDING	GOBP_NEGATIVE_REGULATION_OF_RESPONSE_TO_WOUNDING	80	0.569861	1.87437	1.13516e-05	0.000138609	9.29231e-05	2294
GOBP_DETOXIFICATION_OF_INORGANIC_COMPOUND	GOBP_DETOXIFICATION_OF_INORGANIC_COMPOUND	12	0.816788	1.87434	0.000319322	0.00243381	0.00163163	2063
GOBP_IMMUNOLOGICAL_MEMORY_PROCESS	GOBP_IMMUNOLOGICAL_MEMORY_PROCESS	13	0.799875	1.87418	0.000262695	0.00206305	0.00138307	269
GOBP_REGULATION_OF_RECEPTOR_BINDING	GOBP_REGULATION_OF_RECEPTOR_BINDING	23	0.707043	1.87371	0.000729432	0.00483173	0.00323919	525
GOBP_REGULATION_OF_CELL_MIGRATION_INVOLVED_IN_SPROUTING_ANGIOGENESIS	GOBP_REGULATION_OF_CELL_MIGRATION_INVOLVED_IN_SPROUTING_ANGIOGENESIS	36	0.652895	1.8733	0.000261112	0.00205434	0.00137723	1737
GOBP_SYNAPTIC_TRANSMISSION_DOPAMINERGIC	GOBP_SYNAPTIC_TRANSMISSION_DOPAMINERGIC	23	0.706857	1.87322	0.000769584	0.00504151	0.00337983	2063
GOBP_ACTIN_FILAMENT_SEVERING	GOBP_ACTIN_FILAMENT_SEVERING	16	0.76622	1.8722	0.000363089	0.00271518	0.00182025	1520
GOCC_TRANSPORT_VESICLE_MEMBRANE	GOCC_TRANSPORT_VESICLE_MEMBRANE	169	0.525828	1.8719	8.35147e-08	1.70955e-06	1.14608e-06	3072
GOBP_NATURAL_KILLER_CELL_ACTIVATION_INVOLVED_IN_IMMUNE_RESPONSE	GOBP_NATURAL_KILLER_CELL_ACTIVATION_INVOLVED_IN_IMMUNE_RESPONSE	21	0.728246	1.87188	0.000554682	0.00386243	0.00258937	2118
GOBP_ANGIOGENESIS_INVOLVED_IN_WOUND_HEALING	GOBP_ANGIOGENESIS_INVOLVED_IN_WOUND_HEALING	23	0.705826	1.87049	0.000809735	0.0052503	0.0035198	1620
GOCC_ACTIN_FILAMENT	GOCC_ACTIN_FILAMENT	93	0.557374	1.87042	2.02177e-05	0.00023198	0.000155519	1912
GOBP_CELL_CELL_RECOGNITION	GOBP_CELL_CELL_RECOGNITION	61	0.592975	1.86917	6.86337e-05	0.000654152	0.000438543	1034
GOBP_POSITIVE_REGULATION_OF_I_KAPPAB_KINASE_NF_KAPPAB_SIGNALING	GOBP_POSITIVE_REGULATION_OF_I_KAPPAB_KINASE_NF_KAPPAB_SIGNALING	158	0.526385	1.86887	5.75071e-07	9.7096e-06	6.50932e-06	2626
GOBP_NEGATIVE_REGULATION_OF_EPITHELIAL_CELL_MIGRATION	GOBP_NEGATIVE_REGULATION_OF_EPITHELIAL_CELL_MIGRATION	66	0.585599	1.86845	9.04854e-05	0.00083644	0.000560749	1737
GOBP_NEGATIVE_REGULATION_OF_PEPTIDYL_TYROSINE_PHOSPHORYLATION	GOBP_NEGATIVE_REGULATION_OF_PEPTIDYL_TYROSINE_PHOSPHORYLATION	46	0.618362	1.86761	0.000154196	0.00132734	0.00088985	2543
GOCC_PLATELET_ALPHA_GRANULE_MEMBRANE	GOCC_PLATELET_ALPHA_GRANULE_MEMBRANE	15	0.772731	1.86749	0.000908224	0.0057709	0.00386881	2600
GOMF_CYSTEINE_TYPE_ENDOPEPTIDASE_ACTIVITY_INVOLVED_IN_APOPTOTIC_PROCESS	GOMF_CYSTEINE_TYPE_ENDOPEPTIDASE_ACTIVITY_INVOLVED_IN_APOPTOTIC_PROCESS	14	0.783811	1.86714	0.000542697	0.00379569	0.00254463	1308
GOBP_T_CELL_DIFFERENTIATION_IN_THYMUS	GOBP_T_CELL_DIFFERENTIATION_IN_THYMUS	64	0.59015	1.86683	3.7457e-05	0.000392391	0.000263059	1598
GOBP_STRESS_RESPONSE_TO_METAL_ION	GOBP_STRESS_RESPONSE_TO_METAL_ION	13	0.796095	1.86532	0.000294861	0.00227471	0.00152496	2063
GOCC_TRANSPORT_VESICLE	GOCC_TRANSPORT_VESICLE	328	0.49623	1.86523	1e-10	3.94689e-09	2.64599e-09	3405
GOBP_POSITIVE_REGULATION_OF_PEPTIDYL_TYROSINE_PHOSPHORYLATION	GOBP_POSITIVE_REGULATION_OF_PEPTIDYL_TYROSINE_PHOSPHORYLATION	167	0.524296	1.86495	3.31287e-07	5.92331e-06	3.97099e-06	2268
GOCC_COMPLEX_OF_COLLAGEN_TRIMERS	GOCC_COMPLEX_OF_COLLAGEN_TRIMERS	19	0.74168	1.86482	0.000390084	0.00287857	0.00192979	2138
GOBP_NEGATIVE_REGULATION_OF_TRANSPORT	GOBP_NEGATIVE_REGULATION_OF_TRANSPORT	357	0.494475	1.86479	1e-10	3.94689e-09	2.64599e-09	2179
GOBP_REGULATION_OF_LYMPHOCYTE_CHEMOTAXIS	GOBP_REGULATION_OF_LYMPHOCYTE_CHEMOTAXIS	20	0.731571	1.86465	0.000323485	0.00245766	0.00164762	988
GOBP_MACROPHAGE_CHEMOTAXIS	GOBP_MACROPHAGE_CHEMOTAXIS	29	0.67484	1.86405	0.000388426	0.00286856	0.00192308	2135
GOBP_SEROTONIN_TRANSPORT	GOBP_SEROTONIN_TRANSPORT	20	0.731258	1.86385	0.000326908	0.00248169	0.00166372	1243
GOCC_RECYCLING_ENDOSOME	GOCC_RECYCLING_ENDOSOME	146	0.529359	1.86268	5.23335e-07	8.92336e-06	5.98222e-06	3406
GOBP_REGULATION_OF_METAL_ION_TRANSPORT	GOBP_REGULATION_OF_METAL_ION_TRANSPORT	208	0.510086	1.86166	1.4804e-08	3.62927e-07	2.43306e-07	2471
GOMF_EXTRACELLULAR_MATRIX_STRUCTURAL_CONSTITUENT_CONFERRING_COMPRESSION_RESISTANCE	GOMF_EXTRACELLULAR_MATRIX_STRUCTURAL_CONSTITUENT_CONFERRING_COMPRESSION_RESISTANCE	21	0.724243	1.86159	0.000658038	0.00442977	0.00296971	1505
GOBP_REGULATION_OF_PRODUCTION_OF_MOLECULAR_MEDIATOR_OF_IMMUNE_RESPONSE	GOBP_REGULATION_OF_PRODUCTION_OF_MOLECULAR_MEDIATOR_OF_IMMUNE_RESPONSE	119	0.540873	1.86084	1.48639e-06	2.25494e-05	1.51171e-05	2773
GOBP_DENDRITIC_CELL_APOPTOTIC_PROCESS	GOBP_DENDRITIC_CELL_APOPTOTIC_PROCESS	10	0.851946	1.86074	0.000218729	0.00177977	0.00119316	1431
GOBP_RESPONSE_TO_VIRUS	GOBP_RESPONSE_TO_VIRUS	287	0.500799	1.85986	7.53152e-10	2.49616e-08	1.67342e-08	2289
GOBP_POSITIVE_REGULATION_OF_MYELOID_LEUKOCYTE_DIFFERENTIATION	GOBP_POSITIVE_REGULATION_OF_MYELOID_LEUKOCYTE_DIFFERENTIATION	50	0.607258	1.85981	0.000151947	0.00131154	0.000879258	3357
GOBP_CELL_CELL_ADHESION_MEDIATED_BY_INTEGRIN	GOBP_CELL_CELL_ADHESION_MEDIATED_BY_INTEGRIN	14	0.780342	1.85888	0.000599449	0.00411991	0.00276199	2856
GOBP_RESPONSE_TO_KETONE	GOBP_RESPONSE_TO_KETONE	171	0.520615	1.85883	2.51887e-07	4.58116e-06	3.07121e-06	1325
GOMF_FIBRONECTIN_BINDING	GOMF_FIBRONECTIN_BINDING	24	0.696938	1.85819	0.000387999	0.00286763	0.00192246	2026
GOBP_REGULATION_OF_CELL_ADHESION_MEDIATED_BY_INTEGRIN	GOBP_REGULATION_OF_CELL_ADHESION_MEDIATED_BY_INTEGRIN	43	0.622144	1.85703	0.000440311	0.00318983	0.00213846	2215
GOBP_TOLERANCE_INDUCTION	GOBP_TOLERANCE_INDUCTION	22	0.714846	1.85694	0.000581366	0.00401886	0.00269424	2241
GOBP_REGULATION_OF_PEPTIDASE_ACTIVITY	GOBP_REGULATION_OF_PEPTIDASE_ACTIVITY	368	0.490854	1.85682	1e-10	3.94689e-09	2.64599e-09	2221
GOBP_ESTABLISHMENT_OF_LYMPHOCYTE_POLARITY	GOBP_ESTABLISHMENT_OF_LYMPHOCYTE_POLARITY	12	0.808819	1.85605	0.000460502	0.00331338	0.00222129	1553
GOBP_NEGATIVE_REGULATION_OF_MYELOID_LEUKOCYTE_DIFFERENTIATION	GOBP_NEGATIVE_REGULATION_OF_MYELOID_LEUKOCYTE_DIFFERENTIATION	43	0.621789	1.85597	0.000446647	0.00322834	0.00216428	3027
GOBP_RECEPTOR_METABOLIC_PROCESS	GOBP_RECEPTOR_METABOLIC_PROCESS	138	0.532125	1.85573	5.24407e-07	8.92336e-06	5.98222e-06	3176
GOBP_PROTEIN_KINASE_B_SIGNALING	GOBP_PROTEIN_KINASE_B_SIGNALING	222	0.507153	1.8552	6.11112e-09	1.61919e-07	1.0855e-07	2906
GOBP_REGULATION_OF_ENDOCYTOSIS	GOBP_REGULATION_OF_ENDOCYTOSIS	185	0.515913	1.85492	1.35153e-07	2.60766e-06	1.74818e-06	3176
GOBP_POSITIVE_REGULATION_OF_NATURAL_KILLER_CELL_MEDIATED_IMMUNITY	GOBP_POSITIVE_REGULATION_OF_NATURAL_KILLER_CELL_MEDIATED_IMMUNITY	25	0.691555	1.85433	0.000397096	0.00291899	0.00195689	1648
GOMF_CHEMOKINE_BINDING	GOMF_CHEMOKINE_BINDING	25	0.691542	1.85429	0.000397096	0.00291899	0.00195689	2026
GOMF_AMYLOID_BETA_BINDING	GOMF_AMYLOID_BETA_BINDING	75	0.567876	1.85394	2.98335e-05	0.000326179	0.00021867	2240
GOBP_RESPONSE_TO_COPPER_ION	GOBP_RESPONSE_TO_COPPER_ION	33	0.658554	1.85391	0.000280784	0.00218204	0.00146284	2269
GOBP_NEGATIVE_REGULATION_OF_SECRETION	GOBP_NEGATIVE_REGULATION_OF_SECRETION	135	0.53215	1.85389	1.37979e-06	2.12371e-05	1.42374e-05	2500
GOBP_POSITIVE_REGULATION_OF_MAST_CELL_ACTIVATION_INVOLVED_IN_IMMUNE_RESPONSE	GOBP_POSITIVE_REGULATION_OF_MAST_CELL_ACTIVATION_INVOLVED_IN_IMMUNE_RESPONSE	12	0.807825	1.85377	0.000475005	0.00340743	0.00228434	895
GOBP_NEGATIVE_REGULATION_OF_EPITHELIAL_CELL_PROLIFERATION	GOBP_NEGATIVE_REGULATION_OF_EPITHELIAL_CELL_PROLIFERATION	112	0.541024	1.8535	6.33263e-06	8.22895e-05	5.51669e-05	2246
GOBP_SECOND_MESSENGER_MEDIATED_SIGNALING	GOBP_SECOND_MESSENGER_MEDIATED_SIGNALING	258	0.502193	1.85318	3.25275e-09	9.10005e-08	6.10067e-08	2753
GOBP_INTERLEUKIN_4_PRODUCTION	GOBP_INTERLEUKIN_4_PRODUCTION	28	0.674761	1.85277	0.000502763	0.00358223	0.00240153	2773
GOBP_REGULATION_OF_MONOCYTE_DIFFERENTIATION	GOBP_REGULATION_OF_MONOCYTE_DIFFERENTIATION	17	0.756955	1.8513	0.000328994	0.00249553	0.001673	1916
GOBP_POSITIVE_REGULATION_OF_PATTERN_RECOGNITION_RECEPTOR_SIGNALING_PATHWAY	GOBP_POSITIVE_REGULATION_OF_PATTERN_RECOGNITION_RECEPTOR_SIGNALING_PATHWAY	35	0.651956	1.8508	0.000114903	0.0010311	0.000691246	2999
GOMF_EPHRIN_RECEPTOR_ACTIVITY	GOMF_EPHRIN_RECEPTOR_ACTIVITY	17	0.756268	1.84962	0.000336032	0.00253879	0.001702	2036
GOCC_CLATHRIN_COATED_VESICLE	GOCC_CLATHRIN_COATED_VESICLE	161	0.520306	1.84923	5.84228e-07	9.81833e-06	6.5822e-06	2200
GOBP_INTERLEUKIN_2_PRODUCTION	GOBP_INTERLEUKIN_2_PRODUCTION	52	0.599621	1.84842	0.000256436	0.00202765	0.00135933	2397
GOBP_POSITIVE_REGULATION_OF_BLOOD_VESSEL_ENDOTHELIAL_CELL_MIGRATION	GOBP_POSITIVE_REGULATION_OF_BLOOD_VESSEL_ENDOTHELIAL_CELL_MIGRATION	48	0.606913	1.84732	0.000135097	0.0011842	0.000793889	1736
GOBP_REGULATION_OF_ANION_TRANSMEMBRANE_TRANSPORT	GOBP_REGULATION_OF_ANION_TRANSMEMBRANE_TRANSPORT	92	0.550966	1.84717	3.20916e-05	0.000346094	0.000232022	2237
GOBP_POSITIVE_T_CELL_SELECTION	GOBP_POSITIVE_T_CELL_SELECTION	32	0.653625	1.84648	0.00127664	0.0076182	0.00510724	3155
GOBP_REGULATION_OF_MACROPHAGE_DERIVED_FOAM_CELL_DIFFERENTIATION	GOBP_REGULATION_OF_MACROPHAGE_DERIVED_FOAM_CELL_DIFFERENTIATION	29	0.668314	1.84603	0.000514579	0.00364458	0.00244333	2960
GOBP_AMINE_TRANSPORT	GOBP_AMINE_TRANSPORT	88	0.552564	1.84454	8.58431e-06	0.000108438	7.26969e-05	1824
GOBP_GERMINAL_CENTER_FORMATION	GOBP_GERMINAL_CENTER_FORMATION	12	0.803649	1.84419	0.000554776	0.00386243	0.00258937	1623
GOMF_MHC_CLASS_I_PROTEIN_BINDING	GOMF_MHC_CLASS_I_PROTEIN_BINDING	15	0.762722	1.8433	0.00143742	0.00839332	0.00562688	1905
GOBP_ICOSANOID_METABOLIC_PROCESS	GOBP_ICOSANOID_METABOLIC_PROCESS	97	0.545626	1.84317	1.81403e-05	0.000209915	0.000140727	2239
GOBP_CELLULAR_RESPONSE_TO_AMYLOID_BETA	GOBP_CELLULAR_RESPONSE_TO_AMYLOID_BETA	33	0.654233	1.84174	0.000330627	0.00250559	0.00167975	3083
GOBP_REGULATION_OF_ACUTE_INFLAMMATORY_RESPONSE_TO_ANTIGENIC_STIMULUS	GOBP_REGULATION_OF_ACUTE_INFLAMMATORY_RESPONSE_TO_ANTIGENIC_STIMULUS	12	0.802421	1.84137	0.000591035	0.004074	0.00273121	2063
GOBP_DOPAMINE_METABOLIC_PROCESS	GOBP_DOPAMINE_METABOLIC_PROCESS	32	0.651772	1.84124	0.00136938	0.00805038	0.00539697	1229
GOBP_EXTRACELLULAR_MATRIX_DISASSEMBLY	GOBP_EXTRACELLULAR_MATRIX_DISASSEMBLY	69	0.572783	1.84107	4.83567e-05	0.000490895	0.000329096	3187
GOBP_SUPEROXIDE_ANION_GENERATION	GOBP_SUPEROXIDE_ANION_GENERATION	32	0.65117	1.83954	0.00136938	0.00805038	0.00539697	1917
GOBP_POSITIVE_REGULATION_OF_REACTIVE_OXYGEN_SPECIES_METABOLIC_PROCESS	GOBP_POSITIVE_REGULATION_OF_REACTIVE_OXYGEN_SPECIES_METABOLIC_PROCESS	83	0.556842	1.83936	4.98681e-05	0.000501422	0.000336153	2439
GOBP_TOLL_LIKE_RECEPTOR_4_SIGNALING_PATHWAY	GOBP_TOLL_LIKE_RECEPTOR_4_SIGNALING_PATHWAY	33	0.65333	1.8392	0.000343951	0.00258834	0.00173522	3128
GOBP_MEMBRANE_FUSION	GOBP_MEMBRANE_FUSION	135	0.527736	1.83851	2.32129e-06	3.35507e-05	2.24924e-05	3687
GOBP_REGULATION_OF_TISSUE_REMODELING	GOBP_REGULATION_OF_TISSUE_REMODELING	66	0.57613	1.83824	0.000190882	0.00159549	0.00106962	2362
GOBP_RESPONSE_TO_INTERFERON_ALPHA	GOBP_RESPONSE_TO_INTERFERON_ALPHA	20	0.721047	1.83783	0.000540086	0.00378857	0.00253985	1607
GOBP_RESPONSE_TO_INTERFERON_BETA	GOBP_RESPONSE_TO_INTERFERON_BETA	25	0.684573	1.83561	0.000600731	0.00412277	0.0027639	1882
GOBP_NEGATIVE_REGULATION_OF_HEMOPOIESIS	GOBP_NEGATIVE_REGULATION_OF_HEMOPOIESIS	87	0.550296	1.83524	4.64054e-05	0.000473106	0.00031717	3027
GOBP_REGULATION_OF_DENDRITIC_CELL_CHEMOTAXIS	GOBP_REGULATION_OF_DENDRITIC_CELL_CHEMOTAXIS	10	0.840033	1.83472	0.000338374	0.00255243	0.00171115	374
GOBP_INTERLEUKIN_10_PRODUCTION	GOBP_INTERLEUKIN_10_PRODUCTION	47	0.604199	1.83365	0.000278964	0.00217322	0.00145693	3260
GOBP_POSITIVE_REGULATION_OF_RESPONSE_TO_BIOTIC_STIMULUS	GOBP_POSITIVE_REGULATION_OF_RESPONSE_TO_BIOTIC_STIMULUS	212	0.501828	1.83355	7.26555e-08	1.51882e-06	1.01822e-06	1721
GOBP_RHO_PROTEIN_SIGNAL_TRANSDUCTION	GOBP_RHO_PROTEIN_SIGNAL_TRANSDUCTION	109	0.53587	1.8334	1.04056e-05	0.00012871	8.62868e-05	3525
GOBP_REGULATION_OF_T_CELL_RECEPTOR_SIGNALING_PATHWAY	GOBP_REGULATION_OF_T_CELL_RECEPTOR_SIGNALING_PATHWAY	34	0.646044	1.83321	0.000205277	0.00169056	0.00113335	3593
GOBP_REGULATION_OF_ACTIN_CYTOSKELETON_REORGANIZATION	GOBP_REGULATION_OF_ACTIN_CYTOSKELETON_REORGANIZATION	36	0.638771	1.83277	0.000425784	0.00309875	0.0020774	2533
GOBP_MONOAMINE_TRANSPORT	GOBP_MONOAMINE_TRANSPORT	74	0.562025	1.83231	0.000121976	0.00108942	0.000730349	2848
GOBP_VASCULAR_ENDOTHELIAL_GROWTH_FACTOR_RECEPTOR_SIGNALING_PATHWAY	GOBP_VASCULAR_ENDOTHELIAL_GROWTH_FACTOR_RECEPTOR_SIGNALING_PATHWAY	82	0.554214	1.83177	5.8255e-05	0.00057126	0.000382972	2477
GOMF_PHOSPHATIDYLSERINE_BINDING	GOMF_PHOSPHATIDYLSERINE_BINDING	49	0.59867	1.83152	0.000308495	0.00235885	0.00158137	3042
GOMF_HORMONE_BINDING	GOMF_HORMONE_BINDING	74	0.561769	1.83148	0.000123437	0.0011004	0.000737711	2336
GOBP_POSITIVE_REGULATION_OF_B_CELL_PROLIFERATION	GOBP_POSITIVE_REGULATION_OF_B_CELL_PROLIFERATION	35	0.644893	1.83075	0.000157888	0.00135667	0.000909511	2023
GOBP_NEGATIVE_REGULATION_OF_ANION_TRANSPORT	GOBP_NEGATIVE_REGULATION_OF_ANION_TRANSPORT	168	0.514223	1.83034	4.58892e-07	7.93633e-06	5.32051e-06	2600
GOCC_SARCOLEMMA	GOCC_SARCOLEMMA	122	0.529169	1.82946	8.61926e-06	0.000108735	7.28961e-05	2687
GOBP_GAMMA_DELTA_T_CELL_ACTIVATION	GOBP_GAMMA_DELTA_T_CELL_ACTIVATION	15	0.756919	1.82928	0.0019404	0.0106689	0.0071524	2061
GOMF_PHOSPHOLIPID_BINDING	GOMF_PHOSPHOLIPID_BINDING	356	0.485016	1.8292	2.71794e-10	9.86756e-09	6.61521e-09	3168
GOBP_REGULATION_OF_LEUKOCYTE_TETHERING_OR_ROLLING	GOBP_REGULATION_OF_LEUKOCYTE_TETHERING_OR_ROLLING	12	0.797071	1.8291	0.000750648	0.0049447	0.00331493	1451
GOCC_PODOSOME	GOCC_PODOSOME	26	0.673	1.82891	0.000591056	0.004074	0.00273121	2995
GOBP_POSITIVE_REGULATION_OF_T_HELPER_1_TYPE_IMMUNE_RESPONSE	GOBP_POSITIVE_REGULATION_OF_T_HELPER_1_TYPE_IMMUNE_RESPONSE	14	0.767665	1.82868	0.000948173	0.00599543	0.00401934	1775
GOBP_RESPONSE_TO_PROTOZOAN	GOBP_RESPONSE_TO_PROTOZOAN	19	0.727238	1.82851	0.000727516	0.00482575	0.00323518	2601
GOMF_PEPTIDE_BINDING	GOMF_PEPTIDE_BINDING	263	0.494974	1.82834	5.47692e-09	1.45928e-07	9.78304e-08	2036
GOBP_REGULATION_OF_COAGULATION	GOBP_REGULATION_OF_COAGULATION	65	0.575888	1.82821	7.38843e-05	0.000699291	0.000468804	3027
GOBP_MYELOID_CELL_APOPTOTIC_PROCESS	GOBP_MYELOID_CELL_APOPTOTIC_PROCESS	24	0.685635	1.82806	0.000684896	0.00457495	0.00306705	1814
GOBP_MULTICELLULAR_ORGANISMAL_RESPONSE_TO_STRESS	GOBP_MULTICELLULAR_ORGANISMAL_RESPONSE_TO_STRESS	58	0.579868	1.82417	0.0001345	0.00118131	0.000791952	1506
GOBP_REGULATION_OF_PROTEIN_AUTOPHOSPHORYLATION	GOBP_REGULATION_OF_PROTEIN_AUTOPHOSPHORYLATION	40	0.619726	1.82345	0.000611828	0.00418383	0.00280484	1736
GOBP_MACROPHAGE_MIGRATION	GOBP_MACROPHAGE_MIGRATION	41	0.615642	1.82343	0.000643041	0.00434727	0.00291441	2150
GOBP_ENDOTHELIAL_CELL_DEVELOPMENT	GOBP_ENDOTHELIAL_CELL_DEVELOPMENT	58	0.579615	1.82337	0.000139059	0.0012124	0.000812794	3587
GOMF_IMMUNOGLOBULIN_BINDING	GOMF_IMMUNOGLOBULIN_BINDING	18	0.737898	1.82329	0.00079629	0.00518078	0.0034732	1896
GOBP_REGULATION_OF_B_CELL_DIFFERENTIATION	GOBP_REGULATION_OF_B_CELL_DIFFERENTIATION	28	0.663795	1.82266	0.000823118	0.00532257	0.00356825	1537
GOMF_RECEPTOR_REGULATOR_ACTIVITY	GOMF_RECEPTOR_REGULATOR_ACTIVITY	414	0.479514	1.82189	1e-10	3.94689e-09	2.64599e-09	1544
GOBP_REGULATION_OF_HOMOTYPIC_CELL_CELL_ADHESION	GOBP_REGULATION_OF_HOMOTYPIC_CELL_CELL_ADHESION	23	0.687255	1.82127	0.00176197	0.00984135	0.00659764	3027
GOBP_TYROSINE_PHOSPHORYLATION_OF_STAT_PROTEIN	GOBP_TYROSINE_PHOSPHORYLATION_OF_STAT_PROTEIN	74	0.55847	1.82072	0.000160014	0.00137369	0.000920923	2513
GOBP_POSITIVE_REGULATION_OF_NATURAL_KILLER_CELL_ACTIVATION	GOBP_POSITIVE_REGULATION_OF_NATURAL_KILLER_CELL_ACTIVATION	17	0.744047	1.81973	0.000449078	0.003241	0.00217276	1148
GOBP_PH_REDUCTION	GOBP_PH_REDUCTION	52	0.590211	1.81941	0.000410473	0.00300109	0.00201193	2459
GOBP_MUSCLE_ADAPTATION	GOBP_MUSCLE_ADAPTATION	92	0.542467	1.81867	5.81559e-05	0.00057126	0.000382972	1841
GOBP_POSITIVE_REGULATION_OF_CELL_SUBSTRATE_JUNCTION_ORGANIZATION	GOBP_POSITIVE_REGULATION_OF_CELL_SUBSTRATE_JUNCTION_ORGANIZATION	27	0.666502	1.81861	0.00074938	0.00494321	0.00331392	2219
GOBP_RECEPTOR_MEDIATED_ENDOCYTOSIS	GOBP_RECEPTOR_MEDIATED_ENDOCYTOSIS	229	0.495106	1.81815	1.17213e-07	2.31313e-06	1.55072e-06	3708
GOBP_INTERLEUKIN_6_MEDIATED_SIGNALING_PATHWAY	GOBP_INTERLEUKIN_6_MEDIATED_SIGNALING_PATHWAY	22	0.699649	1.81746	0.00126527	0.00757886	0.00508087	2258
GOCC_ACTIN_BASED_CELL_PROJECTION	GOCC_ACTIN_BASED_CELL_PROJECTION	183	0.50592	1.81562	2.83969e-06	4.01951e-05	2.69468e-05	2236
GOBP_PODOSOME_ASSEMBLY	GOBP_PODOSOME_ASSEMBLY	14	0.761705	1.81448	0.00120482	0.00729935	0.00489348	897
GOBP_ACTIN_FILAMENT_DEPOLYMERIZATION	GOBP_ACTIN_FILAMENT_DEPOLYMERIZATION	48	0.596083	1.81436	0.000243277	0.00194	0.00130058	3811
GOMF_PEPTIDASE_REGULATOR_ACTIVITY	GOMF_PEPTIDASE_REGULATOR_ACTIVITY	192	0.503378	1.81413	2.38552e-07	4.35529e-06	2.91979e-06	2221
GOBP_REGULATION_OF_CYSTEINE_TYPE_ENDOPEPTIDASE_ACTIVITY	GOBP_REGULATION_OF_CYSTEINE_TYPE_ENDOPEPTIDASE_ACTIVITY	190	0.502115	1.81382	3.76132e-07	6.65877e-06	4.46404e-06	1810
GOMF_KINASE_INHIBITOR_ACTIVITY	GOMF_KINASE_INHIBITOR_ACTIVITY	57	0.576653	1.81249	0.000298463	0.0022932	0.00153736	2951
GOBP_NEUROTRANSMITTER_REUPTAKE	GOBP_NEUROTRANSMITTER_REUPTAKE	30	0.651619	1.81086	0.000988051	0.00621173	0.00416434	2063
GOMF_NADPLUS_NUCLEOSIDASE_ACTIVITY	GOMF_NADPLUS_NUCLEOSIDASE_ACTIVITY	16	0.740974	1.81051	0.00105567	0.00655881	0.00439702	2818
GOCC_EXTRINSIC_COMPONENT_OF_PLASMA_MEMBRANE	GOCC_EXTRINSIC_COMPONENT_OF_PLASMA_MEMBRANE	148	0.514418	1.81042	4.09673e-06	5.57483e-05	3.73737e-05	3358
GOBP_CELLULAR_MONOVALENT_INORGANIC_CATION_HOMEOSTASIS	GOBP_CELLULAR_MONOVALENT_INORGANIC_CATION_HOMEOSTASIS	98	0.534636	1.80961	6.46128e-05	0.000621433	0.000416609	2865
GOBP_CD8_POSITIVE_ALPHA_BETA_T_CELL_ACTIVATION	GOBP_CD8_POSITIVE_ALPHA_BETA_T_CELL_ACTIVATION	21	0.703726	1.80886	0.00157267	0.00901161	0.00604138	3155
GOMF_TRANSMEMBRANE_RECEPTOR_PROTEIN_PHOSPHATASE_ACTIVITY	GOMF_TRANSMEMBRANE_RECEPTOR_PROTEIN_PHOSPHATASE_ACTIVITY	16	0.740204	1.80863	0.00111235	0.0068439	0.00458815	2275
GOBP_NEGATIVE_REGULATION_OF_TYPE_I_INTERFERON_PRODUCTION	GOBP_NEGATIVE_REGULATION_OF_TYPE_I_INTERFERON_PRODUCTION	39	0.617569	1.8079	0.000536456	0.00377145	0.00252838	1882
GOBP_EPHRIN_RECEPTOR_SIGNALING_PATHWAY	GOBP_EPHRIN_RECEPTOR_SIGNALING_PATHWAY	81	0.547205	1.80713	0.000129685	0.00114517	0.000767722	2981
GOMF_ANION_SODIUM_SYMPORTER_ACTIVITY	GOMF_ANION_SODIUM_SYMPORTER_ACTIVITY	14	0.75857	1.80702	0.00130462	0.00774631	0.00519312	1225
GOBP_CELL_JUNCTION_DISASSEMBLY	GOBP_CELL_JUNCTION_DISASSEMBLY	20	0.708944	1.80698	0.000947227	0.00599543	0.00401934	2753
GOBP_NEGATIVE_REGULATION_OF_LEUKOCYTE_PROLIFERATION	GOBP_NEGATIVE_REGULATION_OF_LEUKOCYTE_PROLIFERATION	75	0.553284	1.80631	9.27606e-05	0.000851679	0.000570965	2601
GOBP_ANTIGEN_PROCESSING_AND_PRESENTATION_VIA_MHC_CLASS_IB	GOBP_ANTIGEN_PROCESSING_AND_PRESENTATION_VIA_MHC_CLASS_IB	13	0.770477	1.8053	0.00103231	0.00644311	0.00431946	1624
GOMF_METALLOENDOPEPTIDASE_INHIBITOR_ACTIVITY	GOMF_METALLOENDOPEPTIDASE_INHIBITOR_ACTIVITY	16	0.738584	1.80467	0.0011832	0.00720738	0.00483183	1627
HP_VERTIGO	HP_VERTIGO	94	0.535452	1.80359	5.84939e-05	0.000572608	0.000383877	1718
GOBP_ICOSANOID_TRANSPORT	GOBP_ICOSANOID_TRANSPORT	46	0.597139	1.80351	0.000571782	0.00396992	0.00266144	1855
GOMF_ENDOPEPTIDASE_REGULATOR_ACTIVITY	GOMF_ENDOPEPTIDASE_REGULATOR_ACTIVITY	162	0.5074	1.80327	1.74653e-06	2.608e-05	1.7484e-05	3573
GOBP_POSITIVE_REGULATION_OF_NATURAL_KILLER_CELL_MEDIATED_CYTOTOXICITY	GOBP_POSITIVE_REGULATION_OF_NATURAL_KILLER_CELL_MEDIATED_CYTOTOXICITY	22	0.694152	1.80318	0.00145913	0.00848885	0.00569092	1648
GOBP_REGULATION_OF_DENDRITIC_CELL_ANTIGEN_PROCESSING_AND_PRESENTATION	GOBP_REGULATION_OF_DENDRITIC_CELL_ANTIGEN_PROCESSING_AND_PRESENTATION	10	0.825304	1.80255	0.000619971	0.00423039	0.00283605	1896
GOBP_REGULATION_OF_MYOBLAST_DIFFERENTIATION	GOBP_REGULATION_OF_MYOBLAST_DIFFERENTIATION	45	0.597515	1.80239	0.000748023	0.00494111	0.00331252	2671
GOBP_CALCIUM_ION_TRANSPORT	GOBP_CALCIUM_ION_TRANSPORT	338	0.478397	1.80227	1.17803e-09	3.64997e-08	2.44694e-08	2707
GOBP_REGULATION_OF_PINOCYTOSIS	GOBP_REGULATION_OF_PINOCYTOSIS	11	0.814897	1.8019	0.000539978	0.00378857	0.00253985	1689
GOBP_LEUKOCYTE_MIGRATION_INVOLVED_IN_INFLAMMATORY_RESPONSE	GOBP_LEUKOCYTE_MIGRATION_INVOLVED_IN_INFLAMMATORY_RESPONSE	17	0.736726	1.80183	0.000618806	0.00422547	0.00283275	1693
GOBP_REGULATION_OF_ACTIN_FILAMENT_BUNDLE_ASSEMBLY	GOBP_REGULATION_OF_ACTIN_FILAMENT_BUNDLE_ASSEMBLY	81	0.545297	1.80083	0.000145448	0.00126002	0.000844715	3431
GOMF_PHOSPHOLIPASE_INHIBITOR_ACTIVITY	GOMF_PHOSPHOLIPASE_INHIBITOR_ACTIVITY	11	0.814255	1.80048	0.000555082	0.00386243	0.00258937	912
GOBP_INFLAMMATORY_CELL_APOPTOTIC_PROCESS	GOBP_INFLAMMATORY_CELL_APOPTOTIC_PROCESS	16	0.736814	1.80035	0.00121154	0.00732157	0.00490838	2157
GOBP_ANTIGEN_PROCESSING_AND_PRESENTATION_OF_PEPTIDE_ANTIGEN	GOBP_ANTIGEN_PROCESSING_AND_PRESENTATION_OF_PEPTIDE_ANTIGEN	170	0.505145	1.79929	1.34293e-06	2.07369e-05	1.3902e-05	1448
GOCC_CORTICAL_CYTOSKELETON	GOCC_CORTICAL_CYTOSKELETON	92	0.53663	1.7991	8.71338e-05	0.000807585	0.000541405	3393
GOBP_REGULATION_OF_BODY_FLUID_LEVELS	GOBP_REGULATION_OF_BODY_FLUID_LEVELS	426	0.472055	1.79906	1e-10	3.94689e-09	2.64599e-09	2915
GOBP_P38MAPK_CASCADE	GOBP_P38MAPK_CASCADE	35	0.633595	1.79868	0.000267493	0.00209588	0.00140507	3225
GOMF_LAMININ_BINDING	GOMF_LAMININ_BINDING	24	0.674572	1.79856	0.000983259	0.00618569	0.00414688	3384
GOBP_STRESS_FIBER_ASSEMBLY	GOBP_STRESS_FIBER_ASSEMBLY	85	0.544048	1.79844	4.39595e-05	0.000451745	0.00030285	3431
GOBP_RESPONSE_TO_INTERLEUKIN_15	GOBP_RESPONSE_TO_INTERLEUKIN_15	13	0.767391	1.79807	0.00120556	0.00729935	0.00489348	2772
GOBP_FC_RECEPTOR_SIGNALING_PATHWAY	GOBP_FC_RECEPTOR_SIGNALING_PATHWAY	158	0.506162	1.79707	6.10567e-06	7.97763e-05	5.3482e-05	3419
GOCC_CORTICAL_ACTIN_CYTOSKELETON	GOCC_CORTICAL_ACTIN_CYTOSKELETON	70	0.558535	1.79705	0.000367671	0.00274291	0.00183885	2625
GOMF_G_PROTEIN_COUPLED_CHEMOATTRACTANT_RECEPTOR_ACTIVITY	GOMF_G_PROTEIN_COUPLED_CHEMOATTRACTANT_RECEPTOR_ACTIVITY	19	0.714641	1.79684	0.00117955	0.00719225	0.00482168	1618
GOMF_LIPASE_INHIBITOR_ACTIVITY	GOMF_LIPASE_INHIBITOR_ACTIVITY	15	0.743484	1.79681	0.00297555	0.0151599	0.0101632	2081
GOBP_LYSOSOMAL_TRANSPORT	GOBP_LYSOSOMAL_TRANSPORT	88	0.538263	1.7968	3.25649e-05	0.000350801	0.000235177	4054
GOBP_POSITIVE_THYMIC_T_CELL_SELECTION	GOBP_POSITIVE_THYMIC_T_CELL_SELECTION	13	0.766457	1.79588	0.00123443	0.00745047	0.00499479	1034
GOBP_REGULATION_OF_PODOSOME_ASSEMBLY	GOBP_REGULATION_OF_PODOSOME_ASSEMBLY	11	0.811859	1.79518	0.000600395	0.00412277	0.0027639	897
GOCC_INFLAMMASOME_COMPLEX	GOCC_INFLAMMASOME_COMPLEX	15	0.742757	1.79505	0.00303333	0.0153965	0.0103218	1595
GOBP_ENDOTHELIAL_CELL_APOPTOTIC_PROCESS	GOBP_ENDOTHELIAL_CELL_APOPTOTIC_PROCESS	48	0.589715	1.79497	0.000369085	0.00274921	0.00184307	3260
GOBP_INTERLEUKIN_13_PRODUCTION	GOBP_INTERLEUKIN_13_PRODUCTION	19	0.71371	1.7945	0.00123606	0.00745554	0.00499819	685
GOBP_NEGATIVE_REGULATION_OF_CYTOKINE_PRODUCTION_INVOLVED_IN_IMMUNE_RESPONSE	GOBP_NEGATIVE_REGULATION_OF_CYTOKINE_PRODUCTION_INVOLVED_IN_IMMUNE_RESPONSE	24	0.673041	1.79448	0.00103751	0.00646284	0.00433269	2745
GOBP_ARACHIDONIC_ACID_SECRETION	GOBP_ARACHIDONIC_ACID_SECRETION	26	0.660251	1.79427	0.00120137	0.00728792	0.00488582	2340
GOBP_T_CELL_CHEMOTAXIS	GOBP_T_CELL_CHEMOTAXIS	21	0.698048	1.79426	0.00193452	0.0106426	0.00713483	2297
GOBP_REGULATION_OF_CAMP_DEPENDENT_PROTEIN_KINASE_ACTIVITY	GOBP_REGULATION_OF_CAMP_DEPENDENT_PROTEIN_KINASE_ACTIVITY	17	0.733572	1.79411	0.000675382	0.00452729	0.0030351	2558
GOBP_NEGATIVE_REGULATION_OF_INTERLEUKIN_1_PRODUCTION	GOBP_NEGATIVE_REGULATION_OF_INTERLEUKIN_1_PRODUCTION	25	0.669044	1.79397	0.00109825	0.00677031	0.00453881	3089
GOBP_SENSORY_PERCEPTION_OF_TEMPERATURE_STIMULUS	GOBP_SENSORY_PERCEPTION_OF_TEMPERATURE_STIMULUS	20	0.703623	1.79342	0.00119613	0.00726538	0.00487071	440
GOBP_REGULATION_OF_JNK_CASCADE	GOBP_REGULATION_OF_JNK_CASCADE	115	0.520869	1.79297	2.75142e-05	0.000303966	0.000203779	3540
GOBP_CELL_CELL_ADHESION_VIA_PLASMA_MEMBRANE_ADHESION_MOLECULES	GOBP_CELL_CELL_ADHESION_VIA_PLASMA_MEMBRANE_ADHESION_MOLECULES	210	0.491001	1.79296	7.76941e-07	1.26763e-05	8.49816e-06	3027
GOMF_SERINE_HYDROLASE_ACTIVITY	GOMF_SERINE_HYDROLASE_ACTIVITY	143	0.513138	1.79277	4.15518e-06	5.6463e-05	3.78528e-05	1475
GOBP_MYOBLAST_FUSION	GOBP_MYOBLAST_FUSION	31	0.639647	1.79266	0.00151104	0.00871622	0.00584335	907
GOBP_POSITIVE_REGULATION_OF_FOCAL_ADHESION_ASSEMBLY	GOBP_POSITIVE_REGULATION_OF_FOCAL_ADHESION_ASSEMBLY	22	0.690044	1.79251	0.00173705	0.009748	0.00653506	1780
GOBP_PHAGOSOME_ACIDIFICATION	GOBP_PHAGOSOME_ACIDIFICATION	26	0.659406	1.79197	0.00120137	0.00728792	0.00488582	2367
GOBP_INFLAMMATORY_RESPONSE_TO_WOUNDING	GOBP_INFLAMMATORY_RESPONSE_TO_WOUNDING	12	0.780711	1.79155	0.00145026	0.00845277	0.00566673	994
GOBP_ACTOMYOSIN_STRUCTURE_ORGANIZATION	GOBP_ACTOMYOSIN_STRUCTURE_ORGANIZATION	161	0.503949	1.7911	3.9466e-06	5.39369e-05	3.61593e-05	3247
GOBP_HISTAMINE_TRANSPORT	GOBP_HISTAMINE_TRANSPORT	13	0.764185	1.79056	0.00142212	0.00831422	0.00557385	1506
GOBP_GROWTH_HORMONE_RECEPTOR_SIGNALING_PATHWAY_VIA_JAK_STAT	GOBP_GROWTH_HORMONE_RECEPTOR_SIGNALING_PATHWAY_VIA_JAK_STAT	14	0.75164	1.79051	0.00147586	0.00856522	0.00574212	2709
GOBP_POSITIVE_REGULATION_OF_TOLL_LIKE_RECEPTOR_SIGNALING_PATHWAY	GOBP_POSITIVE_REGULATION_OF_TOLL_LIKE_RECEPTOR_SIGNALING_PATHWAY	25	0.667636	1.79019	0.00120739	0.00730581	0.00489782	2999
GOBP_POSITIVE_REGULATION_OF_PHOSPHATIDYLINOSITOL_3_KINASE_SIGNALING	GOBP_POSITIVE_REGULATION_OF_PHOSPHATIDYLINOSITOL_3_KINASE_SIGNALING	83	0.541893	1.78998	0.000144934	0.00125671	0.000842501	2248
GOMF_PHOSPHATIDYLINOSITOL_3_KINASE_BINDING	GOMF_PHOSPHATIDYLINOSITOL_3_KINASE_BINDING	31	0.638357	1.78905	0.00161802	0.0091939	0.00616359	3176
GOBP_STRESS_ACTIVATED_PROTEIN_KINASE_SIGNALING_CASCADE	GOBP_STRESS_ACTIVATED_PROTEIN_KINASE_SIGNALING_CASCADE	229	0.487082	1.78869	4.1285e-07	7.2188e-06	4.83948e-06	3424
GOBP_CELLULAR_RESPONSE_TO_LIPOPROTEIN_PARTICLE_STIMULUS	GOBP_CELLULAR_RESPONSE_TO_LIPOPROTEIN_PARTICLE_STIMULUS	27	0.655104	1.78751	0.00111394	0.00684922	0.00459172	2757
GOBP_POSITIVE_REGULATION_OF_INTERLEUKIN_10_PRODUCTION	GOBP_POSITIVE_REGULATION_OF_INTERLEUKIN_10_PRODUCTION	32	0.632634	1.78718	0.00232659	0.0124189	0.00832564	3260
GOBP_ADENYLATE_CYCLASE_ACTIVATING_ADRENERGIC_RECEPTOR_SIGNALING_PATHWAY	GOBP_ADENYLATE_CYCLASE_ACTIVATING_ADRENERGIC_RECEPTOR_SIGNALING_PATHWAY	23	0.67416	1.78657	0.00310881	0.0156212	0.0104725	1773
GOBP_REGULATION_OF_CD8_POSITIVE_ALPHA_BETA_T_CELL_ACTIVATION	GOBP_REGULATION_OF_CD8_POSITIVE_ALPHA_BETA_T_CELL_ACTIVATION	15	0.738788	1.78546	0.00389997	0.0188252	0.0126204	3147
GOBP_CELLULAR_RESPONSE_TO_GROWTH_HORMONE_STIMULUS	GOBP_CELLULAR_RESPONSE_TO_GROWTH_HORMONE_STIMULUS	23	0.673651	1.78522	0.00310881	0.0156212	0.0104725	2874
GOBP_PROSTANOID_BIOSYNTHETIC_PROCESS	GOBP_PROSTANOID_BIOSYNTHETIC_PROCESS	24	0.669519	1.78509	0.00117313	0.00716225	0.00480157	2155
GOBP_RESPONSE_TO_PEPTIDE	GOBP_RESPONSE_TO_PEPTIDE	450	0.467003	1.78495	1e-10	3.94689e-09	2.64599e-09	2601
GOBP_POSITIVE_REGULATION_OF_VASCULATURE_DEVELOPMENT	GOBP_POSITIVE_REGULATION_OF_VASCULATURE_DEVELOPMENT	130	0.513958	1.78495	1.65728e-05	0.000193661	0.000129831	2601
GOBP_MUSCLE_CELL_PROLIFERATION	GOBP_MUSCLE_CELL_PROLIFERATION	161	0.50207	1.78442	4.42453e-06	5.97814e-05	4.00774e-05	1972
GOBP_RESPONSE_TO_AMPHETAMINE	GOBP_RESPONSE_TO_AMPHETAMINE	29	0.645956	1.78427	0.00134117	0.00791391	0.00530548	1766
GOBP_EPIBOLY	GOBP_EPIBOLY	24	0.668971	1.78363	0.00118669	0.00722187	0.00484154	3550
GOBP_NEGATIVE_REGULATION_OF_REGULATED_SECRETORY_PATHWAY	GOBP_NEGATIVE_REGULATION_OF_REGULATED_SECRETORY_PATHWAY	19	0.709379	1.78361	0.00149061	0.00861603	0.00577618	3027
GOBP_RESPONSE_TO_NICOTINE	GOBP_RESPONSE_TO_NICOTINE	37	0.61704	1.78351	0.00127114	0.00760923	0.00510123	1103
GOBP_POSITIVE_REGULATION_OF_CALCIUM_MEDIATED_SIGNALING	GOBP_POSITIVE_REGULATION_OF_CALCIUM_MEDIATED_SIGNALING	25	0.665111	1.78342	0.00134382	0.00791973	0.00530938	1154
GOMF_T_CELL_RECEPTOR_BINDING	GOMF_T_CELL_RECEPTOR_BINDING	10	0.816347	1.78299	0.00100441	0.00629791	0.00422212	1448
GOBP_REGULATION_OF_DENDRITIC_CELL_DIFFERENTIATION	GOBP_REGULATION_OF_DENDRITIC_CELL_DIFFERENTIATION	12	0.77689	1.78278	0.00159659	0.00910479	0.00610385	1901
GOBP_POSITIVE_REGULATION_OF_LEUKOCYTE_ADHESION_TO_VASCULAR_ENDOTHELIAL_CELL	GOBP_POSITIVE_REGULATION_OF_LEUKOCYTE_ADHESION_TO_VASCULAR_ENDOTHELIAL_CELL	18	0.721305	1.78229	0.00165812	0.00938809	0.00629377	1814
GOBP_NEGATIVE_REGULATION_OF_T_CELL_MEDIATED_IMMUNITY	GOBP_NEGATIVE_REGULATION_OF_T_CELL_MEDIATED_IMMUNITY	19	0.708393	1.78113	0.00154739	0.00889353	0.00596222	3081
GOBP_VASCULAR_WOUND_HEALING	GOBP_VASCULAR_WOUND_HEALING	15	0.736902	1.7809	0.00418885	0.0198428	0.0133026	2182
GOBP_REGULATION_OF_VASCULAR_ASSOCIATED_SMOOTH_MUSCLE_CELL_PROLIFERATION	GOBP_REGULATION_OF_VASCULAR_ASSOCIATED_SMOOTH_MUSCLE_CELL_PROLIFERATION	47	0.586591	1.78021	0.00071944	0.00477885	0.00320374	2757
GOBP_ADENYLATE_CYCLASE_ACTIVATING_G_PROTEIN_COUPLED_RECEPTOR_SIGNALING_PATHWAY	GOBP_ADENYLATE_CYCLASE_ACTIVATING_G_PROTEIN_COUPLED_RECEPTOR_SIGNALING_PATHWAY	108	0.520013	1.77987	4.39777e-05	0.000451745	0.00030285	2013
GOBP_POSITIVE_REGULATION_OF_CALCIUM_ION_TRANSPORT	GOBP_POSITIVE_REGULATION_OF_CALCIUM_ION_TRANSPORT	100	0.524418	1.77859	8.89294e-05	0.000822856	0.000551643	2743
GOBP_LEUKOTRIENE_METABOLIC_PROCESS	GOBP_LEUKOTRIENE_METABOLIC_PROCESS	26	0.654479	1.77858	0.00144338	0.00841782	0.0056433	2419
GOBP_ENDODERM_DEVELOPMENT	GOBP_ENDODERM_DEVELOPMENT	71	0.55219	1.77814	0.000125383	0.00111432	0.000747043	2145
GOCC_CELL_LEADING_EDGE	GOCC_CELL_LEADING_EDGE	356	0.471436	1.77798	3.6904e-09	1.02044e-07	6.84102e-08	3033
GOBP_JNK_CASCADE	GOBP_JNK_CASCADE	163	0.499995	1.7767	4.98831e-06	6.64549e-05	4.45513e-05	3540
GOBP_ACTIN_FILAMENT_BASED_MOVEMENT	GOBP_ACTIN_FILAMENT_BASED_MOVEMENT	135	0.509948	1.77654	1.33602e-05	0.000159851	0.000107164	3090
GOBP_NEUROTRANSMITTER_BIOSYNTHETIC_PROCESS	GOBP_NEUROTRANSMITTER_BIOSYNTHETIC_PROCESS	16	0.726739	1.77573	0.00172305	0.00968922	0.00649565	409
GOBP_POSITIVE_REGULATION_OF_NEUROINFLAMMATORY_RESPONSE	GOBP_POSITIVE_REGULATION_OF_NEUROINFLAMMATORY_RESPONSE	11	0.80257	1.77464	0.000857611	0.00548963	0.00368025	2027
GOBP_NEGATIVE_REGULATION_OF_B_CELL_ACTIVATION	GOBP_NEGATIVE_REGULATION_OF_B_CELL_ACTIVATION	30	0.638519	1.77446	0.00147252	0.00855103	0.00573261	1896
GOCC_CLATHRIN_COATED_ENDOCYTIC_VESICLE_MEMBRANE	GOCC_CLATHRIN_COATED_ENDOCYTIC_VESICLE_MEMBRANE	29	0.642147	1.77375	0.00148862	0.00861353	0.00577451	318
GOCC_CLATHRIN_COATED_ENDOCYTIC_VESICLE	GOCC_CLATHRIN_COATED_ENDOCYTIC_VESICLE	43	0.593516	1.77158	0.00152276	0.00876376	0.00587522	2085
GOBP_GLAND_MORPHOGENESIS	GOBP_GLAND_MORPHOGENESIS	100	0.522338	1.77153	0.000101338	0.000921535	0.000617797	2098
GOBP_NIK_NF_KAPPAB_SIGNALING	GOBP_NIK_NF_KAPPAB_SIGNALING	151	0.502942	1.77149	6.92785e-06	8.97789e-05	6.01877e-05	1882
GOBP_TUMOR_NECROSIS_FACTOR_MEDIATED_SIGNALING_PATHWAY	GOBP_TUMOR_NECROSIS_FACTOR_MEDIATED_SIGNALING_PATHWAY	149	0.503747	1.77138	1.00392e-05	0.000125318	8.40133e-05	1903
GOBP_HISTAMINE_SECRETION	GOBP_HISTAMINE_SECRETION	10	0.810804	1.77088	0.00123096	0.00743423	0.00498391	1506
GOBP_COLLAGEN_METABOLIC_PROCESS	GOBP_COLLAGEN_METABOLIC_PROCESS	83	0.535993	1.77049	0.000210143	0.00172615	0.00115721	2890
GOBP_ADRENERGIC_RECEPTOR_SIGNALING_PATHWAY	GOBP_ADRENERGIC_RECEPTOR_SIGNALING_PATHWAY	27	0.648834	1.7704	0.00137047	0.00805186	0.00539796	1773
GOMF_ACTIN_DEPENDENT_ATPASE_ACTIVITY	GOMF_ACTIN_DEPENDENT_ATPASE_ACTIVITY	23	0.668046	1.77037	0.00391979	0.0188823	0.0126587	2428
GOBP_REGULATION_OF_SUPRAMOLECULAR_FIBER_ORGANIZATION	GOBP_REGULATION_OF_SUPRAMOLECULAR_FIBER_ORGANIZATION	290	0.476391	1.77013	3.99821e-08	8.82388e-07	5.91553e-07	2068
GOBP_POSITIVE_REGULATION_OF_B_CELL_ACTIVATION	GOBP_POSITIVE_REGULATION_OF_B_CELL_ACTIVATION	63	0.560892	1.76928	0.000215637	0.00176063	0.00118033	2023
GOMF_CADHERIN_BINDING_INVOLVED_IN_CELL_CELL_ADHESION	GOMF_CADHERIN_BINDING_INVOLVED_IN_CELL_CELL_ADHESION	16	0.72402	1.76908	0.00192241	0.0105883	0.00709838	1368
GOBP_DOPAMINE_TRANSPORT	GOBP_DOPAMINE_TRANSPORT	45	0.586294	1.76854	0.00129784	0.00771567	0.00517258	1229
GOBP_NEGATIVE_REGULATION_OF_INTERFERON_GAMMA_PRODUCTION	GOBP_NEGATIVE_REGULATION_OF_INTERFERON_GAMMA_PRODUCTION	31	0.630879	1.76809	0.00212615	0.0115288	0.00772892	1470
GOMF_GTPASE_ACTIVITY	GOMF_GTPASE_ACTIVITY	253	0.478839	1.76799	2.09152e-07	3.87808e-06	2.59987e-06	3338
GOBP_VACUOLE_ORGANIZATION	GOBP_VACUOLE_ORGANIZATION	127	0.508941	1.76789	3.3111e-05	0.000354406	0.000237594	3154
GOCC_CELL_SUBSTRATE_JUNCTION	GOCC_CELL_SUBSTRATE_JUNCTION	368	0.4673	1.76772	2.71999e-09	7.72314e-08	5.17759e-08	2995
GOBP_CELLULAR_RESPONSE_TO_PEPTIDE	GOBP_CELLULAR_RESPONSE_TO_PEPTIDE	338	0.469179	1.76754	8.88621e-09	2.26004e-07	1.51513e-07	2965
GOBP_ENDOTHELIAL_CELL_CHEMOTAXIS	GOBP_ENDOTHELIAL_CELL_CHEMOTAXIS	27	0.647478	1.7667	0.00147902	0.00857834	0.00575092	1737
GOBP_NEGATIVE_REGULATION_OF_CYSTEINE_TYPE_ENDOPEPTIDASE_ACTIVITY	GOBP_NEGATIVE_REGULATION_OF_CYSTEINE_TYPE_ENDOPEPTIDASE_ACTIVITY	69	0.549602	1.76656	0.000216218	0.00176386	0.00118249	1647
GOBP_REGULATION_OF_T_HELPER_2_CELL_CYTOKINE_PRODUCTION	GOBP_REGULATION_OF_T_HELPER_2_CELL_CYTOKINE_PRODUCTION	10	0.808321	1.76546	0.00127627	0.0076182	0.00510724	1969
GOBP_T_CELL_TOLERANCE_INDUCTION	GOBP_T_CELL_TOLERANCE_INDUCTION	10	0.808094	1.76496	0.00129138	0.00768204	0.00515003	2042
GOBP_MYD88_DEPENDENT_TOLL_LIKE_RECEPTOR_SIGNALING_PATHWAY	GOBP_MYD88_DEPENDENT_TOLL_LIKE_RECEPTOR_SIGNALING_PATHWAY	32	0.624615	1.76453	0.00328669	0.0163424	0.0109559	2818
GOMF_SERINE_TYPE_ENDOPEPTIDASE_INHIBITOR_ACTIVITY	GOMF_SERINE_TYPE_ENDOPEPTIDASE_INHIBITOR_ACTIVITY	81	0.534259	1.76438	0.000303909	0.00232752	0.00156037	3377
GOBP_POSITIVE_REGULATION_OF_NITRIC_OXIDE_SYNTHASE_BIOSYNTHETIC_PROCESS	GOBP_POSITIVE_REGULATION_OF_NITRIC_OXIDE_SYNTHASE_BIOSYNTHETIC_PROCESS	14	0.740493	1.76396	0.00222094	0.0119219	0.00799242	1989
GOBP_EMBRYO_IMPLANTATION	GOBP_EMBRYO_IMPLANTATION	39	0.60248	1.76372	0.000936173	0.00594055	0.00398254	834
GOBP_REGULATION_OF_PROTEIN_MATURATION	GOBP_REGULATION_OF_PROTEIN_MATURATION	51	0.572498	1.7637	0.00116153	0.00710056	0.00476021	2733
GOBP_POSITIVE_REGULATION_OF_PROTEIN_KINASE_B_SIGNALING	GOBP_POSITIVE_REGULATION_OF_PROTEIN_KINASE_B_SIGNALING	150	0.501747	1.76346	7.13166e-06	9.21689e-05	6.179e-05	2906
GOCC_AUTOLYSOSOME	GOCC_AUTOLYSOSOME	10	0.807276	1.76318	0.00130648	0.00775249	0.00519727	1989
GOBP_MATERNAL_PROCESS_INVOLVED_IN_FEMALE_PREGNANCY	GOBP_MATERNAL_PROCESS_INVOLVED_IN_FEMALE_PREGNANCY	50	0.575477	1.76247	0.000782792	0.00511045	0.00342604	969
GOBP_POSITIVE_REGULATION_OF_MAST_CELL_ACTIVATION	GOBP_POSITIVE_REGULATION_OF_MAST_CELL_ACTIVATION	16	0.720737	1.76106	0.00212177	0.0115261	0.00772711	1708
GOCC_RUFFLE	GOCC_RUFFLE	150	0.50093	1.76059	7.45767e-06	9.58613e-05	6.42654e-05	2100
GOBP_NEGATIVE_REGULATION_OF_ION_TRANSPORT	GOBP_NEGATIVE_REGULATION_OF_ION_TRANSPORT	256	0.477867	1.76044	1.21056e-07	2.36444e-06	1.58512e-06	2179
GOBP_VACUOLAR_TRANSPORT	GOBP_VACUOLAR_TRANSPORT	128	0.507055	1.75988	3.02601e-05	0.000330464	0.000221543	3708
GOBP_CHEMOKINE_C_X_C_MOTIF_LIGAND_2_PRODUCTION	GOBP_CHEMOKINE_C_X_C_MOTIF_LIGAND_2_PRODUCTION	15	0.727993	1.75937	0.00528661	0.023821	0.0159696	1633
GOCC_FILOPODIUM_MEMBRANE	GOCC_FILOPODIUM_MEMBRANE	18	0.712018	1.75934	0.00249437	0.0131521	0.00881717	2100
GOBP_CYTOKINE_PRODUCTION_INVOLVED_IN_INFLAMMATORY_RESPONSE	GOBP_CYTOKINE_PRODUCTION_INVOLVED_IN_INFLAMMATORY_RESPONSE	43	0.589348	1.75914	0.00185546	0.0102746	0.00688806	2896
GOMF_TRANSMEMBRANE_RECEPTOR_PROTEIN_TYROSINE_KINASE_ADAPTOR_ACTIVITY	GOMF_TRANSMEMBRANE_RECEPTOR_PROTEIN_TYROSINE_KINASE_ADAPTOR_ACTIVITY	13	0.750644	1.75883	0.00256811	0.0134812	0.00903778	2027
GOBP_VESICLE_CYTOSKELETAL_TRAFFICKING	GOBP_VESICLE_CYTOSKELETAL_TRAFFICKING	55	0.56223	1.75865	0.000750781	0.0049447	0.00331493	3325
GOBP_REGULATION_OF_PROTEIN_LOCALIZATION_TO_CELL_PERIPHERY	GOBP_REGULATION_OF_PROTEIN_LOCALIZATION_TO_CELL_PERIPHERY	106	0.515795	1.75838	5.46025e-05	0.000543283	0.000364217	3435
GOCC_CELL_CELL_JUNCTION	GOCC_CELL_CELL_JUNCTION	406	0.463089	1.75807	5.55929e-10	1.88185e-08	1.26159e-08	3028
GOBP_NITRIC_OXIDE_SYNTHASE_BIOSYNTHETIC_PROCESS	GOBP_NITRIC_OXIDE_SYNTHASE_BIOSYNTHETIC_PROCESS	17	0.718774	1.75792	0.00113001	0.00693911	0.00465198	1989
GOBP_ACTIVATION_OF_MAPKK_ACTIVITY	GOBP_ACTIVATION_OF_MAPKK_ACTIVITY	42	0.591427	1.75769	0.00129965	0.00772162	0.00517657	3046
GOBP_POSITIVE_REGULATION_BY_SYMBIONT_OF_ENTRY_INTO_HOST	GOBP_POSITIVE_REGULATION_BY_SYMBIONT_OF_ENTRY_INTO_HOST	10	0.803995	1.75601	0.00145752	0.00848464	0.0056881	1984
GOBP_NEGATIVE_REGULATION_OF_BONE_RESORPTION	GOBP_NEGATIVE_REGULATION_OF_BONE_RESORPTION	16	0.718624	1.7559	0.00237808	0.0126588	0.00848644	2294
GOBP_CELLULAR_RESPONSE_TO_KETONE	GOBP_CELLULAR_RESPONSE_TO_KETONE	82	0.530957	1.7549	0.000426552	0.00310196	0.00207955	1325
HP_HEMOPHAGOCYTOSIS	HP_HEMOPHAGOCYTOSIS	10	0.80344	1.7548	0.00150283	0.00867409	0.00581511	2604
GOMF_MICROFILAMENT_MOTOR_ACTIVITY	GOMF_MICROFILAMENT_MOTOR_ACTIVITY	28	0.638655	1.75363	0.00211166	0.0114975	0.00770792	3090
GOMF_TRANSFERASE_ACTIVITY_TRANSFERRING_AMINO_ACYL_GROUPS	GOMF_TRANSFERASE_ACTIVITY_TRANSFERRING_AMINO_ACYL_GROUPS	14	0.736089	1.75346	0.00265079	0.013854	0.00928773	1480
GOCC_FILOPODIUM	GOCC_FILOPODIUM	88	0.525094	1.75284	8.46188e-05	0.000788227	0.000528427	2236
GOCC_EXTRINSIC_COMPONENT_OF_MEMBRANE	GOCC_EXTRINSIC_COMPONENT_OF_MEMBRANE	250	0.475121	1.75237	2.29974e-07	4.20675e-06	2.8202e-06	3358
GOBP_TYPE_B_PANCREATIC_CELL_PROLIFERATION	GOBP_TYPE_B_PANCREATIC_CELL_PROLIFERATION	16	0.717052	1.75206	0.00243504	0.0129037	0.00865063	2487
GOBP_T_HELPER_17_TYPE_IMMUNE_RESPONSE	GOBP_T_HELPER_17_TYPE_IMMUNE_RESPONSE	29	0.634293	1.75205	0.00237373	0.0126493	0.00848005	3127
GOBP_REGULATION_OF_ANATOMICAL_STRUCTURE_SIZE	GOBP_REGULATION_OF_ANATOMICAL_STRUCTURE_SIZE	418	0.461118	1.75195	8.66352e-10	2.77466e-08	1.86013e-08	3526
GOBP_REGULATION_OF_PLATELET_AGGREGATION	GOBP_REGULATION_OF_PLATELET_AGGREGATION	15	0.724559	1.75107	0.00580659	0.0256061	0.0171663	3027
GOMF_PHOSPHATIDYLINOSITOL_BINDING	GOMF_PHOSPHATIDYLINOSITOL_BINDING	197	0.484495	1.75031	7.49246e-06	9.60489e-05	6.43912e-05	3654
GOBP_REGULATION_OF_VIRAL_LIFE_CYCLE	GOBP_REGULATION_OF_VIRAL_LIFE_CYCLE	125	0.504293	1.75028	6.17936e-05	0.000597946	0.000400863	2517
GOBP_REGULATION_OF_CELLULAR_COMPONENT_SIZE	GOBP_REGULATION_OF_CELLULAR_COMPONENT_SIZE	309	0.468467	1.74995	3.24349e-08	7.31092e-07	4.90124e-07	3587
GOBP_REGULATION_OF_CARDIAC_MUSCLE_CELL_DIFFERENTIATION	GOBP_REGULATION_OF_CARDIAC_MUSCLE_CELL_DIFFERENTIATION	15	0.723956	1.74961	0.00609662	0.0265162	0.0177765	1468
GOBP_AMYLOID_PRECURSOR_PROTEIN_METABOLIC_PROCESS	GOBP_AMYLOID_PRECURSOR_PROTEIN_METABOLIC_PROCESS	59	0.554062	1.74945	0.000967939	0.00610546	0.0040931	2583
GOMF_CALCIUM_DEPENDENT_PHOSPHOLIPID_BINDING	GOMF_CALCIUM_DEPENDENT_PHOSPHOLIPID_BINDING	40	0.594369	1.74884	0.00164339	0.00932568	0.00625193	3087
GOCC_CELL_TRAILING_EDGE	GOCC_CELL_TRAILING_EDGE	12	0.761658	1.74783	0.00256332	0.0134634	0.00902588	3085
GOBP_ACTIVATION_OF_JUN_KINASE_ACTIVITY	GOBP_ACTIVATION_OF_JUN_KINASE_ACTIVITY	33	0.620833	1.74772	0.0015513	0.00891059	0.00597366	3323
GOMF_STRUCTURAL_CONSTITUENT_OF_CYTOSKELETON	GOMF_STRUCTURAL_CONSTITUENT_OF_CYTOSKELETON	85	0.52835	1.74655	0.000138635	0.00120981	0.000811056	3619
GOBP_REGULATION_OF_FILOPODIUM_ASSEMBLY	GOBP_REGULATION_OF_FILOPODIUM_ASSEMBLY	34	0.615445	1.74639	0.000815971	0.00528354	0.00354208	2645
GOMF_PHOSPHATIDYLINOSITOL_BISPHOSPHATE_BINDING	GOMF_PHOSPHATIDYLINOSITOL_BISPHOSPHATE_BINDING	80	0.530763	1.74578	0.00021441	0.00175363	0.00117563	2629
GOCC_GOLGI_LUMEN	GOCC_GOLGI_LUMEN	80	0.530421	1.74465	0.00021441	0.00175363	0.00117563	2678
GOBP_NEGATIVE_REGULATION_OF_T_CELL_RECEPTOR_SIGNALING_PATHWAY	GOBP_NEGATIVE_REGULATION_OF_T_CELL_RECEPTOR_SIGNALING_PATHWAY	21	0.678719	1.74458	0.00394409	0.0189571	0.0127089	3593
GOCC_PROTON_TRANSPORTING_V_TYPE_ATPASE_COMPLEX	GOCC_PROTON_TRANSPORTING_V_TYPE_ATPASE_COMPLEX	24	0.654172	1.74417	0.0023851	0.0126743	0.00849686	2370
GOBP_NEGATIVE_REGULATION_OF_ACTIN_FILAMENT_DEPOLYMERIZATION	GOBP_NEGATIVE_REGULATION_OF_ACTIN_FILAMENT_DEPOLYMERIZATION	36	0.607616	1.74338	0.00185333	0.0102732	0.00688718	3811
GOBP_FILOPODIUM_ASSEMBLY	GOBP_FILOPODIUM_ASSEMBLY	49	0.569754	1.74306	0.00120862	0.0073086	0.00489968	3102
GOBP_NEGATIVE_REGULATION_OF_ACTIN_FILAMENT_BUNDLE_ASSEMBLY	GOBP_NEGATIVE_REGULATION_OF_ACTIN_FILAMENT_BUNDLE_ASSEMBLY	25	0.649978	1.74284	0.00270092	0.0140619	0.0094271	3352
GOBP_B_CELL_HOMEOSTASIS	GOBP_B_CELL_HOMEOSTASIS	23	0.657321	1.74195	0.00581367	0.0256254	0.0171793	1431
GOMF_OLIGOSACCHARIDE_BINDING	GOMF_OLIGOSACCHARIDE_BINDING	14	0.731248	1.74193	0.00308149	0.0155714	0.0104391	1652
GOBP_FIBRINOLYSIS	GOBP_FIBRINOLYSIS	25	0.649628	1.7419	0.00275576	0.0142693	0.00956616	2491
GOCC_EARLY_ENDOSOME_MEMBRANE	GOCC_EARLY_ENDOSOME_MEMBRANE	127	0.501382	1.74164	6.11983e-05	0.000593393	0.000397811	3307
GOBP_NEGATIVE_REGULATION_OF_CELL_SUBSTRATE_JUNCTION_ORGANIZATION	GOBP_NEGATIVE_REGULATION_OF_CELL_SUBSTRATE_JUNCTION_ORGANIZATION	17	0.711939	1.74121	0.00137165	0.00805377	0.00539925	1874
GOBP_POSITIVE_REGULATION_OF_MACROPHAGE_ACTIVATION	GOBP_POSITIVE_REGULATION_OF_MACROPHAGE_ACTIVATION	22	0.67013	1.74078	0.00393814	0.0189477	0.0127025	2753
GOBP_GRANULOCYTE_MACROPHAGE_COLONY_STIMULATING_FACTOR_PRODUCTION	GOBP_GRANULOCYTE_MACROPHAGE_COLONY_STIMULATING_FACTOR_PRODUCTION	16	0.712357	1.74059	0.0030052	0.01527	0.010237	1455
GOBP_REGULATION_OF_NEUTROPHIL_ACTIVATION	GOBP_REGULATION_OF_NEUTROPHIL_ACTIVATION	10	0.796848	1.7404	0.00223123	0.0119704	0.00802493	1896
GOBP_LEUKOCYTE_HOMEOSTASIS	GOBP_LEUKOCYTE_HOMEOSTASIS	71	0.540189	1.7395	0.000290774	0.00224683	0.00150627	2616
GOMF_PROTEIN_MEMBRANE_ADAPTOR_ACTIVITY	GOMF_PROTEIN_MEMBRANE_ADAPTOR_ACTIVITY	18	0.703883	1.73924	0.00304282	0.0154282	0.0103431	2020
GOMF_ENZYME_INHIBITOR_ACTIVITY	GOMF_ENZYME_INHIBITOR_ACTIVITY	308	0.466296	1.7392	5.13947e-08	1.10354e-06	7.3981e-07	3093
GOBP_MEMBRANE_PROTEIN_PROTEOLYSIS	GOBP_MEMBRANE_PROTEIN_PROTEOLYSIS	53	0.561435	1.7389	0.00102211	0.00639626	0.00428805	2601
GOMF_PHOSPHATIDYLINOSITOL_PHOSPHATE_BINDING	GOMF_PHOSPHATIDYLINOSITOL_PHOSPHATE_BINDING	134	0.498738	1.73748	3.69885e-05	0.000388768	0.00026063	3654
GOBP_NEGATIVE_REGULATION_OF_ACTIN_FILAMENT_POLYMERIZATION	GOBP_NEGATIVE_REGULATION_OF_ACTIN_FILAMENT_POLYMERIZATION	49	0.56793	1.73748	0.00132159	0.00782751	0.00524756	3811
GOBP_REGULATION_OF_CELL_CELL_ADHESION_MEDIATED_BY_INTEGRIN	GOBP_REGULATION_OF_CELL_CELL_ADHESION_MEDIATED_BY_INTEGRIN	10	0.795317	1.73706	0.00247408	0.0130741	0.0087649	2042
GOBP_EXTRINSIC_APOPTOTIC_SIGNALING_PATHWAY	GOBP_EXTRINSIC_APOPTOTIC_SIGNALING_PATHWAY	191	0.480946	1.7363	3.59442e-06	4.94792e-05	3.31708e-05	3367
GOBP_SMOOTH_MUSCLE_CELL_MIGRATION	GOBP_SMOOTH_MUSCLE_CELL_MIGRATION	60	0.549847	1.73594	0.00106252	0.00658638	0.00441551	2322
GOBP_SEQUESTERING_OF_CALCIUM_ION	GOBP_SEQUESTERING_OF_CALCIUM_ION	99	0.511742	1.73593	0.000224169	0.00180959	0.00121315	3143
GOBP_SYNAPSE_PRUNING	GOBP_SYNAPSE_PRUNING	11	0.785045	1.73589	0.00172369	0.00968922	0.00649565	995
GOBP_G_PROTEIN_COUPLED_PURINERGIC_NUCLEOTIDE_RECEPTOR_SIGNALING_PATHWAY	GOBP_G_PROTEIN_COUPLED_PURINERGIC_NUCLEOTIDE_RECEPTOR_SIGNALING_PATHWAY	12	0.756429	1.73583	0.00285626	0.0146779	0.00984005	1287
GOMF_G_PROTEIN_COUPLED_PURINERGIC_NUCLEOTIDE_RECEPTOR_ACTIVITY	GOMF_G_PROTEIN_COUPLED_PURINERGIC_NUCLEOTIDE_RECEPTOR_ACTIVITY	12	0.756429	1.73583	0.00285626	0.0146779	0.00984005	1287
GOCC_ENDOLYSOSOME	GOCC_ENDOLYSOSOME	21	0.675302	1.73579	0.00467135	0.0215997	0.0144804	2990
GOBP_REGULATION_OF_SUPEROXIDE_ANION_GENERATION	GOBP_REGULATION_OF_SUPEROXIDE_ANION_GENERATION	19	0.690317	1.73568	0.00299594	0.0152392	0.0102164	1917
GOBP_PROTEIN_LOCALIZATION_TO_CELL_PERIPHERY	GOBP_PROTEIN_LOCALIZATION_TO_CELL_PERIPHERY	285	0.467005	1.73554	1.8882e-07	3.50793e-06	2.35171e-06	3460
GOBP_MOVEMENT_IN_HOST_ENVIRONMENT	GOBP_MOVEMENT_IN_HOST_ENVIRONMENT	146	0.493226	1.73554	2.14144e-05	0.00024453	0.000163933	2509
GOBP_REGULATION_OF_MYELOID_CELL_APOPTOTIC_PROCESS	GOBP_REGULATION_OF_MYELOID_CELL_APOPTOTIC_PROCESS	20	0.680822	1.7353	0.00287682	0.0147639	0.00989771	1470
GOBP_RESPONSE_TO_MECHANICAL_STIMULUS	GOBP_RESPONSE_TO_MECHANICAL_STIMULUS	174	0.485893	1.73504	8.5723e-06	0.00010843	7.26918e-05	1766
GOBP_MEMBRANE_LIPID_CATABOLIC_PROCESS	GOBP_MEMBRANE_LIPID_CATABOLIC_PROCESS	28	0.631876	1.73501	0.00289255	0.0148084	0.00992753	2821
GOBP_IMMUNOLOGICAL_MEMORY_FORMATION_PROCESS	GOBP_IMMUNOLOGICAL_MEMORY_FORMATION_PROCESS	11	0.784639	1.73499	0.00181521	0.0100973	0.0067692	269
GOBP_IRON_ION_TRANSPORT	GOBP_IRON_ION_TRANSPORT	66	0.543529	1.73422	0.0010868	0.00670407	0.00449441	2409
GOBP_INSULIN_RECEPTOR_SIGNALING_PATHWAY	GOBP_INSULIN_RECEPTOR_SIGNALING_PATHWAY	123	0.500335	1.73345	8.30689e-05	0.000775419	0.000519841	2397
GOBP_CALCIUM_ION_TRANSPORT_INTO_CYTOSOL	GOBP_CALCIUM_ION_TRANSPORT_INTO_CYTOSOL	131	0.498714	1.73329	5.00667e-05	0.000502888	0.000337136	3155
GOBP_MONOVALENT_INORGANIC_CATION_HOMEOSTASIS	GOBP_MONOVALENT_INORGANIC_CATION_HOMEOSTASIS	140	0.495973	1.73319	4.17527e-05	0.00043075	0.000288775	3174
GOMF_CORECEPTOR_ACTIVITY	GOMF_CORECEPTOR_ACTIVITY	42	0.583165	1.73314	0.00171141	0.00963823	0.00646147	2773
GOCC_EARLY_ENDOSOME	GOCC_EARLY_ENDOSOME	304	0.464907	1.7331	7.45003e-08	1.54726e-06	1.03729e-06	3679
GOCC_FICOLIN_1_RICH_GRANULE_LUMEN	GOCC_FICOLIN_1_RICH_GRANULE_LUMEN	110	0.506492	1.73284	0.000133374	0.00117251	0.000786051	2098
GOBP_NEGATIVE_REGULATION_OF_INTERLEUKIN_12_PRODUCTION	GOBP_NEGATIVE_REGULATION_OF_INTERLEUKIN_12_PRODUCTION	15	0.716985	1.73277	0.00749009	0.0311934	0.020912	2960
GOBP_POSITIVE_REGULATION_OF_CYTOKINE_PRODUCTION_INVOLVED_IN_INFLAMMATORY_RESPONSE	GOBP_POSITIVE_REGULATION_OF_CYTOKINE_PRODUCTION_INVOLVED_IN_INFLAMMATORY_RESPONSE	20	0.679565	1.7321	0.00310025	0.0155947	0.0104547	2439
GOBP_NEGATIVE_REGULATION_OF_PEPTIDE_SECRETION	GOBP_NEGATIVE_REGULATION_OF_PEPTIDE_SECRETION	60	0.548484	1.73163	0.00114752	0.00702493	0.00470951	2464
GOBP_CALCIUM_DEPENDENT_CELL_CELL_ADHESION_VIA_PLASMA_MEMBRANE_CELL_ADHESION_MOLECULES	GOBP_CALCIUM_DEPENDENT_CELL_CELL_ADHESION_VIA_PLASMA_MEMBRANE_CELL_ADHESION_MOLECULES	38	0.594423	1.7316	0.00253041	0.01332	0.00892972	2244
GOBP_POSITIVE_REGULATION_OF_VASOCONSTRICTION	GOBP_POSITIVE_REGULATION_OF_VASOCONSTRICTION	28	0.630604	1.73152	0.00321694	0.0160628	0.0107685	2005
GOBP_LEUKOCYTE_AGGREGATION	GOBP_LEUKOCYTE_AGGREGATION	13	0.738775	1.73102	0.00358689	0.0175732	0.0117811	1708
GOCC_ADHERENS_JUNCTION	GOCC_ADHERENS_JUNCTION	150	0.492076	1.72947	1.82733e-05	0.000211198	0.000141587	3028
GOBP_POSITIVE_REGULATION_OF_OSTEOCLAST_DIFFERENTIATION	GOBP_POSITIVE_REGULATION_OF_OSTEOCLAST_DIFFERENTIATION	25	0.644772	1.72888	0.00311384	0.0156383	0.0104839	3328
GOMF_CXCR_CHEMOKINE_RECEPTOR_BINDING	GOMF_CXCR_CHEMOKINE_RECEPTOR_BINDING	16	0.707344	1.72834	0.00334864	0.0165638	0.0111044	2013
GOBP_ACTIVATION_OF_TRANSMEMBRANE_RECEPTOR_PROTEIN_TYROSINE_KINASE_ACTIVITY	GOBP_ACTIVATION_OF_TRANSMEMBRANE_RECEPTOR_PROTEIN_TYROSINE_KINASE_ACTIVITY	12	0.753059	1.7281	0.00338559	0.0167205	0.0112094	1468
GOBP_REGULATION_OF_B_CELL_RECEPTOR_SIGNALING_PATHWAY	GOBP_REGULATION_OF_B_CELL_RECEPTOR_SIGNALING_PATHWAY	21	0.672287	1.72804	0.00506296	0.0230181	0.0154313	3268
GOBP_CELLULAR_RESPONSE_TO_LOW_DENSITY_LIPOPROTEIN_PARTICLE_STIMULUS	GOBP_CELLULAR_RESPONSE_TO_LOW_DENSITY_LIPOPROTEIN_PARTICLE_STIMULUS	18	0.699249	1.72779	0.00350648	0.0172322	0.0115525	2757
GOBP_INTERLEUKIN_35_MEDIATED_SIGNALING_PATHWAY	GOBP_INTERLEUKIN_35_MEDIATED_SIGNALING_PATHWAY	11	0.781097	1.72716	0.0021813	0.0117593	0.00788345	1578
GOMF_LIGAND_ACTIVATED_TRANSCRIPTION_FACTOR_ACTIVITY	GOMF_LIGAND_ACTIVATED_TRANSCRIPTION_FACTOR_ACTIVITY	46	0.571841	1.7271	0.00184524	0.0102344	0.00686112	2785
GOBP_PLASMA_MEMBRANE_TUBULATION	GOBP_PLASMA_MEMBRANE_TUBULATION	15	0.714573	1.72694	0.00807071	0.0330329	0.0221453	3321
GOBP_RESPONSE_TO_AXON_INJURY	GOBP_RESPONSE_TO_AXON_INJURY	64	0.545848	1.72669	0.000501763	0.00357779	0.00239855	2223
GOBP_CALCIUM_ION_REGULATED_EXOCYTOSIS	GOBP_CALCIUM_ION_REGULATED_EXOCYTOSIS	56	0.548172	1.72658	0.00118822	0.00722658	0.0048447	3784
GOMF_ENDOPEPTIDASE_ACTIVITY	GOMF_ENDOPEPTIDASE_ACTIVITY	332	0.458612	1.72604	6.98718e-08	1.4704e-06	9.85755e-07	2697
GOBP_POSITIVE_REGULATION_OF_GLYCOPROTEIN_METABOLIC_PROCESS	GOBP_POSITIVE_REGULATION_OF_GLYCOPROTEIN_METABOLIC_PROCESS	20	0.677145	1.72593	0.00326783	0.0162827	0.0109159	3924
GOBP_NEGATIVE_REGULATION_OF_ALPHA_BETA_T_CELL_ACTIVATION	GOBP_NEGATIVE_REGULATION_OF_ALPHA_BETA_T_CELL_ACTIVATION	30	0.620818	1.72527	0.00260728	0.0136566	0.00915539	1243
GOBP_T_HELPER_1_CELL_DIFFERENTIATION	GOBP_T_HELPER_1_CELL_DIFFERENTIATION	16	0.706055	1.72519	0.00352036	0.0172874	0.0115895	334
GOMF_PHOSPHATIDYLINOSITOL_4_5_BISPHOSPHATE_BINDING	GOMF_PHOSPHATIDYLINOSITOL_4_5_BISPHOSPHATE_BINDING	62	0.547177	1.7248	0.00107823	0.00666847	0.00447054	3638
GOBP_REGULATION_OF_MACROPHAGE_CHEMOTAXIS	GOBP_REGULATION_OF_MACROPHAGE_CHEMOTAXIS	21	0.670863	1.72438	0.00545457	0.0244274	0.0163761	2135
GOBP_NEGATIVE_REGULATION_OF_OXIDOREDUCTASE_ACTIVITY	GOBP_NEGATIVE_REGULATION_OF_OXIDOREDUCTASE_ACTIVITY	22	0.663718	1.72412	0.00483189	0.0222033	0.0148851	1757
GOBP_PROGRAMMED_NECROTIC_CELL_DEATH	GOBP_PROGRAMMED_NECROTIC_CELL_DEATH	40	0.585839	1.72374	0.00221274	0.0118846	0.00796743	1668
GOBP_POSITIVE_REGULATION_OF_SMALL_GTPASE_MEDIATED_SIGNAL_TRANSDUCTION	GOBP_POSITIVE_REGULATION_OF_SMALL_GTPASE_MEDIATED_SIGNAL_TRANSDUCTION	67	0.540548	1.72358	0.000506495	0.00360105	0.00241414	2947
GOBP_RECEPTOR_INTERNALIZATION	GOBP_RECEPTOR_INTERNALIZATION	95	0.51205	1.72331	0.000282626	0.0021892	0.00146764	3176
GOCC_MULTIVESICULAR_BODY	GOCC_MULTIVESICULAR_BODY	47	0.567693	1.72286	0.00152276	0.00876376	0.00587522	3503
GOBP_FAT_CELL_DIFFERENTIATION	GOBP_FAT_CELL_DIFFERENTIATION	178	0.480682	1.72285	8.92953e-06	0.000111986	7.50753e-05	2677
GOBP_ACTIVATION_OF_JANUS_KINASE_ACTIVITY	GOBP_ACTIVATION_OF_JANUS_KINASE_ACTIVITY	13	0.735133	1.72249	0.00411179	0.0195459	0.0131036	2288
GOBP_MULTICELLULAR_ORGANISMAL_HOMEOSTASIS	GOBP_MULTICELLULAR_ORGANISMAL_HOMEOSTASIS	441	0.450885	1.72197	1.46176e-09	4.38285e-08	2.93826e-08	2743
GOBP_MYOBLAST_DIFFERENTIATION	GOBP_MYOBLAST_DIFFERENTIATION	73	0.531499	1.72166	0.000596912	0.00410841	0.00275428	2682
GOBP_PHOSPHATIDYLETHANOLAMINE_ACYL_CHAIN_REMODELING	GOBP_PHOSPHATIDYLETHANOLAMINE_ACYL_CHAIN_REMODELING	18	0.696734	1.72158	0.00373831	0.0181979	0.0121999	2130
GOCC_PROTON_TRANSPORTING_TWO_SECTOR_ATPASE_COMPLEX	GOCC_PROTON_TRANSPORTING_TWO_SECTOR_ATPASE_COMPLEX	26	0.633451	1.72144	0.00300947	0.0152835	0.0102461	2370
GOBP_REGULATION_OF_ERYTHROCYTE_DIFFERENTIATION	GOBP_REGULATION_OF_ERYTHROCYTE_DIFFERENTIATION	36	0.599897	1.72124	0.00257332	0.0135011	0.0090511	1750
GOBP_DETECTION_OF_BIOTIC_STIMULUS	GOBP_DETECTION_OF_BIOTIC_STIMULUS	30	0.619047	1.72034	0.00290528	0.0148575	0.00996048	1742
GOBP_NEGATIVE_REGULATION_OF_MAST_CELL_ACTIVATION	GOBP_NEGATIVE_REGULATION_OF_MAST_CELL_ACTIVATION	11	0.777927	1.72015	0.00245586	0.0130068	0.00871974	1069
GOBP_T_HELPER_2_CELL_CYTOKINE_PRODUCTION	GOBP_T_HELPER_2_CELL_CYTOKINE_PRODUCTION	12	0.749596	1.72015	0.00403325	0.0193077	0.0129438	1969
GOBP_ACTIN_CYTOSKELETON_REORGANIZATION	GOBP_ACTIN_CYTOSKELETON_REORGANIZATION	93	0.512527	1.71992	0.000438936	0.00318229	0.0021334	2057
GOBP_REGULATION_OF_MEMBRANE_PROTEIN_ECTODOMAIN_PROTEOLYSIS	GOBP_REGULATION_OF_MEMBRANE_PROTEIN_ECTODOMAIN_PROTEOLYSIS	20	0.674668	1.71961	0.00349126	0.01718	0.0115175	3640
GOBP_PROSTANOID_METABOLIC_PROCESS	GOBP_PROSTANOID_METABOLIC_PROCESS	38	0.59024	1.71942	0.00305151	0.0154488	0.0103569	2155
GOBP_NEGATIVE_REGULATION_OF_MUSCLE_HYPERTROPHY	GOBP_NEGATIVE_REGULATION_OF_MUSCLE_HYPERTROPHY	26	0.632671	1.71932	0.00317214	0.0158891	0.010652	1830
GOBP_LEUKOTRIENE_BIOSYNTHETIC_PROCESS	GOBP_LEUKOTRIENE_BIOSYNTHETIC_PROCESS	14	0.72173	1.71926	0.00406063	0.0193533	0.0129744	2239
GOMF_PEPTIDASE_ACTIVATOR_ACTIVITY_INVOLVED_IN_APOPTOTIC_PROCESS	GOMF_PEPTIDASE_ACTIVATOR_ACTIVITY_INVOLVED_IN_APOPTOTIC_PROCESS	14	0.721641	1.71905	0.00406063	0.0193533	0.0129744	1432
GOBP_MEMBRANE_DEPOLARIZATION	GOBP_MEMBRANE_DEPOLARIZATION	77	0.524956	1.71902	0.000404744	0.00296376	0.00198691	2973
GOBP_REGULATION_OF_PROTEIN_POLYMERIZATION	GOBP_REGULATION_OF_PROTEIN_POLYMERIZATION	177	0.479991	1.71885	1.07289e-05	0.000132023	8.85081e-05	2057
GOBP_VASCULOGENESIS	GOBP_VASCULOGENESIS	70	0.534067	1.71833	0.00118355	0.00720738	0.00483183	2052
GOBP_RESPONSE_TO_ALCOHOL	GOBP_RESPONSE_TO_ALCOHOL	212	0.470283	1.71829	4.32966e-06	5.85829e-05	3.92739e-05	1766
GOBP_CELLULAR_RESPONSE_TO_CORTICOSTEROID_STIMULUS	GOBP_CELLULAR_RESPONSE_TO_CORTICOSTEROID_STIMULUS	55	0.549082	1.71753	0.00141083	0.00826345	0.00553982	1874
GOBP_POSITIVE_REGULATION_OF_GLIAL_CELL_DIFFERENTIATION	GOBP_POSITIVE_REGULATION_OF_GLIAL_CELL_DIFFERENTIATION	34	0.605129	1.71712	0.00137334	0.00805874	0.00540258	1737
GOBP_NEGATIVE_REGULATION_OF_T_CELL_PROLIFERATION	GOBP_NEGATIVE_REGULATION_OF_T_CELL_PROLIFERATION	54	0.55099	1.71698	0.000998922	0.00627469	0.00420655	3081
GOBP_REGULATION_OF_EXTRINSIC_APOPTOTIC_SIGNALING_PATHWAY	GOBP_REGULATION_OF_EXTRINSIC_APOPTOTIC_SIGNALING_PATHWAY	134	0.492732	1.71655	4.9651e-05	0.000499947	0.000335164	2957
GOMF_GTPASE_ACTIVATOR_ACTIVITY	GOMF_GTPASE_ACTIVATOR_ACTIVITY	188	0.475944	1.7163	1.29943e-05	0.000156063	0.000104625	3038
GOBP_REGULATION_OF_LYMPHOCYTE_APOPTOTIC_PROCESS	GOBP_REGULATION_OF_LYMPHOCYTE_APOPTOTIC_PROCESS	49	0.560886	1.71593	0.00152297	0.00876376	0.00587522	2601
GOBP_OSTEOCLAST_DEVELOPMENT	GOBP_OSTEOCLAST_DEVELOPMENT	14	0.720286	1.71582	0.00417582	0.0198008	0.0132745	2409
GOMF_COPPER_ION_BINDING	GOMF_COPPER_ION_BINDING	51	0.556533	1.71452	0.00230956	0.012335	0.00826935	2269
GOMF_GROWTH_FACTOR_RECEPTOR_BINDING	GOMF_GROWTH_FACTOR_RECEPTOR_BINDING	128	0.493776	1.71379	8.44196e-05	0.000787254	0.000527775	2905
GOBP_CELLULAR_RESPONSE_TO_EXTERNAL_STIMULUS	GOBP_CELLULAR_RESPONSE_TO_EXTERNAL_STIMULUS	241	0.464928	1.71368	9.98313e-07	1.60676e-05	1.07717e-05	3235
GOBP_POSITIVE_REGULATION_OF_B_CELL_DIFFERENTIATION	GOBP_POSITIVE_REGULATION_OF_B_CELL_DIFFERENTIATION	14	0.71923	1.7133	0.00440621	0.0206768	0.0138617	1301
GOBP_REGULATION_OF_MACROPHAGE_MIGRATION	GOBP_REGULATION_OF_MACROPHAGE_MIGRATION	30	0.61648	1.71321	0.00317679	0.015904	0.010662	3648
GOBP_NEGATIVE_REGULATION_OF_MYELOID_CELL_DIFFERENTIATION	GOBP_NEGATIVE_REGULATION_OF_MYELOID_CELL_DIFFERENTIATION	72	0.53	1.71301	0.000999386	0.00627469	0.00420655	3028
GOBP_REGULATION_OF_DEFENSE_RESPONSE_TO_VIRUS	GOBP_REGULATION_OF_DEFENSE_RESPONSE_TO_VIRUS	54	0.549569	1.71255	0.00104795	0.00651935	0.00437057	2262
GOBP_STEROL_TRANSPORT	GOBP_STEROL_TRANSPORT	95	0.508849	1.71254	0.000379649	0.00281687	0.00188843	3366
GOCC_PLATELET_DENSE_GRANULE_LUMEN	GOCC_PLATELET_DENSE_GRANULE_LUMEN	12	0.746103	1.71213	0.0044454	0.0208299	0.0139644	2458
GOBP_RESPONSE_TO_TRANSFORMING_GROWTH_FACTOR_BETA	GOBP_RESPONSE_TO_TRANSFORMING_GROWTH_FACTOR_BETA	218	0.467414	1.71213	6.69036e-06	8.68195e-05	5.82038e-05	2390
GOBP_NEGATIVE_REGULATION_OF_PROTEOLYSIS	GOBP_NEGATIVE_REGULATION_OF_PROTEOLYSIS	277	0.46181	1.71141	5.19462e-07	8.88692e-06	5.95779e-06	2221
GOBP_POSITIVE_REGULATION_OF_EPITHELIAL_CELL_APOPTOTIC_PROCESS	GOBP_POSITIVE_REGULATION_OF_EPITHELIAL_CELL_APOPTOTIC_PROCESS	27	0.627073	1.71102	0.00297265	0.0151599	0.0101632	2340
GOBP_POSITIVE_REGULATION_OF_INTERLEUKIN_13_PRODUCTION	GOBP_POSITIVE_REGULATION_OF_INTERLEUKIN_13_PRODUCTION	11	0.773598	1.71058	0.00288296	0.0147672	0.00989995	2212
GOBP_REGULATION_OF_PHOSPHATIDYLINOSITOL_3_KINASE_ACTIVITY	GOBP_REGULATION_OF_PHOSPHATIDYLINOSITOL_3_KINASE_ACTIVITY	48	0.561987	1.71057	0.00149096	0.00861603	0.00577618	2633
GOBP_MACROPHAGE_ACTIVATION_INVOLVED_IN_IMMUNE_RESPONSE	GOBP_MACROPHAGE_ACTIVATION_INVOLVED_IN_IMMUNE_RESPONSE	16	0.699923	1.7102	0.00432173	0.020391	0.0136701	1522
GOMF_OXIDOREDUCTASE_ACTIVITY_ACTING_ON_THE_CH_NH2_GROUP_OF_DONORS_OXYGEN_AS_ACCEPTOR	GOMF_OXIDOREDUCTASE_ACTIVITY_ACTING_ON_THE_CH_NH2_GROUP_OF_DONORS_OXYGEN_AS_ACCEPTOR	13	0.729858	1.71012	0.00498662	0.0227386	0.015244	1652
GOMF_SODIUM_CHLORIDE_SYMPORTER_ACTIVITY	GOMF_SODIUM_CHLORIDE_SYMPORTER_ACTIVITY	11	0.773183	1.70966	0.00291347	0.0148914	0.00998321	1225
GOBP_ACTIVATION_OF_PROTEIN_KINASE_B_ACTIVITY	GOBP_ACTIVATION_OF_PROTEIN_KINASE_B_ACTIVITY	30	0.615185	1.70961	0.0033397	0.0165368	0.0110863	2063
GOBP_NEGATIVE_REGULATION_OF_TRANSMEMBRANE_TRANSPORT	GOBP_NEGATIVE_REGULATION_OF_TRANSMEMBRANE_TRANSPORT	98	0.50497	1.70919	0.000507766	0.00360708	0.00241818	2179
GOBP_DIVALENT_INORGANIC_CATION_HOMEOSTASIS	GOBP_DIVALENT_INORGANIC_CATION_HOMEOSTASIS	423	0.448632	1.70916	3.99983e-09	1.09329e-07	7.3294e-08	3155
GOBP_REGULATION_OF_MULTI_ORGANISM_PROCESS	GOBP_REGULATION_OF_MULTI_ORGANISM_PROCESS	38	0.586701	1.70911	0.00357312	0.0175374	0.0117571	810
GOBP_NEGATIVE_REGULATION_OF_VIRAL_LIFE_CYCLE	GOBP_NEGATIVE_REGULATION_OF_VIRAL_LIFE_CYCLE	22	0.657668	1.70841	0.00589431	0.0258849	0.0173532	1005
GOBP_MYELOID_DENDRITIC_CELL_DIFFERENTIATION	GOBP_MYELOID_DENDRITIC_CELL_DIFFERENTIATION	16	0.699089	1.70817	0.00449345	0.0209908	0.0140723	2258
GOMF_NON_MEMBRANE_SPANNING_PROTEIN_TYROSINE_KINASE_ACTIVITY	GOMF_NON_MEMBRANE_SPANNING_PROTEIN_TYROSINE_KINASE_ACTIVITY	42	0.574663	1.70787	0.00258641	0.0135622	0.00909213	2537
GOBP_SUPEROXIDE_METABOLIC_PROCESS	GOBP_SUPEROXIDE_METABOLIC_PROCESS	57	0.543218	1.7074	0.00175902	0.00983065	0.00659047	2113
GOBP_PHENOL_CONTAINING_COMPOUND_BIOSYNTHETIC_PROCESS	GOBP_PHENOL_CONTAINING_COMPOUND_BIOSYNTHETIC_PROCESS	36	0.594993	1.70717	0.00297463	0.0151599	0.0101632	1326
GOBP_NEGATIVE_REGULATION_OF_INTERLEUKIN_8_PRODUCTION	GOBP_NEGATIVE_REGULATION_OF_INTERLEUKIN_8_PRODUCTION	13	0.728412	1.70674	0.00498662	0.0227386	0.015244	2601
GOBP_TRANSFERRIN_TRANSPORT	GOBP_TRANSFERRIN_TRANSPORT	34	0.601224	1.70603	0.00158667	0.00906521	0.00607732	2367
GOBP_POSITIVE_REGULATION_OF_INTERLEUKIN_4_PRODUCTION	GOBP_POSITIVE_REGULATION_OF_INTERLEUKIN_4_PRODUCTION	22	0.656608	1.70565	0.00623112	0.0269103	0.0180407	2773
GOCC_AZUROPHIL_GRANULE_LUMEN	GOCC_AZUROPHIL_GRANULE_LUMEN	70	0.530074	1.70548	0.00146109	0.00849506	0.00569509	2920
GOBP_POSITIVE_REGULATION_OF_MACROPHAGE_MIGRATION	GOBP_POSITIVE_REGULATION_OF_MACROPHAGE_MIGRATION	20	0.669108	1.70544	0.00438501	0.0206078	0.0138155	3089
GOBP_VASCULAR_ENDOTHELIAL_GROWTH_FACTOR_PRODUCTION	GOBP_VASCULAR_ENDOTHELIAL_GROWTH_FACTOR_PRODUCTION	30	0.613685	1.70544	0.00366552	0.017888	0.0119921	2146
GOBP_REGULATION_OF_RHO_PROTEIN_SIGNAL_TRANSDUCTION	GOBP_REGULATION_OF_RHO_PROTEIN_SIGNAL_TRANSDUCTION	66	0.534384	1.70504	0.00169623	0.00957538	0.00641933	3525
GOBP_CYTOSOLIC_CALCIUM_ION_TRANSPORT	GOBP_CYTOSOLIC_CALCIUM_ION_TRANSPORT	142	0.48742	1.70418	6.70581e-05	0.000642353	0.000430634	2405
GOBP_REGULATION_OF_STRESS_ACTIVATED_PROTEIN_KINASE_SIGNALING_CASCADE	GOBP_REGULATION_OF_STRESS_ACTIVATED_PROTEIN_KINASE_SIGNALING_CASCADE	155	0.480194	1.70412	7.75835e-05	0.000729945	0.000489355	3540
GOBP_AMYLOID_BETA_CLEARANCE	GOBP_AMYLOID_BETA_CLEARANCE	34	0.600524	1.70405	0.00161334	0.00917277	0.00614942	3083
GOMF_ATPASE_ACTIVITY_COUPLED_TO_TRANSMEMBRANE_MOVEMENT_OF_IONS_ROTATIONAL_MECHANISM	GOMF_ATPASE_ACTIVITY_COUPLED_TO_TRANSMEMBRANE_MOVEMENT_OF_IONS_ROTATIONAL_MECHANISM	20	0.668376	1.70358	0.00455259	0.0211964	0.0142101	2367
GOBP_DETECTION_OF_STIMULUS_INVOLVED_IN_SENSORY_PERCEPTION_OF_PAIN	GOBP_DETECTION_OF_STIMULUS_INVOLVED_IN_SENSORY_PERCEPTION_OF_PAIN	20	0.668362	1.70354	0.00455259	0.0211964	0.0142101	440
GOMF_CYSTEINE_TYPE_ENDOPEPTIDASE_ACTIVITY	GOMF_CYSTEINE_TYPE_ENDOPEPTIDASE_ACTIVITY	82	0.515249	1.70298	0.000950628	0.00600423	0.00402524	2638
GOMF_DEATH_RECEPTOR_ACTIVITY	GOMF_DEATH_RECEPTOR_ACTIVITY	11	0.770064	1.70276	0.0030355	0.0153993	0.0103237	1050
GOBP_CHRONIC_INFLAMMATORY_RESPONSE	GOBP_CHRONIC_INFLAMMATORY_RESPONSE	18	0.689048	1.70259	0.00489745	0.0224396	0.0150435	1759
GOBP_POSITIVE_REGULATION_OF_COLD_INDUCED_THERMOGENESIS	GOBP_POSITIVE_REGULATION_OF_COLD_INDUCED_THERMOGENESIS	89	0.509122	1.70235	0.000358609	0.0026859	0.00180062	2743
GOBP_POSITIVE_REGULATION_OF_CYTOSOLIC_CALCIUM_ION_CONCENTRATION_INVOLVED_IN_PHOSPHOLIPASE_C_ACTIVATING_G_PROTEIN_COUPLED_SIGNALING_PATHWAY	GOBP_POSITIVE_REGULATION_OF_CYTOSOLIC_CALCIUM_ION_CONCENTRATION_INVOLVED_IN_PHOSPHOLIPASE_C_ACTIVATING_G_PROTEIN_COUPLED_SIGNALING_PATHWAY	27	0.623301	1.70073	0.00319083	0.0159543	0.0106957	3772
GOBP_ANTIMICROBIAL_HUMORAL_RESPONSE	GOBP_ANTIMICROBIAL_HUMORAL_RESPONSE	103	0.500247	1.70018	0.00051835	0.00366311	0.00245575	1693
GOMF_BILE_ACID_BINDING	GOMF_BILE_ACID_BINDING	10	0.778257	1.69979	0.00405741	0.0193533	0.0129744	1036
GOCC_EXTRINSIC_COMPONENT_OF_CYTOPLASMIC_SIDE_OF_PLASMA_MEMBRANE	GOCC_EXTRINSIC_COMPONENT_OF_CYTOPLASMIC_SIDE_OF_PLASMA_MEMBRANE	85	0.514035	1.69923	0.000542619	0.00379569	0.00254463	3358
GOBP_PYROPTOSIS	GOBP_PYROPTOSIS	16	0.695247	1.69878	0.00552378	0.0246215	0.0165062	2388
GOBP_REGULATION_OF_TRANSMEMBRANE_TRANSPORT	GOBP_REGULATION_OF_TRANSMEMBRANE_TRANSPORT	476	0.443478	1.69857	7.00039e-10	2.32824e-08	1.56085e-08	2756
GOBP_REGULATION_OF_MYOBLAST_FUSION	GOBP_REGULATION_OF_MYOBLAST_FUSION	16	0.695157	1.69856	0.00558102	0.0247953	0.0166228	1616
GOBP_DOPAMINE_BIOSYNTHETIC_PROCESS	GOBP_DOPAMINE_BIOSYNTHETIC_PROCESS	11	0.768124	1.69847	0.00309652	0.0155947	0.0104547	2063
GOBP_POSITIVE_REGULATION_OF_MYELOID_LEUKOCYTE_MEDIATED_IMMUNITY	GOBP_POSITIVE_REGULATION_OF_MYELOID_LEUKOCYTE_MEDIATED_IMMUNITY	16	0.695111	1.69845	0.00558102	0.0247953	0.0166228	2027
GOBP_PROTEIN_LIPID_COMPLEX_SUBUNIT_ORGANIZATION	GOBP_PROTEIN_LIPID_COMPLEX_SUBUNIT_ORGANIZATION	51	0.551276	1.69832	0.00318664	0.015945	0.0106895	2812
GOBP_ORGANELLE_MEMBRANE_FUSION	GOBP_ORGANELLE_MEMBRANE_FUSION	90	0.508188	1.69822	0.000607734	0.00415883	0.00278808	3687
GOBP_NECROTIC_CELL_DEATH	GOBP_NECROTIC_CELL_DEATH	49	0.555085	1.69818	0.00212711	0.0115288	0.00772892	2990
GOBP_AUTOPHAGOSOME_ORGANIZATION	GOBP_AUTOPHAGOSOME_ORGANIZATION	68	0.529812	1.69776	0.000644538	0.00435429	0.00291912	3695
GOBP_NEGATIVE_REGULATION_OF_CHEMOTAXIS	GOBP_NEGATIVE_REGULATION_OF_CHEMOTAXIS	50	0.554228	1.6974	0.00205159	0.0111961	0.00750585	2475
GOBP_NEGATIVE_REGULATION_OF_MACROPHAGE_DERIVED_FOAM_CELL_DIFFERENTIATION	GOBP_NEGATIVE_REGULATION_OF_MACROPHAGE_DERIVED_FOAM_CELL_DIFFERENTIATION	13	0.724387	1.69731	0.00551153	0.024613	0.0165005	1878
GOBP_ADAPTIVE_THERMOGENESIS	GOBP_ADAPTIVE_THERMOGENESIS	138	0.486616	1.69702	3.85961e-05	0.000402551	0.00026987	2743
GOBP_LYTIC_VACUOLE_ORGANIZATION	GOBP_LYTIC_VACUOLE_ORGANIZATION	53	0.547873	1.6969	0.00173061	0.00971757	0.00651466	2865
GOBP_CELLULAR_RESPONSE_TO_COPPER_ION	GOBP_CELLULAR_RESPONSE_TO_COPPER_ION	22	0.652934	1.69611	0.00679247	0.0288953	0.0193714	3573
GOMF_CLATHRIN_BINDING	GOMF_CLATHRIN_BINDING	60	0.537141	1.69582	0.00172063	0.00968441	0.00649243	3825
GOBP_REGULATION_OF_PROTEIN_LOCALIZATION_TO_MEMBRANE	GOBP_REGULATION_OF_PROTEIN_LOCALIZATION_TO_MEMBRANE	160	0.477129	1.69566	3.45888e-05	0.000367621	0.000246453	3708
GOBP_METAL_ION_TRANSPORT	GOBP_METAL_ION_TRANSPORT	402	0.446993	1.69526	2.36357e-08	5.56492e-07	3.73072e-07	2743
GOBP_REGULATION_OF_ERBB_SIGNALING_PATHWAY	GOBP_REGULATION_OF_ERBB_SIGNALING_PATHWAY	83	0.513161	1.69507	0.000837184	0.00538029	0.00360695	3619
GOBP_POSITIVE_REGULATION_OF_VASCULAR_ENDOTHELIAL_GROWTH_FACTOR_PRODUCTION	GOBP_POSITIVE_REGULATION_OF_VASCULAR_ENDOTHELIAL_GROWTH_FACTOR_PRODUCTION	25	0.632021	1.69469	0.00460184	0.0213317	0.0143008	2146
GOBP_POSITIVE_REGULATION_OF_MACROAUTOPHAGY	GOBP_POSITIVE_REGULATION_OF_MACROAUTOPHAGY	54	0.543677	1.69419	0.00144113	0.00840981	0.00563793	3695
GOMF_TOLL_LIKE_RECEPTOR_BINDING	GOMF_TOLL_LIKE_RECEPTOR_BINDING	12	0.737883	1.69327	0.00532858	0.0239534	0.0160584	2600
GOBP_TISSUE_HOMEOSTASIS	GOBP_TISSUE_HOMEOSTASIS	215	0.462696	1.69318	7.70991e-06	9.81862e-05	6.5824e-05	2409
GOBP_CELL_RECOGNITION	GOBP_CELL_RECOGNITION	132	0.486697	1.69299	0.000192722	0.00160688	0.00107725	2131
GOBP_RESPONSE_TO_MURAMYL_DIPEPTIDE	GOBP_RESPONSE_TO_MURAMYL_DIPEPTIDE	15	0.700194	1.69219	0.0136538	0.0495139	0.0331941	2375
GOBP_REGULATION_OF_DEFENSE_RESPONSE_TO_VIRUS_BY_HOST	GOBP_REGULATION_OF_DEFENSE_RESPONSE_TO_VIRUS_BY_HOST	31	0.603729	1.692	0.00556386	0.0247537	0.0165949	2262
GOBP_SIGNALING_RECEPTOR_LIGAND_PRECURSOR_PROCESSING	GOBP_SIGNALING_RECEPTOR_LIGAND_PRECURSOR_PROCESSING	28	0.616127	1.69177	0.00516329	0.023365	0.0156639	3649
GOBP_REGULATION_OF_PH	GOBP_REGULATION_OF_PH	87	0.507048	1.69101	0.000653212	0.00440351	0.00295211	2865
GOBP_REGULATION_OF_GRANULOCYTE_DIFFERENTIATION	GOBP_REGULATION_OF_GRANULOCYTE_DIFFERENTIATION	14	0.709334	1.68973	0.00596189	0.0260733	0.0174796	617
GOBP_ESTABLISHMENT_OF_ENDOTHELIAL_BARRIER	GOBP_ESTABLISHMENT_OF_ENDOTHELIAL_BARRIER	43	0.565937	1.68926	0.00516948	0.0233819	0.0156752	3587
GOBP_REGULATION_OF_GLUCOSE_TRANSMEMBRANE_TRANSPORT	GOBP_REGULATION_OF_GLUCOSE_TRANSMEMBRANE_TRANSPORT	64	0.533749	1.68842	0.0011185	0.00687283	0.00460755	2237
GOBP_ENDOTHELIAL_CELL_MORPHOGENESIS	GOBP_ENDOTHELIAL_CELL_MORPHOGENESIS	10	0.772995	1.6883	0.0044845	0.0209652	0.0140551	2742
GOBP_POSITIVE_REGULATION_OF_LIPID_KINASE_ACTIVITY	GOBP_POSITIVE_REGULATION_OF_LIPID_KINASE_ACTIVITY	32	0.597201	1.68708	0.00832439	0.0337805	0.0226465	2150
GOBP_REGULATION_OF_ACTOMYOSIN_STRUCTURE_ORGANIZATION	GOBP_REGULATION_OF_ACTOMYOSIN_STRUCTURE_ORGANIZATION	79	0.511948	1.68697	0.000853251	0.00546541	0.00366401	2834
GOMF_ION_CHANNEL_REGULATOR_ACTIVITY	GOMF_ION_CHANNEL_REGULATOR_ACTIVITY	99	0.497272	1.68685	0.00062433	0.00424795	0.00284782	3072
GOBP_PHYSIOLOGICAL_CARDIAC_MUSCLE_HYPERTROPHY	GOBP_PHYSIOLOGICAL_CARDIAC_MUSCLE_HYPERTROPHY	23	0.63638	1.68645	0.0107036	0.0413199	0.0277009	1841
GOBP_POSITIVE_REGULATION_OF_RECEPTOR_INTERNALIZATION	GOBP_POSITIVE_REGULATION_OF_RECEPTOR_INTERNALIZATION	23	0.636323	1.6863	0.0107036	0.0413199	0.0277009	1766
GOBP_PROTEIN_CONTAINING_COMPLEX_REMODELING	GOBP_PROTEIN_CONTAINING_COMPLEX_REMODELING	32	0.596813	1.68598	0.00853921	0.0344028	0.0230636	2143
GOBP_TEMPERATURE_HOMEOSTASIS	GOBP_TEMPERATURE_HOMEOSTASIS	156	0.475963	1.68567	4.66013e-05	0.000474595	0.000318168	2743
GOCC_LAMELLIPODIUM	GOCC_LAMELLIPODIUM	174	0.471992	1.6854	3.07547e-05	0.000334713	0.000224391	3421
GOBP_REGULATION_OF_RECEPTOR_MEDIATED_ENDOCYTOSIS	GOBP_REGULATION_OF_RECEPTOR_MEDIATED_ENDOCYTOSIS	93	0.502209	1.6853	0.000697696	0.00465065	0.0031178	2182
GOBP_REGULATION_OF_PLASMA_LIPOPROTEIN_PARTICLE_LEVELS	GOBP_REGULATION_OF_PLASMA_LIPOPROTEIN_PARTICLE_LEVELS	80	0.512326	1.68513	0.000842564	0.00540788	0.00362544	2981
GOMF_CELL_ADHESION_MOLECULE_BINDING	GOMF_CELL_ADHESION_MOLECULE_BINDING	456	0.440345	1.68486	1.04884e-08	2.65333e-07	1.77879e-07	2174
GOBP_REGULATION_OF_CELL_MORPHOGENESIS	GOBP_REGULATION_OF_CELL_MORPHOGENESIS	261	0.456226	1.68459	3.53259e-06	4.86985e-05	3.26474e-05	2202
GOBP_TOLL_LIKE_RECEPTOR_7_SIGNALING_PATHWAY	GOBP_TOLL_LIKE_RECEPTOR_7_SIGNALING_PATHWAY	10	0.771247	1.68448	0.00491158	0.0224719	0.0150651	2568
GOBP_POSITIVE_REGULATION_OF_MEMBRANE_PROTEIN_ECTODOMAIN_PROTEOLYSIS	GOBP_POSITIVE_REGULATION_OF_MEMBRANE_PROTEIN_ECTODOMAIN_PROTEOLYSIS	12	0.733498	1.68321	0.00585849	0.0257763	0.0172804	1259
GOBP_NEUROTRANSMITTER_UPTAKE	GOBP_NEUROTRANSMITTER_UPTAKE	37	0.582033	1.68233	0.00444316	0.0208299	0.0139644	2063
GOBP_POSITIVE_REGULATION_OF_CARDIOCYTE_DIFFERENTIATION	GOBP_POSITIVE_REGULATION_OF_CARDIOCYTE_DIFFERENTIATION	14	0.706224	1.68232	0.00607765	0.0264591	0.0177382	1468
GOBP_SEROTONIN_UPTAKE	GOBP_SEROTONIN_UPTAKE	11	0.760772	1.68222	0.00426151	0.0201307	0.0134956	1229
GOBP_REGULATION_OF_SYNCYTIUM_FORMATION_BY_PLASMA_MEMBRANE_FUSION	GOBP_REGULATION_OF_SYNCYTIUM_FORMATION_BY_PLASMA_MEMBRANE_FUSION	21	0.654068	1.68121	0.0087142	0.034945	0.0234271	2753
GOMF_CHANNEL_REGULATOR_ACTIVITY	GOMF_CHANNEL_REGULATOR_ACTIVITY	124	0.484318	1.68118	0.000211841	0.0017371	0.00116455	2975
GOBP_POSITIVE_REGULATION_OF_GRANULOCYTE_MACROPHAGE_COLONY_STIMULATING_FACTOR_PRODUCTION	GOBP_POSITIVE_REGULATION_OF_GRANULOCYTE_MACROPHAGE_COLONY_STIMULATING_FACTOR_PRODUCTION	13	0.717314	1.68073	0.00709198	0.029902	0.0200463	1455
GOMF_STRUCTURAL_CONSTITUENT_OF_MUSCLE	GOMF_STRUCTURAL_CONSTITUENT_OF_MUSCLE	40	0.571125	1.68045	0.00366711	0.017888	0.0119921	2343
GOBP_REGULATION_OF_CYTOSOLIC_CALCIUM_ION_CONCENTRATION	GOBP_REGULATION_OF_CYTOSOLIC_CALCIUM_ION_CONCENTRATION	291	0.452328	1.68011	1.47956e-06	2.24817e-05	1.50717e-05	3184
GOBP_RESPONSE_TO_INTERLEUKIN_18	GOBP_RESPONSE_TO_INTERLEUKIN_18	10	0.768933	1.67943	0.00527766	0.023821	0.0159696	2316
GOCC_AUTOPHAGOSOME_MEMBRANE	GOCC_AUTOPHAGOSOME_MEMBRANE	30	0.604272	1.67928	0.00453436	0.021153	0.0141809	3610
GOBP_FORMATION_OF_PRIMARY_GERM_LAYER	GOBP_FORMATION_OF_PRIMARY_GERM_LAYER	97	0.496909	1.67859	0.000640293	0.00433485	0.00290608	2494
GOCC_T_TUBULE	GOCC_T_TUBULE	46	0.555636	1.67816	0.00329376	0.016369	0.0109738	3085
GOBP_REGULATION_OF_INOSITOL_PHOSPHATE_BIOSYNTHETIC_PROCESS	GOBP_REGULATION_OF_INOSITOL_PHOSPHATE_BIOSYNTHETIC_PROCESS	12	0.731229	1.678	0.00609459	0.0265162	0.0177765	2057
GOBP_CELL_JUNCTION_ASSEMBLY	GOBP_CELL_JUNCTION_ASSEMBLY	362	0.443564	1.67771	1.57465e-07	2.98369e-06	2.00026e-06	2641
GOBP_G_PROTEIN_COUPLED_RECEPTOR_SIGNALING_PATHWAY_INVOLVED_IN_HEART_PROCESS	GOBP_G_PROTEIN_COUPLED_RECEPTOR_SIGNALING_PATHWAY_INVOLVED_IN_HEART_PROCESS	11	0.758519	1.67723	0.00438414	0.0206078	0.0138155	1773
GOBP_REGULATION_OF_FAT_CELL_DIFFERENTIATION	GOBP_REGULATION_OF_FAT_CELL_DIFFERENTIATION	102	0.494638	1.67709	0.000374957	0.0027864	0.001868	2333
GOBP_EPITHELIAL_CELL_APOPTOTIC_PROCESS	GOBP_EPITHELIAL_CELL_APOPTOTIC_PROCESS	94	0.497838	1.6769	0.000680175	0.00455622	0.00305449	2443
GOBP_POSITIVE_REGULATION_OF_RECEPTOR_RECYCLING	GOBP_POSITIVE_REGULATION_OF_RECEPTOR_RECYCLING	11	0.758294	1.67674	0.00438414	0.0206078	0.0138155	1515
GOBP_MUSCLE_HYPERTROPHY	GOBP_MUSCLE_HYPERTROPHY	76	0.513361	1.67662	0.000897778	0.00571215	0.00382942	2852
GOBP_MAINTENANCE_OF_LOCATION_IN_CELL	GOBP_MAINTENANCE_OF_LOCATION_IN_CELL	174	0.469445	1.67631	3.46287e-05	0.000367621	0.000246453	2157
GOBP_ORGANIC_HYDROXY_COMPOUND_TRANSPORT	GOBP_ORGANIC_HYDROXY_COMPOUND_TRANSPORT	226	0.458126	1.67622	1.26924e-05	0.000153211	0.000102713	3166
GOBP_INTEGRIN_ACTIVATION	GOBP_INTEGRIN_ACTIVATION	21	0.652037	1.67599	0.00972616	0.0381035	0.0255446	2571
GOBP_NEGATIVE_REGULATION_OF_MONONUCLEAR_CELL_MIGRATION	GOBP_NEGATIVE_REGULATION_OF_MONONUCLEAR_CELL_MIGRATION	17	0.685118	1.67561	0.0035887	0.0175732	0.0117811	2815
GOBP_NEGATIVE_REGULATION_OF_RECEPTOR_BINDING	GOBP_NEGATIVE_REGULATION_OF_RECEPTOR_BINDING	13	0.715039	1.6754	0.00744364	0.031068	0.020828	525
GOBP_NEGATIVE_REGULATION_OF_GLYCOPROTEIN_METABOLIC_PROCESS	GOBP_NEGATIVE_REGULATION_OF_GLYCOPROTEIN_METABOLIC_PROCESS	14	0.703304	1.67537	0.00665646	0.0284695	0.019086	1387
GOBP_CATECHOLAMINE_UPTAKE_INVOLVED_IN_SYNAPTIC_TRANSMISSION	GOBP_CATECHOLAMINE_UPTAKE_INVOLVED_IN_SYNAPTIC_TRANSMISSION	11	0.757588	1.67518	0.00438414	0.0206078	0.0138155	2063
GOBP_INFLAMMATORY_RESPONSE_TO_ANTIGENIC_STIMULUS	GOBP_INFLAMMATORY_RESPONSE_TO_ANTIGENIC_STIMULUS	43	0.561165	1.67502	0.00625473	0.0269853	0.0180909	2063
GOBP_RESPONSE_TO_PROGESTERONE	GOBP_RESPONSE_TO_PROGESTERONE	36	0.583751	1.67491	0.00468969	0.021644	0.0145101	2196
GOBP_NEGATIVE_REGULATION_OF_PROTEIN_POLYMERIZATION	GOBP_NEGATIVE_REGULATION_OF_PROTEIN_POLYMERIZATION	61	0.53124	1.67457	0.00156221	0.00895703	0.00600479	3671
GOCC_INTRINSIC_COMPONENT_OF_ENDOPLASMIC_RETICULUM_MEMBRANE	GOCC_INTRINSIC_COMPONENT_OF_ENDOPLASMIC_RETICULUM_MEMBRANE	111	0.48882	1.67442	0.000363036	0.00271518	0.00182025	2064
GOBP_T_CELL_APOPTOTIC_PROCESS	GOBP_T_CELL_APOPTOTIC_PROCESS	45	0.554863	1.67373	0.00467459	0.0215997	0.0144804	2513
GOMF_AMIDE_BINDING	GOMF_AMIDE_BINDING	326	0.445283	1.67351	4.80478e-07	8.27954e-06	5.5506e-06	2167
GOBP_POSITIVE_REGULATION_OF_CHEMOKINE_C_X_C_MOTIF_LIGAND_2_PRODUCTION	GOBP_POSITIVE_REGULATION_OF_CHEMOKINE_C_X_C_MOTIF_LIGAND_2_PRODUCTION	10	0.76609	1.67322	0.00552171	0.0246215	0.0165062	1633
GOCC_SPECIFIC_GRANULE_LUMEN	GOCC_SPECIFIC_GRANULE_LUMEN	55	0.534917	1.67322	0.00268766	0.0140006	0.00938597	2960
GOCC_ANCHORED_COMPONENT_OF_MEMBRANE	GOCC_ANCHORED_COMPONENT_OF_MEMBRANE	140	0.478773	1.67309	0.00017676	0.00149453	0.00100193	3257
GOBP_PINOCYTOSIS	GOBP_PINOCYTOSIS	19	0.665422	1.67309	0.00774184	0.0320036	0.0214552	1689
GOMF_FATTY_ACID_BINDING	GOMF_FATTY_ACID_BINDING	33	0.593856	1.67178	0.00479884	0.0220942	0.0148119	1693
GOBP_POSITIVE_REGULATION_OF_HUMORAL_IMMUNE_RESPONSE	GOBP_POSITIVE_REGULATION_OF_HUMORAL_IMMUNE_RESPONSE	17	0.683223	1.67098	0.0039332	0.0189335	0.012693	1896
GOMF_SH2_DOMAIN_BINDING	GOMF_SH2_DOMAIN_BINDING	36	0.582367	1.67094	0.00506486	0.0230181	0.0154313	2657
GOBP_POSITIVE_REGULATION_OF_AUTOPHAGY	GOBP_POSITIVE_REGULATION_OF_AUTOPHAGY	105	0.490738	1.67078	0.000668505	0.00449069	0.00301056	3695
GOBP_RENAL_SYSTEM_PROCESS	GOBP_RENAL_SYSTEM_PROCESS	105	0.49073	1.67075	0.000668505	0.00449069	0.00301056	3174
GOBP_REGULATION_OF_CELL_JUNCTION_ASSEMBLY	GOBP_REGULATION_OF_CELL_JUNCTION_ASSEMBLY	164	0.469261	1.67066	7.34175e-05	0.000695565	0.000466306	2635
GOBP_REGULATION_OF_MUSCLE_ADAPTATION	GOBP_REGULATION_OF_MUSCLE_ADAPTATION	73	0.515652	1.67033	0.0014036	0.00822613	0.0055148	2852
GOBP_POSITIVE_REGULATION_OF_CELL_ADHESION_MEDIATED_BY_INTEGRIN	GOBP_POSITIVE_REGULATION_OF_CELL_ADHESION_MEDIATED_BY_INTEGRIN	18	0.675992	1.67032	0.00739705	0.0309278	0.020734	2150
GOBP_REGULATION_OF_CYTOSKELETON_ORGANIZATION	GOBP_REGULATION_OF_CYTOSKELETON_ORGANIZATION	412	0.439485	1.67031	3.4873e-08	7.78667e-07	5.22018e-07	3431
GOMF_NITRIC_OXIDE_SYNTHASE_BINDING	GOMF_NITRIC_OXIDE_SYNTHASE_BINDING	14	0.701072	1.67005	0.00711951	0.0299915	0.0201063	3176
GOBP_INOSITOL_PHOSPHATE_MEDIATED_SIGNALING	GOBP_INOSITOL_PHOSPHATE_MEDIATED_SIGNALING	44	0.554472	1.66993	0.0040611	0.0193533	0.0129744	1841
GOBP_RENAL_SYSTEM_VASCULATURE_DEVELOPMENT	GOBP_RENAL_SYSTEM_VASCULATURE_DEVELOPMENT	25	0.622684	1.66966	0.00614767	0.0266724	0.0178811	1890
GOBP_POSITIVE_REGULATION_OF_FILOPODIUM_ASSEMBLY	GOBP_POSITIVE_REGULATION_OF_FILOPODIUM_ASSEMBLY	23	0.629525	1.66828	0.0121216	0.0453529	0.0304046	2645
GOBP_REGULATION_OF_PROTEIN_TARGETING_TO_MEMBRANE	GOBP_REGULATION_OF_PROTEIN_TARGETING_TO_MEMBRANE	23	0.629464	1.66812	0.0121216	0.0453529	0.0304046	3573
GOBP_REGULATION_OF_PLASMA_MEMBRANE_ORGANIZATION	GOBP_REGULATION_OF_PLASMA_MEMBRANE_ORGANIZATION	13	0.711736	1.66766	0.00838141	0.0338962	0.022724	3520
GOBP_MACROPHAGE_DIFFERENTIATION	GOBP_MACROPHAGE_DIFFERENTIATION	40	0.566384	1.6665	0.00434331	0.0204827	0.0137316	2388
GOBP_MULTI_MULTICELLULAR_ORGANISM_PROCESS	GOBP_MULTI_MULTICELLULAR_ORGANISM_PROCESS	179	0.4642	1.66639	3.72639e-05	0.00039123	0.00026228	1127
GOBP_ACTIVATION_OF_PROTEIN_KINASE_ACTIVITY	GOBP_ACTIVATION_OF_PROTEIN_KINASE_ACTIVITY	279	0.448527	1.66633	2.267e-06	3.29217e-05	2.20707e-05	2709
GOBP_EPITHELIAL_CELL_PROLIFERATION	GOBP_EPITHELIAL_CELL_PROLIFERATION	336	0.442521	1.66626	4.25382e-07	7.41068e-06	4.96812e-06	2246
GOBP_RELAXATION_OF_CARDIAC_MUSCLE	GOBP_RELAXATION_OF_CARDIAC_MUSCLE	16	0.681933	1.66625	0.00880119	0.0351899	0.0235913	1773
GOBP_INNATE_IMMUNE_RESPONSE_ACTIVATING_SIGNAL_TRANSDUCTION	GOBP_INNATE_IMMUNE_RESPONSE_ACTIVATING_SIGNAL_TRANSDUCTION	99	0.491035	1.66569	0.000905553	0.00575777	0.00386001	1537
GOBP_CHOLESTEROL_EFFLUX	GOBP_CHOLESTEROL_EFFLUX	45	0.551971	1.66501	0.00508781	0.0230893	0.0154791	2583
GOMF_STEROL_BINDING	GOMF_STEROL_BINDING	55	0.532268	1.66493	0.00313148	0.0157103	0.0105322	3107
GOCC_TERTIARY_GRANULE_LUMEN	GOCC_TERTIARY_GRANULE_LUMEN	52	0.540088	1.6649	0.00283153	0.0145823	0.00977598	1907
GOBP_REGULATION_OF_T_CELL_CHEMOTAXIS	GOBP_REGULATION_OF_T_CELL_CHEMOTAXIS	14	0.698825	1.6647	0.00758255	0.0314683	0.0210963	988
GOBP_POSITIVE_REGULATION_OF_CYSTEINE_TYPE_ENDOPEPTIDASE_ACTIVITY	GOBP_POSITIVE_REGULATION_OF_CYSTEINE_TYPE_ENDOPEPTIDASE_ACTIVITY	122	0.481236	1.66374	0.00036503	0.00272754	0.00182854	1810
GOBP_SELECTIVE_AUTOPHAGY	GOBP_SELECTIVE_AUTOPHAGY	46	0.550809	1.66358	0.00381245	0.0184962	0.0123998	2503
GOBP_POSITIVE_REGULATION_OF_ACTIN_CYTOSKELETON_REORGANIZATION	GOBP_POSITIVE_REGULATION_OF_ACTIN_CYTOSKELETON_REORGANIZATION	19	0.661478	1.66317	0.0083153	0.033758	0.0226314	2027
GOBP_SUBSTRATE_DEPENDENT_CELL_MIGRATION	GOBP_SUBSTRATE_DEPENDENT_CELL_MIGRATION	21	0.647014	1.66308	0.0108506	0.0417285	0.0279748	4305
GOBP_RECEPTOR_SIGNALING_PATHWAY_VIA_STAT	GOBP_RECEPTOR_SIGNALING_PATHWAY_VIA_STAT	142	0.475546	1.66267	0.000171159	0.00145493	0.000975385	2288
GOBP_NEGATIVE_REGULATION_OF_CELLULAR_RESPONSE_TO_INSULIN_STIMULUS	GOBP_NEGATIVE_REGULATION_OF_CELLULAR_RESPONSE_TO_INSULIN_STIMULUS	31	0.593102	1.66222	0.00815665	0.0332702	0.0223043	1428
GOCC_INTERCALATED_DISC	GOCC_INTERCALATED_DISC	46	0.550145	1.66157	0.00391619	0.0188803	0.0126573	3010
GOBP_NEGATIVE_REGULATION_OF_BIOMINERALIZATION	GOBP_NEGATIVE_REGULATION_OF_BIOMINERALIZATION	25	0.619644	1.6615	0.00681227	0.0289537	0.0194105	2057
GOBP_REGULATION_OF_LIPID_KINASE_ACTIVITY	GOBP_REGULATION_OF_LIPID_KINASE_ACTIVITY	58	0.52816	1.6615	0.00159962	0.0091166	0.00611177	2288
GOBP_POSITIVE_REGULATION_OF_PROTEIN_AUTOPHOSPHORYLATION	GOBP_POSITIVE_REGULATION_OF_PROTEIN_AUTOPHOSPHORYLATION	25	0.619637	1.66149	0.00681227	0.0289537	0.0194105	1736
GOBP_RESPONSE_TO_INTERLEUKIN_6	GOBP_RESPONSE_TO_INTERLEUKIN_6	39	0.567414	1.66107	0.00378177	0.0183625	0.0123102	1814
GOMF_HEPARIN_BINDING	GOMF_HEPARIN_BINDING	134	0.476805	1.66107	0.000189801	0.00158786	0.0010645	2409
GOBP_HETEROPHILIC_CELL_CELL_ADHESION_VIA_PLASMA_MEMBRANE_CELL_ADHESION_MOLECULES	GOBP_HETEROPHILIC_CELL_CELL_ADHESION_VIA_PLASMA_MEMBRANE_CELL_ADHESION_MOLECULES	35	0.585014	1.66076	0.00279258	0.0144286	0.0096729	2632
GOCC_LEADING_EDGE_MEMBRANE	GOCC_LEADING_EDGE_MEMBRANE	145	0.473106	1.66069	0.00014569	0.00126097	0.000845351	2571
GOCC_CELL_PROJECTION_MEMBRANE	GOCC_CELL_PROJECTION_MEMBRANE	281	0.447129	1.6606	1.38766e-06	2.13238e-05	1.42955e-05	2631
GOBP_ASTROCYTE_DIFFERENTIATION	GOBP_ASTROCYTE_DIFFERENTIATION	61	0.526666	1.66015	0.00190662	0.0105074	0.00704417	3083
GOBP_MEMBRANE_RAFT_ASSEMBLY	GOBP_MEMBRANE_RAFT_ASSEMBLY	10	0.76002	1.65996	0.00766438	0.0317386	0.0212776	2610
GOBP_REGULATION_OF_CALCIUM_ION_IMPORT	GOBP_REGULATION_OF_CALCIUM_ION_IMPORT	35	0.584709	1.6599	0.00279258	0.0144286	0.0096729	1943
GOBP_CELLULAR_RESPONSE_TO_VASCULAR_ENDOTHELIAL_GROWTH_FACTOR_STIMULUS	GOBP_CELLULAR_RESPONSE_TO_VASCULAR_ENDOTHELIAL_GROWTH_FACTOR_STIMULUS	54	0.532459	1.65923	0.00247576	0.0130758	0.00876598	1890
GOBP_REGULATION_OF_EXTRINSIC_APOPTOTIC_SIGNALING_PATHWAY_VIA_DEATH_DOMAIN_RECEPTORS	GOBP_REGULATION_OF_EXTRINSIC_APOPTOTIC_SIGNALING_PATHWAY_VIA_DEATH_DOMAIN_RECEPTORS	51	0.538484	1.65892	0.00509358	0.0231045	0.0154892	2535
GOBP_CELL_DIFFERENTIATION_INVOLVED_IN_KIDNEY_DEVELOPMENT	GOBP_CELL_DIFFERENTIATION_INVOLVED_IN_KIDNEY_DEVELOPMENT	56	0.526394	1.65799	0.00304567	0.0154344	0.0103472	1832
GOBP_REGULATION_OF_RESPIRATORY_BURST	GOBP_REGULATION_OF_RESPIRATORY_BURST	12	0.72246	1.65788	0.00751465	0.0312683	0.0209623	349
GOBP_T_HELPER_CELL_LINEAGE_COMMITMENT	GOBP_T_HELPER_CELL_LINEAGE_COMMITMENT	16	0.67826	1.65727	0.0102968	0.0399279	0.0267676	3127
GOBP_REGULATION_OF_LAMELLIPODIUM_ORGANIZATION	GOBP_REGULATION_OF_LAMELLIPODIUM_ORGANIZATION	42	0.557616	1.65721	0.00473284	0.0218114	0.0146224	3550
GOMF_GLYCOSAMINOGLYCAN_BINDING	GOMF_GLYCOSAMINOGLYCAN_BINDING	190	0.45875	1.65718	3.33287e-05	0.000355805	0.000238532	2409
GOBP_POSITIVE_REGULATION_OF_LYMPHOCYTE_CHEMOTAXIS	GOBP_POSITIVE_REGULATION_OF_LYMPHOCYTE_CHEMOTAXIS	17	0.677489	1.65695	0.0045648	0.0212166	0.0142236	988
GOBP_PEPTIDYL_TYROSINE_AUTOPHOSPHORYLATION	GOBP_PEPTIDYL_TYROSINE_AUTOPHOSPHORYLATION	20	0.649954	1.65662	0.00679247	0.0288953	0.0193714	2347
GOBP_LYMPHOCYTE_APOPTOTIC_PROCESS	GOBP_LYMPHOCYTE_APOPTOTIC_PROCESS	65	0.521498	1.65554	0.0014884	0.00861353	0.00577451	2601
GOBP_REGULATION_OF_TUBE_SIZE	GOBP_REGULATION_OF_TUBE_SIZE	115	0.480827	1.65514	0.000531622	0.00374299	0.0025093	2116
GOBP_NEGATIVE_REGULATION_OF_T_CELL_APOPTOTIC_PROCESS	GOBP_NEGATIVE_REGULATION_OF_T_CELL_APOPTOTIC_PROCESS	19	0.658046	1.65454	0.00934753	0.0370152	0.024815	2513
GOBP_POSITIVE_REGULATION_OF_MACROPHAGE_CHEMOTAXIS	GOBP_POSITIVE_REGULATION_OF_MACROPHAGE_CHEMOTAXIS	14	0.69455	1.65451	0.0089717	0.0357965	0.023998	1004
GOBP_MUSCLE_CELL_MIGRATION	GOBP_MUSCLE_CELL_MIGRATION	72	0.511654	1.65371	0.00234542	0.0125124	0.00838831	2322
GOBP_PRESYNAPTIC_ENDOCYTOSIS	GOBP_PRESYNAPTIC_ENDOCYTOSIS	56	0.524913	1.65332	0.00319186	0.0159543	0.0106957	3750
GOBP_POSITIVE_REGULATION_OF_PHAGOCYTOSIS_ENGULFMENT	GOBP_POSITIVE_REGULATION_OF_PHAGOCYTOSIS_ENGULFMENT	12	0.720471	1.65332	0.00775132	0.0320289	0.0214722	2757
GOMF_CARGO_RECEPTOR_ACTIVITY	GOMF_CARGO_RECEPTOR_ACTIVITY	60	0.523676	1.65331	0.00316394	0.0158564	0.0106301	2646
GOMF_SIGNALING_RECEPTOR_COMPLEX_ADAPTOR_ACTIVITY	GOMF_SIGNALING_RECEPTOR_COMPLEX_ADAPTOR_ACTIVITY	38	0.567469	1.65308	0.00707669	0.0298508	0.020012	2042
GOBP_EPITHELIAL_FLUID_TRANSPORT	GOBP_EPITHELIAL_FLUID_TRANSPORT	10	0.75677	1.65286	0.00803226	0.0329323	0.0220778	1103
GOBP_REGULATION_OF_SMALL_GTPASE_MEDIATED_SIGNAL_TRANSDUCTION	GOBP_REGULATION_OF_SMALL_GTPASE_MEDIATED_SIGNAL_TRANSDUCTION	266	0.447212	1.65259	4.92123e-06	6.58379e-05	4.41377e-05	3373
GOBP_CELLULAR_RESPONSE_TO_PEPTIDE_HORMONE_STIMULUS	GOBP_CELLULAR_RESPONSE_TO_PEPTIDE_HORMONE_STIMULUS	284	0.444831	1.65223	5.67984e-06	7.4933e-05	5.0235e-05	2965
GOBP_CELLULAR_RESPONSE_TO_MECHANICAL_STIMULUS	GOBP_CELLULAR_RESPONSE_TO_MECHANICAL_STIMULUS	63	0.523751	1.65212	0.00145278	0.00846224	0.00567308	3235
GOBP_INTERLEUKIN_27_MEDIATED_SIGNALING_PATHWAY	GOBP_INTERLEUKIN_27_MEDIATED_SIGNALING_PATHWAY	11	0.74698	1.65172	0.0061623	0.0266921	0.0178943	1578
GOBP_VASODILATION	GOBP_VASODILATION	32	0.584677	1.6517	0.0117658	0.0443407	0.029726	1619
GOBP_REGULATION_OF_STEROL_TRANSPORT	GOBP_REGULATION_OF_STEROL_TRANSPORT	48	0.542381	1.6509	0.00376499	0.0182997	0.0122681	2143
GOBP_GLOMERULAR_EPITHELIAL_CELL_DEVELOPMENT	GOBP_GLOMERULAR_EPITHELIAL_CELL_DEVELOPMENT	13	0.704398	1.65047	0.0102569	0.039822	0.0266967	1713
GOBP_NEGATIVE_REGULATION_OF_PHAGOCYTOSIS	GOBP_NEGATIVE_REGULATION_OF_PHAGOCYTOSIS	17	0.674815	1.65041	0.00531124	0.0238868	0.0160137	2043
GOBP_BONE_CELL_DEVELOPMENT	GOBP_BONE_CELL_DEVELOPMENT	27	0.60479	1.65022	0.0056458	0.025013	0.0167687	3323
GOBP_INOSITOL_LIPID_MEDIATED_SIGNALING	GOBP_INOSITOL_LIPID_MEDIATED_SIGNALING	171	0.462011	1.64959	0.000174077	0.00147446	0.000988478	3102
GOBP_PHOSPHATIDYLSERINE_METABOLIC_PROCESS	GOBP_PHOSPHATIDYLSERINE_METABOLIC_PROCESS	27	0.604342	1.649	0.0056458	0.025013	0.0167687	2251
GOBP_MAINTENANCE_OF_LOCATION	GOBP_MAINTENANCE_OF_LOCATION	261	0.446535	1.64881	1.27602e-05	0.000153834	0.00010313	3143
GOBP_NEGATIVE_REGULATION_OF_PRODUCTION_OF_MOLECULAR_MEDIATOR_OF_IMMUNE_RESPONSE	GOBP_NEGATIVE_REGULATION_OF_PRODUCTION_OF_MOLECULAR_MEDIATOR_OF_IMMUNE_RESPONSE	35	0.580764	1.6487	0.00328058	0.0163215	0.0109419	2745
GOMF_MAP_KINASE_KINASE_KINASE_ACTIVITY	GOMF_MAP_KINASE_KINASE_KINASE_ACTIVITY	21	0.641187	1.6481	0.0123167	0.0457887	0.0306967	3046
GOBP_POSITIVE_REGULATION_OF_SIGNALING_RECEPTOR_ACTIVITY	GOBP_POSITIVE_REGULATION_OF_SIGNALING_RECEPTOR_ACTIVITY	38	0.565683	1.64788	0.00739121	0.0309278	0.020734	2949
GOBP_POSITIVE_REGULATION_OF_JUN_KINASE_ACTIVITY	GOBP_POSITIVE_REGULATION_OF_JUN_KINASE_ACTIVITY	60	0.52186	1.64758	0.00340921	0.0168284	0.0112818	3323
GOBP_REGULATION_OF_ENDOTHELIAL_CELL_CHEMOTAXIS	GOBP_REGULATION_OF_ENDOTHELIAL_CELL_CHEMOTAXIS	21	0.640872	1.64729	0.0123167	0.0457887	0.0306967	1737
GOBP_HOMEOSTASIS_OF_NUMBER_OF_CELLS	GOBP_HOMEOSTASIS_OF_NUMBER_OF_CELLS	210	0.451089	1.64722	6.80016e-05	0.000650082	0.000435814	1893
GOMF_LIPOPEPTIDE_BINDING	GOMF_LIPOPEPTIDE_BINDING	10	0.754143	1.64713	0.00901328	0.0359022	0.0240688	3111
GOBP_POSITIVE_REGULATION_OF_PROTEIN_TARGETING_TO_MEMBRANE	GOBP_POSITIVE_REGULATION_OF_PROTEIN_TARGETING_TO_MEMBRANE	20	0.646154	1.64694	0.00724155	0.0304113	0.0203877	2973
GOBP_REGULATION_OF_REACTIVE_OXYGEN_SPECIES_METABOLIC_PROCESS	GOBP_REGULATION_OF_REACTIVE_OXYGEN_SPECIES_METABOLIC_PROCESS	155	0.463902	1.6463	0.000281803	0.00218817	0.00146695	2266
GOBP_LOCALIZATION_WITHIN_MEMBRANE	GOBP_LOCALIZATION_WITHIN_MEMBRANE	61	0.522263	1.64627	0.00225104	0.0120631	0.00808707	1732
GOBP_CELLULAR_RESPONSE_TO_VIRUS	GOBP_CELLULAR_RESPONSE_TO_VIRUS	49	0.537999	1.64591	0.00387048	0.0187264	0.0125541	2282
GOCC_FIBRILLAR_COLLAGEN_TRIMER	GOCC_FIBRILLAR_COLLAGEN_TRIMER	11	0.744181	1.64553	0.00659332	0.0282626	0.0189472	2138
GOCC_GLYCOPROTEIN_COMPLEX	GOCC_GLYCOPROTEIN_COMPLEX	18	0.665867	1.64531	0.0096103	0.0377983	0.02534	2687
GOBP_VESICLE_ORGANIZATION	GOBP_VESICLE_ORGANIZATION	279	0.442868	1.6453	5.59359e-06	7.40004e-05	4.96098e-05	3908
GOBP_HEMIDESMOSOME_ASSEMBLY	GOBP_HEMIDESMOSOME_ASSEMBLY	11	0.744059	1.64526	0.00659332	0.0282626	0.0189472	2769
GOBP_REGULATION_OF_VASOCONSTRICTION	GOBP_REGULATION_OF_VASOCONSTRICTION	55	0.525942	1.64514	0.00406844	0.0193786	0.0129914	2277
GOMF_MONOCARBOXYLIC_ACID_BINDING	GOMF_MONOCARBOXYLIC_ACID_BINDING	60	0.521052	1.64503	0.00350731	0.0172322	0.0115525	1693
GOBP_MULTI_ORGANISM_CELLULAR_PROCESS	GOBP_MULTI_ORGANISM_CELLULAR_PROCESS	12	0.716685	1.64463	0.00869803	0.0348948	0.0233935	1834
GOMF_PHOSPHOLIPASE_ACTIVITY	GOMF_PHOSPHOLIPASE_ACTIVITY	85	0.497466	1.64446	0.00181687	0.0101006	0.00677143	2653
GOBP_RESPONSE_TO_PEPTIDE_HORMONE	GOBP_RESPONSE_TO_PEPTIDE_HORMONE	383	0.434293	1.64442	3.37912e-07	6.00789e-06	4.02769e-06	2601
GOBP_REGULATION_OF_PHOSPHATIDYLINOSITOL_3_KINASE_SIGNALING	GOBP_REGULATION_OF_PHOSPHATIDYLINOSITOL_3_KINASE_SIGNALING	114	0.478416	1.64371	0.00102793	0.00642422	0.00430679	3274
GOBP_REGULATION_OF_TUMOR_NECROSIS_FACTOR_MEDIATED_SIGNALING_PATHWAY	GOBP_REGULATION_OF_TUMOR_NECROSIS_FACTOR_MEDIATED_SIGNALING_PATHWAY	49	0.537224	1.64354	0.00407286	0.0193896	0.0129988	1865
GOBP_REGULATION_OF_TOLERANCE_INDUCTION	GOBP_REGULATION_OF_TOLERANCE_INDUCTION	14	0.689751	1.64308	0.0109397	0.041942	0.0281179	2969
GOBP_RESPONSE_TO_MINERALOCORTICOID	GOBP_RESPONSE_TO_MINERALOCORTICOID	29	0.594751	1.64283	0.0100223	0.0390866	0.0262037	1103
GOBP_CATECHOLAMINE_UPTAKE	GOBP_CATECHOLAMINE_UPTAKE	17	0.671568	1.64247	0.00594341	0.0260284	0.0174494	2615
GOBP_REACTIVE_OXYGEN_SPECIES_METABOLIC_PROCESS	GOBP_REACTIVE_OXYGEN_SPECIES_METABOLIC_PROCESS	226	0.448871	1.64236	3.04576e-05	0.000331859	0.000222478	2772
GOBP_REGULATION_OF_KERATINOCYTE_PROLIFERATION	GOBP_REGULATION_OF_KERATINOCYTE_PROLIFERATION	31	0.585849	1.64189	0.0108575	0.0417285	0.0279748	2807
GOBP_POSITIVE_REGULATION_OF_VASCULAR_ASSOCIATED_SMOOTH_MUSCLE_CELL_PROLIFERATION	GOBP_POSITIVE_REGULATION_OF_VASCULAR_ASSOCIATED_SMOOTH_MUSCLE_CELL_PROLIFERATION	30	0.590738	1.64167	0.00682152	0.02898	0.0194282	2601
GOBP_RUFFLE_ASSEMBLY	GOBP_RUFFLE_ASSEMBLY	34	0.578436	1.64137	0.00372496	0.0181516	0.0121688	2150
GOMF_PHOSPHOTYROSINE_RESIDUE_BINDING	GOMF_PHOSPHOTYROSINE_RESIDUE_BINDING	44	0.544808	1.64083	0.00508275	0.0230884	0.0154785	2027
GOBP_BASEMENT_MEMBRANE_ORGANIZATION	GOBP_BASEMENT_MEMBRANE_ORGANIZATION	27	0.601328	1.64077	0.00630354	0.0271369	0.0181926	3025
GOCC_SPERM_MIDPIECE	GOCC_SPERM_MIDPIECE	22	0.631568	1.64061	0.0127494	0.0468415	0.0314025	1549
GOBP_REGULATION_OF_CALCINEURIN_MEDIATED_SIGNALING	GOBP_REGULATION_OF_CALCINEURIN_MEDIATED_SIGNALING	26	0.603535	1.64014	0.00931813	0.0369155	0.0247481	1841
GOBP_KERATINOCYTE_PROLIFERATION	GOBP_KERATINOCYTE_PROLIFERATION	40	0.557325	1.63984	0.00559321	0.0248147	0.0166357	2807
GOBP_MYD88_INDEPENDENT_TOLL_LIKE_RECEPTOR_SIGNALING_PATHWAY	GOBP_MYD88_INDEPENDENT_TOLL_LIKE_RECEPTOR_SIGNALING_PATHWAY	33	0.582452	1.63967	0.00692052	0.0293482	0.019675	3359
GOBP_SYNCYTIUM_FORMATION	GOBP_SYNCYTIUM_FORMATION	42	0.551669	1.63953	0.00587384	0.0258188	0.0173089	2753
GOBP_CALCIUM_ION_TRANSMEMBRANE_TRANSPORT	GOBP_CALCIUM_ION_TRANSMEMBRANE_TRANSPORT	247	0.443865	1.63896	1.36514e-05	0.000162926	0.000109226	2707
GOMF_PHOSPHATIDYLCHOLINE_TRANSPORTER_ACTIVITY	GOMF_PHOSPHATIDYLCHOLINE_TRANSPORTER_ACTIVITY	16	0.670734	1.63888	0.0116774	0.044165	0.0296082	3934
GOBP_POSITIVE_CHEMOTAXIS	GOBP_POSITIVE_CHEMOTAXIS	54	0.525651	1.63802	0.00344111	0.0169595	0.0113696	1999
GOBP_FC_EPSILON_RECEPTOR_SIGNALING_PATHWAY	GOBP_FC_EPSILON_RECEPTOR_SIGNALING_PATHWAY	102	0.483056	1.63782	0.000946267	0.00599543	0.00401934	3663
GOBP_NEGATIVE_REGULATION_OF_SUPRAMOLECULAR_FIBER_ORGANIZATION	GOBP_NEGATIVE_REGULATION_OF_SUPRAMOLECULAR_FIBER_ORGANIZATION	122	0.47367	1.63758	0.000601277	0.00412354	0.00276442	2153
GOBP_POSITIVE_REGULATION_OF_PROTEIN_LOCALIZATION_TO_CELL_PERIPHERY	GOBP_POSITIVE_REGULATION_OF_PROTEIN_LOCALIZATION_TO_CELL_PERIPHERY	60	0.518585	1.63724	0.00375257	0.018258	0.0122402	3756
GOBP_REGULATION_OF_SODIUM_ION_TRANSPORT	GOBP_REGULATION_OF_SODIUM_ION_TRANSPORT	77	0.499557	1.63585	0.00170661	0.00961688	0.00644715	2549
GOBP_REGULATION_OF_MUSCLE_HYPERTROPHY	GOBP_REGULATION_OF_MUSCLE_HYPERTROPHY	50	0.533936	1.63525	0.00493295	0.0225588	0.0151234	2852
GOBP_T_HELPER_17_CELL_LINEAGE_COMMITMENT	GOBP_T_HELPER_17_CELL_LINEAGE_COMMITMENT	14	0.68626	1.63476	0.0119827	0.0450332	0.0301903	3127
GOCC_MAIN_AXON	GOCC_MAIN_AXON	54	0.524381	1.63406	0.00358965	0.0175732	0.0117811	3545
GOBP_REGULATION_OF_HETEROTYPIC_CELL_CELL_ADHESION	GOBP_REGULATION_OF_HETEROTYPIC_CELL_CELL_ADHESION	25	0.609277	1.63371	0.010246	0.0397959	0.0266792	2625
GOCC_VOLTAGE_GATED_SODIUM_CHANNEL_COMPLEX	GOCC_VOLTAGE_GATED_SODIUM_CHANNEL_COMPLEX	17	0.667944	1.63361	0.00698203	0.0295432	0.0198057	2512
GOMF_CATECHOLAMINE_BINDING	GOMF_CATECHOLAMINE_BINDING	12	0.711868	1.63357	0.00964474	0.0378469	0.0253725	491
GOCC_EXOCYTIC_VESICLE	GOCC_EXOCYTIC_VESICLE	181	0.45517	1.63326	8.53313e-05	0.000791874	0.000530872	3404
GOBP_POSITIVE_REGULATION_OF_ACTIN_FILAMENT_POLYMERIZATION	GOBP_POSITIVE_REGULATION_OF_ACTIN_FILAMENT_POLYMERIZATION	75	0.500235	1.63311	0.00199045	0.0109062	0.00731152	3479
GOBP_REGULATION_OF_REACTIVE_OXYGEN_SPECIES_BIOSYNTHETIC_PROCESS	GOBP_REGULATION_OF_REACTIVE_OXYGEN_SPECIES_BIOSYNTHETIC_PROCESS	74	0.500887	1.63299	0.00246744	0.0130463	0.00874623	2896
GOBP_POSITIVE_REGULATION_OF_ENDOTHELIAL_CELL_APOPTOTIC_PROCESS	GOBP_POSITIVE_REGULATION_OF_ENDOTHELIAL_CELL_APOPTOTIC_PROCESS	13	0.696915	1.63294	0.0114291	0.0433642	0.0290713	2157
GOBP_CELLULAR_RESPONSE_TO_LIPID	GOBP_CELLULAR_RESPONSE_TO_LIPID	451	0.427244	1.63292	7.24504e-08	1.51795e-06	1.01763e-06	2526
GOBP_SMALL_GTPASE_MEDIATED_SIGNAL_TRANSDUCTION	GOBP_SMALL_GTPASE_MEDIATED_SIGNAL_TRANSDUCTION	421	0.428935	1.63263	5.49152e-07	9.32774e-06	6.25332e-06	3471
GOBP_CARBOHYDRATE_TRANSMEMBRANE_TRANSPORT	GOBP_CARBOHYDRATE_TRANSMEMBRANE_TRANSPORT	97	0.483248	1.63245	0.00133246	0.0078674	0.0052743	2814
GOCC_GOLGI_TRANS_CISTERNA	GOCC_GOLGI_TRANS_CISTERNA	10	0.747386	1.63237	0.0104848	0.0405578	0.0271899	1220
GOBP_ENERGY_RESERVE_METABOLIC_PROCESS	GOBP_ENERGY_RESERVE_METABOLIC_PROCESS	73	0.503772	1.63185	0.00267639	0.0139648	0.00936199	3145
GOCC_AUTOPHAGOSOME	GOCC_AUTOPHAGOSOME	78	0.496469	1.63173	0.00212523	0.0115288	0.00772892	4167
GOBP_MEMBRANE_DEPOLARIZATION_DURING_ACTION_POTENTIAL	GOBP_MEMBRANE_DEPOLARIZATION_DURING_ACTION_POTENTIAL	33	0.579565	1.63155	0.00735645	0.0308394	0.0206747	2512
GOBP_ACTIN_MEDIATED_CELL_CONTRACTION	GOBP_ACTIN_MEDIATED_CELL_CONTRACTION	108	0.47658	1.6312	0.000973545	0.00613676	0.00411408	3033
GOBP_CD4_POSITIVE_OR_CD8_POSITIVE_ALPHA_BETA_T_CELL_LINEAGE_COMMITMENT	GOBP_CD4_POSITIVE_OR_CD8_POSITIVE_ALPHA_BETA_T_CELL_LINEAGE_COMMITMENT	20	0.639943	1.63111	0.00836425	0.03387	0.0227065	3155
GOBP_POSITIVE_REGULATION_OF_TRANSMEMBRANE_TRANSPORT	GOBP_POSITIVE_REGULATION_OF_TRANSMEMBRANE_TRANSPORT	171	0.45674	1.63077	0.000242136	0.00193546	0.00129753	2756
GOCC_PROTON_TRANSPORTING_TWO_SECTOR_ATPASE_COMPLEX_PROTON_TRANSPORTING_DOMAIN	GOCC_PROTON_TRANSPORTING_TWO_SECTOR_ATPASE_COMPLEX_PROTON_TRANSPORTING_DOMAIN	10	0.746543	1.63053	0.0108527	0.0417285	0.0279748	1273
GOCC_PROTON_TRANSPORTING_V_TYPE_ATPASE_V0_DOMAIN	GOCC_PROTON_TRANSPORTING_V_TYPE_ATPASE_V0_DOMAIN	10	0.746543	1.63053	0.0108527	0.0417285	0.0279748	1273
GOCC_PLATELET_DENSE_GRANULE	GOCC_PLATELET_DENSE_GRANULE	19	0.648374	1.63022	0.0123329	0.0457887	0.0306967	2458
GOBP_POSITIVE_REGULATION_OF_URINE_VOLUME	GOBP_POSITIVE_REGULATION_OF_URINE_VOLUME	11	0.737255	1.63022	0.00757921	0.0314681	0.0210962	1766
GOBP_POSITIVE_REGULATION_OF_CELL_MIGRATION_INVOLVED_IN_SPROUTING_ANGIOGENESIS	GOBP_POSITIVE_REGULATION_OF_CELL_MIGRATION_INVOLVED_IN_SPROUTING_ANGIOGENESIS	19	0.648369	1.63021	0.0123329	0.0457887	0.0306967	2146
GOBP_REGULATION_OF_BEHAVIOR	GOBP_REGULATION_OF_BEHAVIOR	55	0.521053	1.62985	0.00490678	0.0224715	0.0150649	2007
GOBP_CYTOPLASMIC_PATTERN_RECOGNITION_RECEPTOR_SIGNALING_PATHWAY	GOBP_CYTOPLASMIC_PATTERN_RECOGNITION_RECEPTOR_SIGNALING_PATHWAY	51	0.528994	1.62968	0.00650562	0.0279501	0.0187377	2466
GOCC_ENDOSOME_LUMEN	GOCC_ENDOSOME_LUMEN	30	0.586229	1.62914	0.0078038	0.0321898	0.0215801	2866
GOBP_ENGULFMENT_OF_APOPTOTIC_CELL	GOBP_ENGULFMENT_OF_APOPTOTIC_CELL	14	0.683857	1.62904	0.0133787	0.048671	0.032629	1297
GOBP_NATURAL_KILLER_CELL_PROLIFERATION	GOBP_NATURAL_KILLER_CELL_PROLIFERATION	10	0.745698	1.62868	0.011098	0.042411	0.0284323	3019
GOBP_VASOCONSTRICTION	GOBP_VASOCONSTRICTION	73	0.502732	1.62848	0.00282106	0.0145441	0.00975037	2998
GOMF_PROTEIN_LIPID_COMPLEX_BINDING	GOMF_PROTEIN_LIPID_COMPLEX_BINDING	27	0.596808	1.62844	0.00674204	0.0287322	0.0192621	2922
GOCC_DENSE_CORE_GRANULE	GOCC_DENSE_CORE_GRANULE	24	0.610559	1.62789	0.00853373	0.0343953	0.0230586	2362
GOBP_POSITIVE_REGULATION_OF_MULTI_ORGANISM_PROCESS	GOBP_POSITIVE_REGULATION_OF_MULTI_ORGANISM_PROCESS	16	0.665972	1.62725	0.0130647	0.0477784	0.0320306	810
GOBP_POSITIVE_REGULATION_OF_STEROL_TRANSPORT	GOBP_POSITIVE_REGULATION_OF_STEROL_TRANSPORT	29	0.588987	1.62691	0.0116507	0.0440994	0.0295643	2143
GOBP_CELLULAR_COMPONENT_ASSEMBLY_INVOLVED_IN_MORPHOGENESIS	GOBP_CELLULAR_COMPONENT_ASSEMBLY_INVOLVED_IN_MORPHOGENESIS	85	0.491865	1.62594	0.00237951	0.0126588	0.00848644	3217
GOBP_NEGATIVE_REGULATION_OF_LEUKOCYTE_CHEMOTAXIS	GOBP_NEGATIVE_REGULATION_OF_LEUKOCYTE_CHEMOTAXIS	13	0.693588	1.62514	0.0121336	0.0453676	0.0304144	2856
GOBP_NEGATIVE_REGULATION_OF_PROTEIN_SERINE_THREONINE_KINASE_ACTIVITY	GOBP_NEGATIVE_REGULATION_OF_PROTEIN_SERINE_THREONINE_KINASE_ACTIVITY	120	0.470155	1.62327	0.000799859	0.0051969	0.003484	3038
GOCC_TRANS_GOLGI_NETWORK_MEMBRANE	GOCC_TRANS_GOLGI_NETWORK_MEMBRANE	76	0.496746	1.62236	0.00211511	0.0115031	0.00771169	740
GOBP_REGULATION_OF_AUTOPHAGY	GOBP_REGULATION_OF_AUTOPHAGY	267	0.438928	1.62227	1.13888e-05	0.000138884	9.31081e-05	3185
GOBP_REGULATION_OF_NITRIC_OXIDE_METABOLIC_PROCESS	GOBP_REGULATION_OF_NITRIC_OXIDE_METABOLIC_PROCESS	47	0.534522	1.62219	0.00718517	0.0302012	0.0202469	2707
GOBP_POSITIVE_REGULATION_OF_ACTIN_FILAMENT_BUNDLE_ASSEMBLY	GOBP_POSITIVE_REGULATION_OF_ACTIN_FILAMENT_BUNDLE_ASSEMBLY	52	0.526148	1.62192	0.00448531	0.0209652	0.0140551	3089
GOBP_CELL_PROLIFERATION_INVOLVED_IN_KIDNEY_DEVELOPMENT	GOBP_CELL_PROLIFERATION_INVOLVED_IN_KIDNEY_DEVELOPMENT	19	0.644819	1.62128	0.0130245	0.0476678	0.0319565	2221
GOBP_REGULATION_OF_CELLULAR_RESPONSE_TO_GROWTH_FACTOR_STIMULUS	GOBP_REGULATION_OF_CELLULAR_RESPONSE_TO_GROWTH_FACTOR_STIMULUS	239	0.441341	1.62118	2.07573e-05	0.000237597	0.000159285	2757
GOBP_RECEPTOR_CATABOLIC_PROCESS	GOBP_RECEPTOR_CATABOLIC_PROCESS	33	0.575874	1.62115	0.00877322	0.0351372	0.023556	2981
GOBP_DETECTION_OF_MOLECULE_OF_BACTERIAL_ORIGIN	GOBP_DETECTION_OF_MOLECULE_OF_BACTERIAL_ORIGIN	10	0.74184	1.62026	0.0117111	0.0442399	0.0296584	2753
GOCC_CAVEOLA	GOCC_CAVEOLA	69	0.504037	1.6201	0.00255501	0.0134346	0.00900658	2157
GOBP_TOLL_LIKE_RECEPTOR_9_SIGNALING_PATHWAY	GOBP_TOLL_LIKE_RECEPTOR_9_SIGNALING_PATHWAY	24	0.607159	1.61883	0.00963484	0.0378392	0.0253674	2568
GOBP_REGULATION_OF_RAS_PROTEIN_SIGNAL_TRANSDUCTION	GOBP_REGULATION_OF_RAS_PROTEIN_SIGNAL_TRANSDUCTION	161	0.455218	1.6179	0.000317939	0.00242521	0.00162586	3670
GOBP_NEGATIVE_REGULATION_OF_NEURON_PROJECTION_DEVELOPMENT	GOBP_NEGATIVE_REGULATION_OF_NEURON_PROJECTION_DEVELOPMENT	112	0.471986	1.61698	0.00123962	0.00746753	0.00500623	2036
GOBP_REACTIVE_NITROGEN_SPECIES_METABOLIC_PROCESS	GOBP_REACTIVE_NITROGEN_SPECIES_METABOLIC_PROCESS	61	0.512753	1.6163	0.00343652	0.0169456	0.0113604	2707
GOMF_SERINE_TYPE_EXOPEPTIDASE_ACTIVITY	GOMF_SERINE_TYPE_EXOPEPTIDASE_ACTIVITY	10	0.739878	1.61597	0.0124469	0.0460412	0.030866	1299
GOMF_ABC_TYPE_XENOBIOTIC_TRANSPORTER_ACTIVITY	GOMF_ABC_TYPE_XENOBIOTIC_TRANSPORTER_ACTIVITY	10	0.739652	1.61548	0.0124469	0.0460412	0.030866	1500
GOBP_NEUTROPHIL_HOMEOSTASIS	GOBP_NEUTROPHIL_HOMEOSTASIS	12	0.703918	1.61533	0.0111832	0.042652	0.0285939	1814
GOBP_CALCINEURIN_MEDIATED_SIGNALING	GOBP_CALCINEURIN_MEDIATED_SIGNALING	35	0.56887	1.61493	0.00501574	0.0228276	0.0153036	1841
GOBP_RESPIRATORY_BURST_INVOLVED_IN_DEFENSE_RESPONSE	GOBP_RESPIRATORY_BURST_INVOLVED_IN_DEFENSE_RESPONSE	11	0.730341	1.61493	0.00893481	0.0356942	0.0239294	437
GOBP_KERATAN_SULFATE_CATABOLIC_PROCESS	GOBP_KERATAN_SULFATE_CATABOLIC_PROCESS	11	0.730076	1.61434	0.00905805	0.0360503	0.0241681	2821
GOBP_NEGATIVE_REGULATION_OF_HYDROLASE_ACTIVITY	GOBP_NEGATIVE_REGULATION_OF_HYDROLASE_ACTIVITY	358	0.427278	1.61307	3.01342e-06	4.22145e-05	2.83006e-05	3096
GOBP_PHOSPHATIDYLINOSITOL_3_KINASE_SIGNALING	GOBP_PHOSPHATIDYLINOSITOL_3_KINASE_SIGNALING	137	0.462478	1.61284	0.00084586	0.00542171	0.00363471	3154
GOBP_NEGATIVE_REGULATION_OF_LIPID_METABOLIC_PROCESS	GOBP_NEGATIVE_REGULATION_OF_LIPID_METABOLIC_PROCESS	71	0.500789	1.61262	0.00279834	0.0144505	0.0096876	2215
GOBP_REGULATION_OF_CATION_TRANSMEMBRANE_TRANSPORT	GOBP_REGULATION_OF_CATION_TRANSMEMBRANE_TRANSPORT	283	0.434217	1.61259	1.96663e-05	0.000226472	0.000151827	2294
GOMF_CALCIUM_CHANNEL_REGULATOR_ACTIVITY	GOMF_CALCIUM_CHANNEL_REGULATOR_ACTIVITY	38	0.553315	1.61185	0.0121162	0.0453529	0.0304046	3072
GOBP_REGULATION_OF_CALCIUM_ION_TRANSMEMBRANE_TRANSPORT	GOBP_REGULATION_OF_CALCIUM_ION_TRANSMEMBRANE_TRANSPORT	123	0.464859	1.61054	0.000948605	0.00599543	0.00401934	3362
GOBP_T_CELL_EXTRAVASATION	GOBP_T_CELL_EXTRAVASATION	11	0.728265	1.61034	0.00930452	0.0368769	0.0247223	1704
GOBP_PURINERGIC_NUCLEOTIDE_RECEPTOR_SIGNALING_PATHWAY	GOBP_PURINERGIC_NUCLEOTIDE_RECEPTOR_SIGNALING_PATHWAY	25	0.599937	1.60866	0.0132466	0.0483319	0.0324017	2839
GOBP_PHAGOLYSOSOME_ASSEMBLY	GOBP_PHAGOLYSOSOME_ASSEMBLY	12	0.700765	1.60809	0.0122494	0.0456599	0.0306104	2362
GOBP_RESPONSE_TO_ESTROGEN	GOBP_RESPONSE_TO_ESTROGEN	63	0.509656	1.60766	0.00321938	0.0160665	0.010771	2874
GOBP_REGULATION_OF_SUBSTRATE_ADHESION_DEPENDENT_CELL_SPREADING	GOBP_REGULATION_OF_SUBSTRATE_ADHESION_DEPENDENT_CELL_SPREADING	49	0.525379	1.6073	0.0061522	0.0266724	0.0178811	3550
GOBP_VESICLE_LOCALIZATION	GOBP_VESICLE_LOCALIZATION	185	0.446996	1.60714	0.000196848	0.0016353	0.0010963	4578
GOBP_INTERFERON_BETA_PRODUCTION	GOBP_INTERFERON_BETA_PRODUCTION	46	0.532006	1.60679	0.00703705	0.0297363	0.0199352	1721
GOBP_BIOLOGICAL_PROCESS_INVOLVED_IN_INTERACTION_WITH_HOST	GOBP_BIOLOGICAL_PROCESS_INVOLVED_IN_INTERACTION_WITH_HOST	181	0.447774	1.60673	0.000143137	0.00124453	0.000834332	2509
GOBP_REGULATION_OF_MACROAUTOPHAGY	GOBP_REGULATION_OF_MACROAUTOPHAGY	131	0.461862	1.60521	0.000740243	0.00489652	0.00328262	3061
GOBP_REGULATION_OF_OSTEOCLAST_DEVELOPMENT	GOBP_REGULATION_OF_OSTEOCLAST_DEVELOPMENT	10	0.734922	1.60515	0.0136792	0.0495493	0.0332178	3323
GOBP_NEUROTRANSMITTER_METABOLIC_PROCESS	GOBP_NEUROTRANSMITTER_METABOLIC_PROCESS	25	0.598221	1.60406	0.0136918	0.0495761	0.0332358	814
GOBP_POST_GOLGI_VESICLE_MEDIATED_TRANSPORT	GOBP_POST_GOLGI_VESICLE_MEDIATED_TRANSPORT	91	0.479445	1.60337	0.00198923	0.0109058	0.00731126	2973
GOBP_REACTIVE_OXYGEN_SPECIES_BIOSYNTHETIC_PROCESS	GOBP_REACTIVE_OXYGEN_SPECIES_BIOSYNTHETIC_PROCESS	94	0.475831	1.60277	0.00212526	0.0115288	0.00772892	2896
GOBP_POLYSACCHARIDE_METABOLIC_PROCESS	GOBP_POLYSACCHARIDE_METABOLIC_PROCESS	99	0.47245	1.60265	0.00261293	0.0136787	0.00917019	3093
GOCC_CELL_CORTEX	GOCC_CELL_CORTEX	245	0.435225	1.60242	6.36257e-05	0.000613179	0.000411075	3187
GOBP_POSITIVE_REGULATION_OF_SYNAPTIC_TRANSMISSION	GOBP_POSITIVE_REGULATION_OF_SYNAPTIC_TRANSMISSION	131	0.46096	1.60208	0.000762176	0.00499987	0.00335191	3406
GOBP_GLOMERULUS_DEVELOPMENT	GOBP_GLOMERULUS_DEVELOPMENT	61	0.508224	1.60202	0.00412875	0.0195982	0.0131386	1890
GOMF_STEROL_TRANSPORTER_ACTIVITY	GOMF_STEROL_TRANSPORTER_ACTIVITY	33	0.568689	1.60093	0.0114999	0.0435838	0.0292186	3107
GOCC_RUFFLE_MEMBRANE	GOCC_RUFFLE_MEMBRANE	83	0.484507	1.60042	0.00333459	0.0165333	0.0110839	3535
GOBP_NERVE_DEVELOPMENT	GOBP_NERVE_DEVELOPMENT	63	0.507291	1.6002	0.00346894	0.0170878	0.0114556	901
GOBP_REGULATION_OF_MICROGLIAL_CELL_ACTIVATION	GOBP_REGULATION_OF_MICROGLIAL_CELL_ACTIVATION	12	0.697282	1.6001	0.0136764	0.0495493	0.0332178	3480
GOBP_MEMBRANE_HYPERPOLARIZATION	GOBP_MEMBRANE_HYPERPOLARIZATION	11	0.723444	1.59968	0.0106601	0.0412192	0.0276333	2063
GOBP_NEGATIVE_REGULATION_OF_TUMOR_NECROSIS_FACTOR_SUPERFAMILY_CYTOKINE_PRODUCTION	GOBP_NEGATIVE_REGULATION_OF_TUMOR_NECROSIS_FACTOR_SUPERFAMILY_CYTOKINE_PRODUCTION	45	0.530177	1.59927	0.010746	0.0414499	0.027788	2753
GOBP_RESPONSE_TO_CADMIUM_ION	GOBP_RESPONSE_TO_CADMIUM_ION	54	0.513208	1.59924	0.0060206	0.0262697	0.0176112	1943
GOBP_REGULATION_OF_CELLULAR_RESPONSE_TO_VASCULAR_ENDOTHELIAL_GROWTH_FACTOR_STIMULUS	GOBP_REGULATION_OF_CELLULAR_RESPONSE_TO_VASCULAR_ENDOTHELIAL_GROWTH_FACTOR_STIMULUS	20	0.627308	1.5989	0.0132007	0.0481832	0.032302	1589
GOMF_CHOLESTEROL_BINDING	GOMF_CHOLESTEROL_BINDING	46	0.529372	1.59883	0.00745405	0.0310978	0.0208479	3107
GOBP_LAMELLIPODIUM_ORGANIZATION	GOBP_LAMELLIPODIUM_ORGANIZATION	73	0.493442	1.59839	0.00407483	0.0193896	0.0129988	2322
GOBP_RESPONSE_TO_STEROID_HORMONE	GOBP_RESPONSE_TO_STEROID_HORMONE	277	0.431265	1.59821	2.06558e-05	0.00023672	0.000158697	2516
GOMF_PEPTIDE_HORMONE_BINDING	GOMF_PEPTIDE_HORMONE_BINDING	46	0.529104	1.59802	0.00766255	0.0317386	0.0212776	2268
GOBP_REGULATION_OF_CELL_PROLIFERATION_INVOLVED_IN_KIDNEY_DEVELOPMENT	GOBP_REGULATION_OF_CELL_PROLIFERATION_INVOLVED_IN_KIDNEY_DEVELOPMENT	12	0.696295	1.59784	0.0136764	0.0495493	0.0332178	1526
GOBP_REGULATION_OF_CELLULAR_RESPONSE_TO_INSULIN_STIMULUS	GOBP_REGULATION_OF_CELLULAR_RESPONSE_TO_INSULIN_STIMULUS	52	0.518312	1.59777	0.00629537	0.0271326	0.0181897	1754
GOBP_NEGATIVE_REGULATION_OF_PROTEIN_KINASE_B_SIGNALING	GOBP_NEGATIVE_REGULATION_OF_PROTEIN_KINASE_B_SIGNALING	38	0.548217	1.597	0.0133804	0.048671	0.032629	3535
GOBP_REGULATION_OF_POSITIVE_CHEMOTAXIS	GOBP_REGULATION_OF_POSITIVE_CHEMOTAXIS	24	0.598961	1.59697	0.0111764	0.042652	0.0285939	1966
GOBP_POSITIVE_REGULATION_OF_LIPID_METABOLIC_PROCESS	GOBP_POSITIVE_REGULATION_OF_LIPID_METABOLIC_PROCESS	128	0.460005	1.59658	0.000948605	0.00599543	0.00401934	2333
GOBP_ENDOSOME_TO_LYSOSOME_TRANSPORT	GOBP_ENDOSOME_TO_LYSOSOME_TRANSPORT	39	0.545319	1.59639	0.00896378	0.0357799	0.0239868	4035
GOMF_SODIUM_CHANNEL_REGULATOR_ACTIVITY	GOMF_SODIUM_CHANNEL_REGULATOR_ACTIVITY	34	0.562518	1.5962	0.00619407	0.0268053	0.0179703	2330
GOBP_PROTEIN_PROCESSING	GOBP_PROTEIN_PROCESSING	185	0.443809	1.59568	0.000243164	0.00194	0.00130058	2557
GOBP_COGNITION	GOBP_COGNITION	238	0.433786	1.59554	8.71941e-05	0.000807585	0.000541405	1911
GOBP_TISSUE_REGENERATION	GOBP_TISSUE_REGENERATION	58	0.50704	1.59506	0.00381318	0.0184962	0.0123998	2347
GOCC_PHAGOPHORE_ASSEMBLY_SITE	GOCC_PHAGOPHORE_ASSEMBLY_SITE	17	0.652059	1.59476	0.0119455	0.0449113	0.0301085	3518
GOBP_MUSCLE_SYSTEM_PROCESS	GOBP_MUSCLE_SYSTEM_PROCESS	385	0.421166	1.59461	2.82115e-06	4.00518e-05	2.68507e-05	2804
GOBP_POSITIVE_REGULATION_OF_STRIATED_MUSCLE_CELL_DIFFERENTIATION	GOBP_POSITIVE_REGULATION_OF_STRIATED_MUSCLE_CELL_DIFFERENTIATION	36	0.555703	1.59444	0.0128823	0.0472203	0.0316565	1841
GOBP_POSITIVE_REGULATION_OF_APOPTOTIC_SIGNALING_PATHWAY	GOBP_POSITIVE_REGULATION_OF_APOPTOTIC_SIGNALING_PATHWAY	104	0.468208	1.59402	0.00188326	0.0104148	0.00698211	3220
GOMF_PROTEIN_MACROMOLECULE_ADAPTOR_ACTIVITY	GOMF_PROTEIN_MACROMOLECULE_ADAPTOR_ACTIVITY	225	0.43483	1.59399	0.000101465	0.000921814	0.000617984	2223
GOBP_ARACHIDONIC_ACID_METABOLIC_PROCESS	GOBP_ARACHIDONIC_ACID_METABOLIC_PROCESS	50	0.520415	1.59384	0.00737244	0.0308792	0.0207014	2155
GOBP_POSITIVE_REGULATION_OF_RESPONSE_TO_WOUNDING	GOBP_POSITIVE_REGULATION_OF_RESPONSE_TO_WOUNDING	53	0.514325	1.59299	0.00668921	0.0285885	0.0191657	3128
GOMF_SH3_DOMAIN_BINDING	GOMF_SH3_DOMAIN_BINDING	112	0.464918	1.59277	0.00177565	0.00990037	0.0066372	2834
GOBP_INTERLEUKIN_7_MEDIATED_SIGNALING_PATHWAY	GOBP_INTERLEUKIN_7_MEDIATED_SIGNALING_PATHWAY	17	0.650056	1.58986	0.0124094	0.045965	0.0308149	2633
GOBP_AMINE_METABOLIC_PROCESS	GOBP_AMINE_METABOLIC_PROCESS	144	0.454379	1.58938	0.000605029	0.00414329	0.00277766	1381
GOBP_PHOSPHOLIPID_CATABOLIC_PROCESS	GOBP_PHOSPHOLIPID_CATABOLIC_PROCESS	36	0.553784	1.58893	0.0135318	0.0491653	0.0329604	2017
GOBP_KILLING_OF_CELLS_OF_OTHER_ORGANISM	GOBP_KILLING_OF_CELLS_OF_OTHER_ORGANISM	50	0.518678	1.58852	0.00798257	0.0328063	0.0219934	3640
GOBP_POSITIVE_REGULATION_OF_ANION_TRANSMEMBRANE_TRANSPORT	GOBP_POSITIVE_REGULATION_OF_ANION_TRANSMEMBRANE_TRANSPORT	53	0.512785	1.58822	0.00699098	0.0295679	0.0198223	2237
GOCC_SODIUM_CHANNEL_COMPLEX	GOCC_SODIUM_CHANNEL_COMPLEX	24	0.595549	1.58787	0.0125043	0.0461059	0.0309094	2512
GOBP_NEGATIVE_REGULATION_OF_KINASE_ACTIVITY	GOBP_NEGATIVE_REGULATION_OF_KINASE_ACTIVITY	213	0.433516	1.58691	0.000131514	0.00115723	0.000775804	2745
GOCC_CATENIN_COMPLEX	GOCC_CATENIN_COMPLEX	30	0.57099	1.58679	0.0112974	0.0429684	0.028806	2755
GOBP_POSITIVE_REGULATION_OF_SECRETION	GOBP_POSITIVE_REGULATION_OF_SECRETION	265	0.42949	1.58656	3.75567e-05	0.000393003	0.000263469	3128
GOMF_TRANSMEMBRANE_RECEPTOR_PROTEIN_KINASE_ACTIVITY	GOMF_TRANSMEMBRANE_RECEPTOR_PROTEIN_KINASE_ACTIVITY	75	0.485961	1.58651	0.00400056	0.0191898	0.0128648	2535
GOBP_REGULATION_OF_BIOLOGICAL_PROCESS_INVOLVED_IN_SYMBIOTIC_INTERACTION	GOBP_REGULATION_OF_BIOLOGICAL_PROCESS_INVOLVED_IN_SYMBIOTIC_INTERACTION	167	0.445938	1.58622	0.000652588	0.00440351	0.00295211	2517
GOBP_NEGATIVE_REGULATION_OF_CALCIUM_ION_TRANSPORT	GOBP_NEGATIVE_REGULATION_OF_CALCIUM_ION_TRANSPORT	49	0.518035	1.58483	0.00808425	0.0330599	0.0221634	1943
GOBP_NEGATIVE_REGULATION_OF_PROTEIN_BINDING	GOBP_NEGATIVE_REGULATION_OF_PROTEIN_BINDING	82	0.479224	1.58391	0.00487722	0.02239	0.0150103	2334
GOBP_DEFINITIVE_HEMOPOIESIS	GOBP_DEFINITIVE_HEMOPOIESIS	17	0.647547	1.58372	0.0124094	0.045965	0.0308149	3231
GOBP_LONG_TERM_SYNAPTIC_POTENTIATION	GOBP_LONG_TERM_SYNAPTIC_POTENTIATION	75	0.484839	1.58285	0.00419221	0.0198488	0.0133066	2905
GOBP_NEGATIVE_REGULATION_OF_EPITHELIAL_CELL_APOPTOTIC_PROCESS	GOBP_NEGATIVE_REGULATION_OF_EPITHELIAL_CELL_APOPTOTIC_PROCESS	41	0.534401	1.5828	0.0134024	0.0487322	0.0326701	2965
GOMF_QUATERNARY_AMMONIUM_GROUP_BINDING	GOMF_QUATERNARY_AMMONIUM_GROUP_BINDING	24	0.593332	1.58196	0.0136108	0.0493956	0.0331148	1525
GOBP_EXTRINSIC_APOPTOTIC_SIGNALING_PATHWAY_VIA_DEATH_DOMAIN_RECEPTORS	GOBP_EXTRINSIC_APOPTOTIC_SIGNALING_PATHWAY_VIA_DEATH_DOMAIN_RECEPTORS	71	0.491241	1.58188	0.00445298	0.0208448	0.0139744	2764
GOMF_EXOGENOUS_PROTEIN_BINDING	GOMF_EXOGENOUS_PROTEIN_BINDING	60	0.50083	1.58118	0.00704926	0.0297747	0.0199609	2509
GOBP_CELLULAR_RESPONSE_TO_EXTRACELLULAR_STIMULUS	GOBP_CELLULAR_RESPONSE_TO_EXTRACELLULAR_STIMULUS	182	0.440834	1.58064	0.000580855	0.00401825	0.00269383	2822
GOCC_PIGMENT_GRANULE	GOCC_PIGMENT_GRANULE	98	0.4668	1.58	0.00389484	0.0188155	0.0126139	2610
GOBP_REGULATION_OF_LIPID_STORAGE	GOBP_REGULATION_OF_LIPID_STORAGE	40	0.536808	1.57947	0.0110315	0.0422262	0.0283084	2960
GOBP_CELLULAR_RESPONSE_TO_INSULIN_STIMULUS	GOBP_CELLULAR_RESPONSE_TO_INSULIN_STIMULUS	194	0.437464	1.57947	0.000344313	0.00258902	0.00173568	2874
GOBP_CELL_CELL_JUNCTION_ORGANIZATION	GOBP_CELL_CELL_JUNCTION_ORGANIZATION	175	0.442382	1.57854	0.000744639	0.00492218	0.00329983	2850
GOMF_CALMODULIN_BINDING	GOMF_CALMODULIN_BINDING	178	0.440273	1.57802	0.000344704	0.00258991	0.00173628	2716
GOBP_REGULATION_OF_NEUROTRANSMITTER_LEVELS	GOBP_REGULATION_OF_NEUROTRANSMITTER_LEVELS	184	0.439208	1.57779	0.000509995	0.0036175	0.00242517	3784
GOBP_APOPTOTIC_SIGNALING_PATHWAY	GOBP_APOPTOTIC_SIGNALING_PATHWAY	484	0.411129	1.57645	1.08802e-06	1.73065e-05	1.16023e-05	2816
GOBP_MYOFIBRIL_ASSEMBLY	GOBP_MYOFIBRIL_ASSEMBLY	52	0.511328	1.57624	0.00830985	0.0337503	0.0226262	3188
GOBP_RESPONSE_TO_ZINC_ION	GOBP_RESPONSE_TO_ZINC_ION	49	0.515216	1.57621	0.00879607	0.0351843	0.0235875	1943
GOBP_POSITIVE_REGULATION_OF_MAP_KINASE_ACTIVITY	GOBP_POSITIVE_REGULATION_OF_MAP_KINASE_ACTIVITY	198	0.436071	1.57615	0.000416799	0.00304033	0.00203824	3084
GOBP_REGULATION_OF_BLOOD_PRESSURE	GOBP_REGULATION_OF_BLOOD_PRESSURE	155	0.443954	1.5755	0.00132987	0.00786546	0.005273	1912
GOBP_HOMOPHILIC_CELL_ADHESION_VIA_PLASMA_MEMBRANE_ADHESION_MOLECULES	GOBP_HOMOPHILIC_CELL_ADHESION_VIA_PLASMA_MEMBRANE_ADHESION_MOLECULES	119	0.457908	1.5754	0.00211324	0.0114995	0.00770927	3027
GOBP_POSITIVE_REGULATION_OF_PEPTIDASE_ACTIVITY	GOBP_POSITIVE_REGULATION_OF_PEPTIDASE_ACTIVITY	162	0.443257	1.57531	0.000522888	0.00368696	0.00247174	1938
GOBP_REGULATION_OF_APOPTOTIC_SIGNALING_PATHWAY	GOBP_REGULATION_OF_APOPTOTIC_SIGNALING_PATHWAY	284	0.424069	1.57512	6.36085e-05	0.000613179	0.000411075	2984
GOBP_NEGATIVE_REGULATION_OF_CELL_PROJECTION_ORGANIZATION	GOBP_NEGATIVE_REGULATION_OF_CELL_PROJECTION_ORGANIZATION	149	0.447854	1.57484	0.000866228	0.00554106	0.00371473	2036
GOBP_RESPONSE_TO_CALCIUM_ION	GOBP_RESPONSE_TO_CALCIUM_ION	126	0.453746	1.5746	0.00126436	0.00757821	0.00508043	3770
GOCC_GTPASE_COMPLEX	GOCC_GTPASE_COMPLEX	30	0.566503	1.57432	0.0132717	0.0483865	0.0324383	3328
GOCC_CYTOPLASMIC_SIDE_OF_MEMBRANE	GOCC_CYTOPLASMIC_SIDE_OF_MEMBRANE	163	0.442956	1.57401	0.000597459	0.0041092	0.00275481	3424
GOMF_NUCLEOSIDE_TRIPHOSPHATASE_REGULATOR_ACTIVITY	GOMF_NUCLEOSIDE_TRIPHOSPHATASE_REGULATOR_ACTIVITY	384	0.415377	1.57339	2.85113e-06	4.0232e-05	2.69715e-05	3373
GOBP_POSITIVE_REGULATION_OF_FAT_CELL_DIFFERENTIATION	GOBP_POSITIVE_REGULATION_OF_FAT_CELL_DIFFERENTIATION	52	0.510088	1.57242	0.00861202	0.0346521	0.0232308	2526
GOBP_ADHERENS_JUNCTION_ORGANIZATION	GOBP_ADHERENS_JUNCTION_ORGANIZATION	56	0.499171	1.57224	0.00798229	0.0328063	0.0219934	3587
GOBP_PHENOL_CONTAINING_COMPOUND_METABOLIC_PROCESS	GOBP_PHENOL_CONTAINING_COMPOUND_METABOLIC_PROCESS	89	0.469907	1.57123	0.00272525	0.0141421	0.00948089	1326
GOBP_ADENYLATE_CYCLASE_MODULATING_G_PROTEIN_COUPLED_RECEPTOR_SIGNALING_PATHWAY	GOBP_ADENYLATE_CYCLASE_MODULATING_G_PROTEIN_COUPLED_RECEPTOR_SIGNALING_PATHWAY	185	0.43658	1.56969	0.000374953	0.0027864	0.001868	2381
GOBP_REGULATION_OF_PROTEIN_TYROSINE_KINASE_ACTIVITY	GOBP_REGULATION_OF_PROTEIN_TYROSINE_KINASE_ACTIVITY	79	0.475999	1.56851	0.00558991	0.0248147	0.0166357	3649
GOBP_SENSORY_PERCEPTION_OF_TASTE	GOBP_SENSORY_PERCEPTION_OF_TASTE	42	0.527464	1.5676	0.0126415	0.0464807	0.0311607	2600
GOBP_RESPONSE_TO_CORTICOSTEROID	GOBP_RESPONSE_TO_CORTICOSTEROID	140	0.448128	1.566	0.00106288	0.00658638	0.00441551	3072
GOBP_POSITIVE_REGULATION_OF_GLIOGENESIS	GOBP_POSITIVE_REGULATION_OF_GLIOGENESIS	48	0.514205	1.56514	0.010244	0.0397959	0.0266792	1814
GOMF_ENZYME_ACTIVATOR_ACTIVITY	GOMF_ENZYME_ACTIVATOR_ACTIVITY	407	0.411872	1.56459	3.05358e-06	4.26515e-05	2.85936e-05	3090
GOBP_NEGATIVE_REGULATION_OF_EXTRINSIC_APOPTOTIC_SIGNALING_PATHWAY	GOBP_NEGATIVE_REGULATION_OF_EXTRINSIC_APOPTOTIC_SIGNALING_PATHWAY	89	0.46788	1.56445	0.00314451	0.0157673	0.0105704	2911
GOBP_ICOSANOID_SECRETION	GOBP_ICOSANOID_SECRETION	39	0.534328	1.56422	0.0125376	0.0461881	0.0309645	1855
GOBP_REGULATION_OF_MAP_KINASE_ACTIVITY	GOBP_REGULATION_OF_MAP_KINASE_ACTIVITY	266	0.423206	1.56388	5.58161e-05	0.000552469	0.000370375	3046
GOBP_NEURON_PROJECTION_REGENERATION	GOBP_NEURON_PROJECTION_REGENERATION	47	0.515207	1.56357	0.0136102	0.0493956	0.0331148	3155
GOBP_REGULATION_OF_EXTRACELLULAR_MATRIX_ORGANIZATION	GOBP_REGULATION_OF_EXTRACELLULAR_MATRIX_ORGANIZATION	35	0.550684	1.5633	0.0095361	0.0375755	0.0251906	1861
GOBP_NEGATIVE_REGULATION_OF_CYTOSKELETON_ORGANIZATION	GOBP_NEGATIVE_REGULATION_OF_CYTOSKELETON_ORGANIZATION	122	0.452171	1.56325	0.00238435	0.0126743	0.00849686	3671
GOBP_NEGATIVE_REGULATION_OF_INTRACELLULAR_SIGNAL_TRANSDUCTION	GOBP_NEGATIVE_REGULATION_OF_INTRACELLULAR_SIGNAL_TRANSDUCTION	388	0.412102	1.56188	7.30857e-06	9.40718e-05	6.30657e-05	3268
GOBP_TRANSFORMING_GROWTH_FACTOR_BETA_RECEPTOR_SIGNALING_PATHWAY	GOBP_TRANSFORMING_GROWTH_FACTOR_BETA_RECEPTOR_SIGNALING_PATHWAY	169	0.438641	1.56152	0.000548383	0.00382982	0.00256751	2452
GOBP_POSITIVE_REGULATION_OF_CYTOSKELETON_ORGANIZATION	GOBP_POSITIVE_REGULATION_OF_CYTOSKELETON_ORGANIZATION	181	0.435142	1.5614	0.000391355	0.00288348	0.00193308	2850
GOBP_POSITIVE_REGULATION_OF_LIPID_BIOSYNTHETIC_PROCESS	GOBP_POSITIVE_REGULATION_OF_LIPID_BIOSYNTHETIC_PROCESS	70	0.485281	1.56136	0.00990203	0.0386968	0.0259424	2998
GOBP_PROTEIN_POLYMERIZATION	GOBP_PROTEIN_POLYMERIZATION	237	0.424516	1.56085	0.000170652	0.00145191	0.000973362	2174
GOBP_RESPONSE_TO_ELECTRICAL_STIMULUS	GOBP_RESPONSE_TO_ELECTRICAL_STIMULUS	34	0.549715	1.55987	0.00964114	0.0378469	0.0253725	1619
GOBP_CORTICAL_CYTOSKELETON_ORGANIZATION	GOBP_CORTICAL_CYTOSKELETON_ORGANIZATION	56	0.495156	1.5596	0.00896171	0.0357799	0.0239868	1642
GOMF_GUANYL_NUCLEOTIDE_EXCHANGE_FACTOR_ACTIVITY	GOMF_GUANYL_NUCLEOTIDE_EXCHANGE_FACTOR_ACTIVITY	161	0.438705	1.55921	0.00105094	0.00653369	0.00438018	3288
GOBP_CELL_CELL_JUNCTION_ASSEMBLY	GOBP_CELL_CELL_JUNCTION_ASSEMBLY	125	0.448803	1.55768	0.00328077	0.0163215	0.0109419	2850
GOBP_CARBOHYDRATE_TRANSPORT	GOBP_CARBOHYDRATE_TRANSPORT	125	0.448737	1.55745	0.00328077	0.0163215	0.0109419	2965
GOBP_PLATELET_DERIVED_GROWTH_FACTOR_RECEPTOR_SIGNALING_PATHWAY	GOBP_PLATELET_DERIVED_GROWTH_FACTOR_RECEPTOR_SIGNALING_PATHWAY	53	0.502706	1.55701	0.0102098	0.0396876	0.0266066	2321
GOBP_REGULATION_OF_NEUROTRANSMITTER_TRANSPORT	GOBP_REGULATION_OF_NEUROTRANSMITTER_TRANSPORT	85	0.470965	1.55685	0.00658184	0.0282392	0.0189316	3763
GOMF_PROTEIN_PHOSPHORYLATED_AMINO_ACID_BINDING	GOMF_PROTEIN_PHOSPHORYLATED_AMINO_ACID_BINDING	53	0.502572	1.55659	0.010412	0.0403088	0.027023	2822
GOMF_LIPASE_ACTIVITY	GOMF_LIPASE_ACTIVITY	104	0.457082	1.55614	0.00360379	0.0176243	0.0118153	3042
GOBP_POSITIVE_REGULATION_OF_PROTEIN_POLYMERIZATION	GOBP_POSITIVE_REGULATION_OF_PROTEIN_POLYMERIZATION	105	0.45703	1.55602	0.00488035	0.0223936	0.0150126	2057
GOBP_NEGATIVE_REGULATION_OF_CELLULAR_RESPONSE_TO_GROWTH_FACTOR_STIMULUS	GOBP_NEGATIVE_REGULATION_OF_CELLULAR_RESPONSE_TO_GROWTH_FACTOR_STIMULUS	86	0.469053	1.55568	0.00646247	0.0277772	0.0186218	3038
GOBP_ACTIVATION_OF_INNATE_IMMUNE_RESPONSE	GOBP_ACTIVATION_OF_INNATE_IMMUNE_RESPONSE	122	0.449753	1.55489	0.00274088	0.0142017	0.00952083	1595
GOBP_VESICLE_DOCKING	GOBP_VESICLE_DOCKING	58	0.493792	1.55339	0.00696275	0.0294878	0.0197686	2865
GOMF_CARBOHYDRATE_BINDING	GOMF_CARBOHYDRATE_BINDING	193	0.430732	1.55288	0.000521534	0.00368287	0.002469	2867
GOBP_BLOOD_VESSEL_REMODELING	GOBP_BLOOD_VESSEL_REMODELING	35	0.546997	1.55284	0.0108439	0.0417285	0.0279748	1700
GOBP_ACTIVATION_OF_CYSTEINE_TYPE_ENDOPEPTIDASE_ACTIVITY_INVOLVED_IN_APOPTOTIC_PROCESS	GOBP_ACTIVATION_OF_CYSTEINE_TYPE_ENDOPEPTIDASE_ACTIVITY_INVOLVED_IN_APOPTOTIC_PROCESS	69	0.48301	1.55251	0.00660243	0.0282655	0.0189492	2457
GOBP_REGULATION_OF_LIPID_LOCALIZATION	GOBP_REGULATION_OF_LIPID_LOCALIZATION	146	0.441041	1.55191	0.00136853	0.00805038	0.00539697	3428
GOBP_POSITIVE_REGULATION_OF_LIPID_LOCALIZATION	GOBP_POSITIVE_REGULATION_OF_LIPID_LOCALIZATION	93	0.462372	1.55161	0.00538378	0.0241673	0.0162017	3428
GOBP_NEGATIVE_REGULATION_OF_ESTABLISHMENT_OF_PROTEIN_LOCALIZATION	GOBP_NEGATIVE_REGULATION_OF_ESTABLISHMENT_OF_PROTEIN_LOCALIZATION	101	0.456433	1.55111	0.00455016	0.0211964	0.0142101	2464
GOBP_RAS_PROTEIN_SIGNAL_TRANSDUCTION	GOBP_RAS_PROTEIN_SIGNAL_TRANSDUCTION	290	0.417339	1.55071	0.000119085	0.0010656	0.000714379	3550
GOBP_TYPE_I_INTERFERON_PRODUCTION	GOBP_TYPE_I_INTERFERON_PRODUCTION	111	0.452532	1.55011	0.00308252	0.0155714	0.0104391	1721
GOBP_TRANSMISSION_OF_NERVE_IMPULSE	GOBP_TRANSMISSION_OF_NERVE_IMPULSE	62	0.491191	1.54832	0.0117636	0.0443407	0.029726	3020
GOBP_NEUROTRANSMITTER_TRANSPORT	GOBP_NEUROTRANSMITTER_TRANSPORT	185	0.430288	1.54706	0.00063927	0.0043341	0.00290558	3784
GOBP_CALCIUM_ION_IMPORT	GOBP_CALCIUM_ION_IMPORT	65	0.486925	1.54579	0.00670821	0.0286522	0.0192085	2816
GOBP_POSITIVE_REGULATION_OF_PROTEIN_KINASE_ACTIVITY	GOBP_POSITIVE_REGULATION_OF_PROTEIN_KINASE_ACTIVITY	441	0.404689	1.54555	6.13906e-06	8.01025e-05	5.37007e-05	3084
GOBP_CATECHOLAMINE_SECRETION	GOBP_CATECHOLAMINE_SECRETION	48	0.507692	1.54531	0.0133468	0.0486229	0.0325968	2848
GOMF_PHOSPHATASE_BINDING	GOMF_PHOSPHATASE_BINDING	168	0.433984	1.54473	0.000832975	0.00536806	0.00359875	3271
GOBP_MEMORY	GOBP_MEMORY	92	0.460497	1.54386	0.00733154	0.0307621	0.0206229	1911
GOBP_AMINOGLYCAN_CATABOLIC_PROCESS	GOBP_AMINOGLYCAN_CATABOLIC_PROCESS	61	0.48929	1.54234	0.00839766	0.0339331	0.0227488	3063
GOBP_GLIOGENESIS	GOBP_GLIOGENESIS	238	0.41927	1.54214	0.000342237	0.00257748	0.00172794	3089
GOBP_SODIUM_ION_HOMEOSTASIS	GOBP_SODIUM_ION_HOMEOSTASIS	49	0.504058	1.54207	0.0125695	0.0462821	0.0310275	1766
GOBP_EPIDERMAL_GROWTH_FACTOR_RECEPTOR_SIGNALING_PATHWAY	GOBP_EPIDERMAL_GROWTH_FACTOR_RECEPTOR_SIGNALING_PATHWAY	109	0.450212	1.54033	0.00430274	0.0203115	0.0136168	3619
GOBP_REGULATION_OF_DNA_BINDING_TRANSCRIPTION_FACTOR_ACTIVITY	GOBP_REGULATION_OF_DNA_BINDING_TRANSCRIPTION_FACTOR_ACTIVITY	368	0.406943	1.5394	2.90023e-05	0.000317823	0.000213068	2822
GOBP_REGULATION_OF_JUN_KINASE_ACTIVITY	GOBP_REGULATION_OF_JUN_KINASE_ACTIVITY	74	0.472114	1.53919	0.0109352	0.0419416	0.0281176	3084
GOBP_REGULATION_OF_BMP_SIGNALING_PATHWAY	GOBP_REGULATION_OF_BMP_SIGNALING_PATHWAY	79	0.467068	1.53908	0.00845647	0.0341562	0.0228983	2757
GOBP_CELLULAR_RESPONSE_TO_CALCIUM_ION	GOBP_CELLULAR_RESPONSE_TO_CALCIUM_ION	68	0.480273	1.53901	0.00806962	0.0330329	0.0221453	1978
GOBP_REGULATION_OF_PROTEIN_CONTAINING_COMPLEX_ASSEMBLY	GOBP_REGULATION_OF_PROTEIN_CONTAINING_COMPLEX_ASSEMBLY	353	0.408303	1.5386	2.22622e-05	0.000252393	0.000169204	2194
GOBP_CYTOSOLIC_TRANSPORT	GOBP_CYTOSOLIC_TRANSPORT	133	0.44174	1.53496	0.00392059	0.0188823	0.0126587	3650
GOBP_POSITIVE_REGULATION_OF_DNA_BINDING_TRANSCRIPTION_FACTOR_ACTIVITY	GOBP_POSITIVE_REGULATION_OF_DNA_BINDING_TRANSCRIPTION_FACTOR_ACTIVITY	233	0.418268	1.53476	0.000191845	0.00160213	0.00107407	2115
GOBP_RENAL_WATER_HOMEOSTASIS	GOBP_RENAL_WATER_HOMEOSTASIS	35	0.540376	1.53404	0.0130332	0.0476815	0.0319657	3174
GOCC_APICAL_PLASMA_MEMBRANE	GOCC_APICAL_PLASMA_MEMBRANE	302	0.411344	1.5336	0.000122319	0.00109146	0.000731715	3626
GOBP_ORGANELLE_FUSION	GOBP_ORGANELLE_FUSION	115	0.445343	1.53299	0.0044952	0.0209908	0.0140723	3693
GOBP_RESPONSE_TO_METAL_ION	GOBP_RESPONSE_TO_METAL_ION	314	0.409783	1.53253	0.000131306	0.00115647	0.000775297	2269
GOBP_ACTION_POTENTIAL	GOBP_ACTION_POTENTIAL	121	0.443013	1.53138	0.00332025	0.0164817	0.0110493	4094
GOBP_POSITIVE_REGULATION_OF_PROTEIN_LOCALIZATION_TO_MEMBRANE	GOBP_POSITIVE_REGULATION_OF_PROTEIN_LOCALIZATION_TO_MEMBRANE	104	0.449477	1.53025	0.00487438	0.0223878	0.0150088	3756
GOBP_PHOSPHATIDYLCHOLINE_METABOLIC_PROCESS	GOBP_PHOSPHATIDYLCHOLINE_METABOLIC_PROCESS	77	0.467293	1.5302	0.00747254	0.0311476	0.0208813	4266
GOBP_POSITIVE_REGULATION_OF_NITRIC_OXIDE_METABOLIC_PROCESS	GOBP_POSITIVE_REGULATION_OF_NITRIC_OXIDE_METABOLIC_PROCESS	34	0.539013	1.5295	0.0137483	0.049743	0.0333477	2600
GOBP_PHOSPHOLIPASE_C_ACTIVATING_G_PROTEIN_COUPLED_RECEPTOR_SIGNALING_PATHWAY	GOBP_PHOSPHOLIPASE_C_ACTIVATING_G_PROTEIN_COUPLED_RECEPTOR_SIGNALING_PATHWAY	83	0.462919	1.52911	0.00812808	0.0332106	0.0222644	3772
GOBP_IMPORT_INTO_CELL	GOBP_IMPORT_INTO_CELL	208	0.418725	1.52822	0.000416286	0.00303892	0.00203729	2873
GOMF_GROWTH_FACTOR_ACTIVITY	GOMF_GROWTH_FACTOR_ACTIVITY	135	0.438667	1.52821	0.0033367	0.0165333	0.0110839	2048
GOBP_REGULATION_OF_PROTEIN_DEPHOSPHORYLATION	GOBP_REGULATION_OF_PROTEIN_DEPHOSPHORYLATION	108	0.445801	1.52586	0.00528463	0.023821	0.0159696	3102
GOBP_POSITIVE_REGULATION_OF_ENDOTHELIAL_CELL_PROLIFERATION	GOBP_POSITIVE_REGULATION_OF_ENDOTHELIAL_CELL_PROLIFERATION	77	0.465777	1.52523	0.00805105	0.0329951	0.0221199	1834
GOCC_APICAL_PART_OF_CELL	GOCC_APICAL_PART_OF_CELL	356	0.404115	1.52409	7.19121e-05	0.000682662	0.000457657	3671
GOBP_POSITIVE_REGULATION_OF_CELL_JUNCTION_ASSEMBLY	GOBP_POSITIVE_REGULATION_OF_CELL_JUNCTION_ASSEMBLY	80	0.463107	1.52324	0.00837166	0.0338856	0.0227169	1780
GOBP_MYELOID_CELL_HOMEOSTASIS	GOBP_MYELOID_CELL_HOMEOSTASIS	119	0.442722	1.52315	0.00528463	0.023821	0.0159696	1815
GOMF_PEPTIDASE_ACTIVITY	GOMF_PEPTIDASE_ACTIVITY	475	0.397802	1.52315	4.77592e-06	6.41646e-05	4.30159e-05	2233
GOBP_POSITIVE_REGULATION_OF_CATION_TRANSMEMBRANE_TRANSPORT	GOBP_POSITIVE_REGULATION_OF_CATION_TRANSMEMBRANE_TRANSPORT	113	0.443124	1.5231	0.00983554	0.0384686	0.0257894	3089
GOBP_LIPID_LOCALIZATION	GOBP_LIPID_LOCALIZATION	411	0.400835	1.52288	4.57026e-05	0.000466942	0.000313038	3374
GOMF_MOLECULAR_ADAPTOR_ACTIVITY	GOMF_MOLECULAR_ADAPTOR_ACTIVITY	264	0.412284	1.5225	0.000354123	0.00265857	0.00178231	2305
GOMF_PROTEIN_PHOSPHATASE_BINDING	GOMF_PROTEIN_PHOSPHATASE_BINDING	131	0.438051	1.52246	0.00228149	0.0122056	0.00818264	3271
GOMF_PROTEIN_TYROSINE_KINASE_ACTIVITY	GOMF_PROTEIN_TYROSINE_KINASE_ACTIVITY	125	0.438516	1.52198	0.00562035	0.0249234	0.0167087	2546
GOBP_NEGATIVE_REGULATION_OF_PROTEIN_CONTAINING_COMPLEX_ASSEMBLY	GOBP_NEGATIVE_REGULATION_OF_PROTEIN_CONTAINING_COMPLEX_ASSEMBLY	110	0.444801	1.52178	0.00505659	0.0230025	0.0154209	2353
GOBP_REGULATION_OF_BLOOD_CIRCULATION	GOBP_REGULATION_OF_BLOOD_CIRCULATION	258	0.412318	1.52153	0.000379298	0.00281646	0.00188815	2667
GOBP_UNSATURATED_FATTY_ACID_METABOLIC_PROCESS	GOBP_UNSATURATED_FATTY_ACID_METABOLIC_PROCESS	95	0.45207	1.52145	0.00796531	0.032785	0.021979	2155
GOBP_REGULATION_OF_VIRAL_GENOME_REPLICATION	GOBP_REGULATION_OF_VIRAL_GENOME_REPLICATION	68	0.47457	1.52074	0.00992805	0.0387826	0.0259998	2517
GOBP_REGULATION_OF_MUSCLE_SYSTEM_PROCESS	GOBP_REGULATION_OF_MUSCLE_SYSTEM_PROCESS	199	0.419968	1.52041	0.0012805	0.00763164	0.00511625	2852
GOBP_RESPONSE_TO_INORGANIC_SUBSTANCE	GOBP_RESPONSE_TO_INORGANIC_SUBSTANCE	466	0.396482	1.51794	1.22883e-05	0.000148711	9.96956e-05	1989
GOBP_TRANSMEMBRANE_RECEPTOR_PROTEIN_SERINE_THREONINE_KINASE_SIGNALING_PATHWAY	GOBP_TRANSMEMBRANE_RECEPTOR_PROTEIN_SERINE_THREONINE_KINASE_SIGNALING_PATHWAY	298	0.406654	1.51754	0.000167801	0.00143407	0.000961403	2757
GOBP_CARDIAC_CELL_DEVELOPMENT	GOBP_CARDIAC_CELL_DEVELOPMENT	69	0.471805	1.5165	0.0115008	0.0435838	0.0292186	2428
GOBP_VESICLE_MEDIATED_TRANSPORT_IN_SYNAPSE	GOBP_VESICLE_MEDIATED_TRANSPORT_IN_SYNAPSE	170	0.425509	1.51564	0.00255936	0.01345	0.00901691	3784
GOBP_EPITHELIAL_CELL_DEVELOPMENT	GOBP_EPITHELIAL_CELL_DEVELOPMENT	183	0.422108	1.51484	0.00250695	0.0132111	0.00885673	3769
GOBP_VIRAL_LIFE_CYCLE	GOBP_VIRAL_LIFE_CYCLE	286	0.407691	1.51462	0.00033562	0.0025377	0.00170127	2517
GOBP_VIRAL_GENOME_REPLICATION	GOBP_VIRAL_GENOME_REPLICATION	102	0.446509	1.5139	0.00952392	0.0375431	0.0251689	2517
GOBP_PHOSPHOLIPID_TRANSPORT	GOBP_PHOSPHOLIPID_TRANSPORT	72	0.468255	1.51344	0.0129881	0.0475532	0.0318797	3976
GOBP_PRODUCTION_OF_MOLECULAR_MEDIATOR_OF_IMMUNE_RESPONSE	GOBP_PRODUCTION_OF_MOLECULAR_MEDIATOR_OF_IMMUNE_RESPONSE	157	0.426614	1.51189	0.00188963	0.010438	0.00699761	2773
GOBP_PROCESS_UTILIZING_AUTOPHAGIC_MECHANISM	GOBP_PROCESS_UTILIZING_AUTOPHAGIC_MECHANISM	415	0.397788	1.5108	1.69633e-05	0.000197739	0.000132564	3780
GOMF_G_PROTEIN_COUPLED_RECEPTOR_BINDING	GOMF_G_PROTEIN_COUPLED_RECEPTOR_BINDING	234	0.41066	1.50874	0.000753053	0.00495027	0.00331866	2058
GOBP_REGULATION_OF_CELL_PROJECTION_ASSEMBLY	GOBP_REGULATION_OF_CELL_PROJECTION_ASSEMBLY	146	0.428764	1.50871	0.00270726	0.0140772	0.00943735	3552
GOMF_GDP_BINDING	GOMF_GDP_BINDING	68	0.470558	1.50788	0.0122871	0.0457616	0.0306786	3544
GOBP_RESPONSE_TO_ACID_CHEMICAL	GOBP_RESPONSE_TO_ACID_CHEMICAL	95	0.447708	1.50676	0.00945588	0.0373058	0.0250098	1609
GOBP_POSITIVE_REGULATION_OF_NEURON_DEATH	GOBP_POSITIVE_REGULATION_OF_NEURON_DEATH	83	0.455659	1.50513	0.0100312	0.0391054	0.0262162	1360
GOBP_CELLULAR_BIOGENIC_AMINE_METABOLIC_PROCESS	GOBP_CELLULAR_BIOGENIC_AMINE_METABOLIC_PROCESS	88	0.450631	1.50427	0.00539056	0.0241863	0.0162145	1381
GOBP_CELLULAR_RESPONSE_TO_STEROID_HORMONE_STIMULUS	GOBP_CELLULAR_RESPONSE_TO_STEROID_HORMONE_STIMULUS	162	0.423069	1.50356	0.00185752	0.0102785	0.00689069	2516
GOBP_MULTICELLULAR_ORGANISMAL_SIGNALING	GOBP_MULTICELLULAR_ORGANISMAL_SIGNALING	185	0.418022	1.50296	0.00176536	0.00985452	0.00660646	2743
GOBP_B_CELL_ACTIVATION_INVOLVED_IN_IMMUNE_RESPONSE	GOBP_B_CELL_ACTIVATION_INVOLVED_IN_IMMUNE_RESPONSE	64	0.475051	1.50274	0.00977592	0.0382669	0.0256541	2601
GOBP_RESPONSE_TO_INSULIN	GOBP_RESPONSE_TO_INSULIN	239	0.40909	1.50271	0.00050934	0.00361555	0.00242387	2820
GOBP_POSITIVE_REGULATION_OF_PROTEIN_CONTAINING_COMPLEX_ASSEMBLY	GOBP_POSITIVE_REGULATION_OF_PROTEIN_CONTAINING_COMPLEX_ASSEMBLY	202	0.413802	1.50138	0.0012733	0.00761517	0.00510521	2153
GOBP_RIBOSOMAL_SMALL_SUBUNIT_ASSEMBLY	GOBP_RIBOSOMAL_SMALL_SUBUNIT_ASSEMBLY	16	-0.74142	-2.00171	0.000300587	0.00230766	0.00154705	2175
GOBP_POSITIVE_REGULATION_OF_TRANSCRIPTION_BY_RNA_POLYMERASE_I	GOBP_POSITIVE_REGULATION_OF_TRANSCRIPTION_BY_RNA_POLYMERASE_I	21	-0.684228	-2.00282	0.000403846	0.00295946	0.00198402	2750
GOCC_U1_SNRNP	GOCC_U1_SNRNP	15	-0.754467	-2.00299	0.000587815	0.00405755	0.00272018	1103
GOBP_DOUBLE_STRAND_BREAK_REPAIR_VIA_BREAK_INDUCED_REPLICATION	GOBP_DOUBLE_STRAND_BREAK_REPAIR_VIA_BREAK_INDUCED_REPLICATION	10	-0.857	-2.00338	0.000103119	0.000935053	0.00062686	1767
GOMF_NUCLEOCYTOPLASMIC_CARRIER_ACTIVITY	GOMF_NUCLEOCYTOPLASMIC_CARRIER_ACTIVITY	28	-0.629967	-2.00355	0.00025113	0.00199228	0.00133563	3879
GOBP_CELL_CYCLE_G2_M_PHASE_TRANSITION	GOBP_CELL_CYCLE_G2_M_PHASE_TRANSITION	227	-0.447568	-2.00704	1.69587e-10	6.45246e-09	4.32572e-09	1876
GOBP_NUCLEIC_ACID_PHOSPHODIESTER_BOND_HYDROLYSIS	GOBP_NUCLEIC_ACID_PHOSPHODIESTER_BOND_HYDROLYSIS	216	-0.457443	-2.01633	1.09872e-10	4.2832e-09	2.87145e-09	1644
GOCC_NADH_DEHYDROGENASE_COMPLEX	GOCC_NADH_DEHYDROGENASE_COMPLEX	37	-0.597042	-2.01755	0.000515468	0.00364783	0.0024455	4419
GOBP_RNA_CATABOLIC_PROCESS	GOBP_RNA_CATABOLIC_PROCESS	321	-0.43511	-2.0193	1e-10	3.94689e-09	2.64599e-09	3172
GOBP_ATTACHMENT_OF_MITOTIC_SPINDLE_MICROTUBULES_TO_KINETOCHORE	GOBP_ATTACHMENT_OF_MITOTIC_SPINDLE_MICROTUBULES_TO_KINETOCHORE	11	-0.833593	-2.01956	9.24609e-05	0.000849747	0.00056967	1004
GOBP_SNRNA_METABOLIC_PROCESS	GOBP_SNRNA_METABOLIC_PROCESS	27	-0.641308	-2.01968	0.000418075	0.0030473	0.00204291	3410
GOBP_RNA_PHOSPHODIESTER_BOND_HYDROLYSIS_ENDONUCLEOLYTIC	GOBP_RNA_PHOSPHODIESTER_BOND_HYDROLYSIS_ENDONUCLEOLYTIC	52	-0.570042	-2.02013	3.41087e-05	0.000363317	0.000243568	1561
GOCC_REPLISOME	GOCC_REPLISOME	22	-0.683175	-2.02141	0.000532237	0.00374455	0.00251035	2238
GOBP_POSITIVE_REGULATION_OF_CHROMOSOME_SEGREGATION	GOBP_POSITIVE_REGULATION_OF_CHROMOSOME_SEGREGATION	13	-0.796418	-2.02524	0.000173841	0.00147378	0.00098802	1004
GOMF_MRNA_5_UTR_BINDING	GOMF_MRNA_5_UTR_BINDING	20	-0.702851	-2.02593	0.000140041	0.00121984	0.000817783	3278
GOCC_CMG_COMPLEX	GOCC_CMG_COMPLEX	10	-0.866939	-2.02662	5.76753e-05	0.000567916	0.000380731	1767
GOCC_DNA_REPLICATION_PREINITIATION_COMPLEX	GOCC_DNA_REPLICATION_PREINITIATION_COMPLEX	10	-0.866939	-2.02662	5.76753e-05	0.000567916	0.000380731	1767
GOBP_MISMATCH_REPAIR	GOBP_MISMATCH_REPAIR	30	-0.624629	-2.03451	0.000298177	0.00229285	0.00153713	3094
GOBP_DNA_DOUBLE_STRAND_BREAK_PROCESSING	GOBP_DNA_DOUBLE_STRAND_BREAK_PROCESSING	16	-0.753602	-2.0346	0.000173356	0.00147098	0.000986142	2509
GOBP_HOMOLOGOUS_CHROMOSOME_SEGREGATION	GOBP_HOMOLOGOUS_CHROMOSOME_SEGREGATION	32	-0.628039	-2.03485	0.000164546	0.00140879	0.000944451	450
GOBP_SERINE_FAMILY_AMINO_ACID_METABOLIC_PROCESS	GOBP_SERINE_FAMILY_AMINO_ACID_METABOLIC_PROCESS	35	-0.608426	-2.03507	0.000106553	0.000963433	0.000645885	1196
GOBP_TRANSCRIPTION_BY_RNA_POLYMERASE_I	GOBP_TRANSCRIPTION_BY_RNA_POLYMERASE_I	54	-0.571277	-2.03576	1.512e-05	0.000178218	0.000119477	3542
GOBP_MRNA_3_END_PROCESSING	GOBP_MRNA_3_END_PROCESSING	70	-0.53628	-2.04202	2.56233e-05	0.00028473	0.000190883	2993
GOBP_NUCLEOSIDE_MONOPHOSPHATE_BIOSYNTHETIC_PROCESS	GOBP_NUCLEOSIDE_MONOPHOSPHATE_BIOSYNTHETIC_PROCESS	36	-0.605886	-2.04392	0.000306806	0.00234782	0.00157398	2038
GOBP_TRANSCRIPTION_COUPLED_NUCLEOTIDE_EXCISION_REPAIR	GOBP_TRANSCRIPTION_COUPLED_NUCLEOTIDE_EXCISION_REPAIR	70	-0.537123	-2.04523	2.35966e-05	0.000265937	0.000178284	3385
GOBP_REGULATION_OF_CYTOKINESIS	GOBP_REGULATION_OF_CYTOKINESIS	75	-0.536452	-2.04902	1.78692e-06	2.65996e-05	1.78324e-05	523
GOBP_NEGATIVE_REGULATION_OF_DNA_DEPENDENT_DNA_REPLICATION	GOBP_NEGATIVE_REGULATION_OF_DNA_DEPENDENT_DNA_REPLICATION	15	-0.77211	-2.04983	0.000279952	0.00217735	0.0014597	1596
GOMF_TRANSLATION_INITIATION_FACTOR_ACTIVITY	GOMF_TRANSLATION_INITIATION_FACTOR_ACTIVITY	38	-0.607136	-2.05028	0.000118329	0.00105984	0.000710516	2089
GOMF_MRNA_BINDING	GOMF_MRNA_BINDING	205	-0.465626	-2.05192	1e-10	3.94689e-09	2.64599e-09	3148
GOBP_CHROMATIN_REMODELING	GOBP_CHROMATIN_REMODELING	136	-0.485023	-2.05283	2.87032e-08	6.57891e-07	4.4105e-07	2553
GOMF_SNORNA_BINDING	GOMF_SNORNA_BINDING	22	-0.693858	-2.05302	0.000338091	0.00255232	0.00171107	2231
GOCC_SNO_S_RNA_CONTAINING_RIBONUCLEOPROTEIN_COMPLEX	GOCC_SNO_S_RNA_CONTAINING_RIBONUCLEOPROTEIN_COMPLEX	13	-0.807668	-2.05385	9.41477e-05	0.000862748	0.000578386	1429
GOBP_RNA_CAPPING	GOBP_RNA_CAPPING	29	-0.634838	-2.05403	0.000399874	0.00293487	0.00196754	3805
GOMF_DNA_POLYMERASE_BINDING	GOMF_DNA_POLYMERASE_BINDING	17	-0.740856	-2.05492	0.000222992	0.00180366	0.00120917	2798
GOMF_DNA_N_GLYCOSYLASE_ACTIVITY	GOMF_DNA_N_GLYCOSYLASE_ACTIVITY	12	-0.833331	-2.05634	5.88288e-05	0.00057463	0.000385232	401
GOCC_MITOTIC_SPINDLE_POLE	GOCC_MITOTIC_SPINDLE_POLE	26	-0.65913	-2.05726	0.000169955	0.00144858	0.000971126	3035
GOBP_NEGATIVE_REGULATION_OF_DNA_REPLICATION	GOBP_NEGATIVE_REGULATION_OF_DNA_REPLICATION	29	-0.635982	-2.05773	0.000385464	0.00285112	0.00191139	1596
GOMF_STRUCTURAL_CONSTITUENT_OF_NUCLEAR_PORE	GOMF_STRUCTURAL_CONSTITUENT_OF_NUCLEAR_PORE	21	-0.703193	-2.05833	0.000174362	0.00147556	0.000989217	3334
GOBP_MATURATION_OF_LSU_RRNA	GOBP_MATURATION_OF_LSU_RRNA	15	-0.777763	-2.06484	0.000217393	0.00177087	0.00118719	2332
GOCC_U12_TYPE_SPLICEOSOMAL_COMPLEX	GOCC_U12_TYPE_SPLICEOSOMAL_COMPLEX	23	-0.696947	-2.06837	0.000183451	0.00154151	0.00103343	1926
GOBP_DNA_UNWINDING_INVOLVED_IN_DNA_REPLICATION	GOBP_DNA_UNWINDING_INVOLVED_IN_DNA_REPLICATION	14	-0.791967	-2.06866	0.000154149	0.00132734	0.00088985	1677
GOBP_RNA_PHOSPHODIESTER_BOND_HYDROLYSIS	GOBP_RNA_PHOSPHODIESTER_BOND_HYDROLYSIS	109	-0.511155	-2.06974	7.86798e-08	1.62696e-06	1.09071e-06	2980
GOCC_SPINDLE_MIDZONE	GOCC_SPINDLE_MIDZONE	32	-0.639047	-2.07052	0.000104547	0.000946193	0.000634327	521
GOBP_AMINO_ACID_ACTIVATION	GOBP_AMINO_ACID_ACTIVATION	23	-0.697799	-2.0709	0.0001728	0.00146756	0.000983854	2987
GOCC_SPINDLE	GOCC_SPINDLE	277	-0.451996	-2.07523	1e-10	3.94689e-09	2.64599e-09	1857
GOCC_MITOTIC_SPINDLE_MIDZONE	GOCC_MITOTIC_SPINDLE_MIDZONE	11	-0.857203	-2.07676	2.81302e-05	0.000309693	0.000207618	1004
GOMF_NUCLEASE_ACTIVITY	GOMF_NUCLEASE_ACTIVITY	143	-0.486724	-2.08197	2.33738e-08	5.51692e-07	3.69854e-07	1646
GOBP_NCRNA_TRANSCRIPTION	GOBP_NCRNA_TRANSCRIPTION	83	-0.533016	-2.0833	8.9113e-07	1.44896e-05	9.71383e-06	3499
GOBP_DNA_DAMAGE_RESPONSE_DETECTION_OF_DNA_DAMAGE	GOBP_DNA_DAMAGE_RESPONSE_DETECTION_OF_DNA_DAMAGE	37	-0.616779	-2.08425	0.000226947	0.00182632	0.00122437	1420
GOBP_DNA_DEPENDENT_DNA_REPLICATION_MAINTENANCE_OF_FIDELITY	GOBP_DNA_DEPENDENT_DNA_REPLICATION_MAINTENANCE_OF_FIDELITY	33	-0.63229	-2.08607	0.000231857	0.00185955	0.00124664	919
GOBP_NADH_DEHYDROGENASE_COMPLEX_ASSEMBLY	GOBP_NADH_DEHYDROGENASE_COMPLEX_ASSEMBLY	45	-0.601218	-2.08726	1.3961e-05	0.000165996	0.000111284	4403
GOBP_TERMINATION_OF_RNA_POLYMERASE_II_TRANSCRIPTION	GOBP_TERMINATION_OF_RNA_POLYMERASE_II_TRANSCRIPTION	31	-0.647059	-2.08843	0.000149879	0.00129487	0.000868078	2911
GOBP_ATP_DEPENDENT_CHROMATIN_REMODELING	GOBP_ATP_DEPENDENT_CHROMATIN_REMODELING	59	-0.573824	-2.09574	5.88191e-06	7.72772e-05	5.18066e-05	2214
GOBP_CENTROSOME_DUPLICATION	GOBP_CENTROSOME_DUPLICATION	57	-0.578287	-2.09636	5.38268e-06	7.15085e-05	4.79392e-05	1810
GOCC_SMN_SM_PROTEIN_COMPLEX	GOCC_SMN_SM_PROTEIN_COMPLEX	15	-0.790436	-2.09848	0.000123725	0.00110194	0.000738742	2308
GOBP_SNRNA_PROCESSING	GOBP_SNRNA_PROCESSING	21	-0.716985	-2.0987	0.000103276	0.000935587	0.000627217	2298
GOBP_FEMALE_MEIOTIC_NUCLEAR_DIVISION	GOBP_FEMALE_MEIOTIC_NUCLEAR_DIVISION	19	-0.741083	-2.09939	0.000112205	0.00100879	0.000676291	202
GOMF_RIBONUCLEOPROTEIN_COMPLEX_BINDING	GOMF_RIBONUCLEOPROTEIN_COMPLEX_BINDING	104	-0.523241	-2.10519	9.90271e-08	1.99989e-06	1.34072e-06	2070
GOMF_DNA_SECONDARY_STRUCTURE_BINDING	GOMF_DNA_SECONDARY_STRUCTURE_BINDING	31	-0.652314	-2.10539	0.000112185	0.00100879	0.000676291	711
GOMF_TRANSLATION_REGULATOR_ACTIVITY	GOMF_TRANSLATION_REGULATOR_ACTIVITY	102	-0.521206	-2.1094	8.28048e-08	1.70117e-06	1.14046e-06	3179
GOMF_ENDORIBONUCLEASE_ACTIVITY_PRODUCING_5_PHOSPHOMONOESTERS	GOMF_ENDORIBONUCLEASE_ACTIVITY_PRODUCING_5_PHOSPHOMONOESTERS	21	-0.720642	-2.1094	8.09815e-05	0.000756675	0.000507275	2520
GOCC_MITOTIC_SPINDLE	GOCC_MITOTIC_SPINDLE	111	-0.521393	-2.11231	4.3699e-08	9.51177e-07	6.37669e-07	1831
[truncated: 221 more rows]

## Sheet: S6
Table-S6. List of cancer types from the TCGA database in the pan-cancer analysis
[truncated: 34 more rows]
